# Supplementary material for: Combined metagenomic and metabolomic analyses reveal gut microbiota dysbiosis and metabolic dysfunction in pediatric neurodevelopmental disorders
Source: Front Immunol. 2025 Sep 2;16:1645137. doi: 10.3389/fimmu.2025.1645137 (PMC12436362; doi:10.3389/fimmu.2025.1645137)
Supplement: Supplementary Table 1 — (A). Phenotypes of the subjects. (B). Taxonomic profiling of the gut microbiota. (C). Phyla analysis. (D). Genera analysis. (E). Species analysis. (F). Diversity calculation of the gut microbiota at phyla, genera, and species levels. (G). Functional analysis of the gut microbiota. (H). Predicted functional pathways of the gut microbiota. (I). KO analysis of the gut microbiota. (J). Fecal metabolites analysis of the gut microbiota. (K). Plasma metabolites analysis of the gut microbiota. (L). PERMANOVA of various phenotypes on gut microbial composition, function, fecal and blood metabolites. (M). Spearman’s rank correlation analysis between the significantly different species and fecal/plasma metabolites. [file DataSheet1.xlsx]

## Sheet: Table S1A. Phenotypes
Table S1A. Phenotypes of the subjects.
ID	Group	Age	Sex	BMI	Disease cassification	Etiological factor	Birth_weight (kg)	Birth_height(cm)	Age_father (years old)	Age_mother (years old)	Mother's age at baby's birth (years old)	Delivery mode	Defecation times	Diabetes	Hyperlipidemia	hypertension	Cardiac disease	Minder	Self-feeding	Concentration	Selecting items	Wash hands before meals	Self-cleaning	Behavior	choose clothes	choose toys	Group activity	Seek help	Harmful substance	Antibiotics	Probiotics	Allege	Nationality	Location	Adaptation (Developmental months/ development Quotient)	Mass movement (Developmental months/ development Quotient)	Fine movement (Developmental months/ development Quotient)	Language (Developmental months/ development Quotient)	Individual society (Developmental months/ development Quotient)	Comprehensive developmental months	Synthetic development quotient	IQ
C001	CON	6	Male	14.6092	Normal	N	2.99	48	48	40	34	Cesarean	2	N	N	N	N	Parent	Y	Y	N	Y	Y	Y	Y	Y	Y	Y	N	N	N	N	Han	Lanzhou	NA	NA	NA	NA	NA	NA	NA	NA
C002	CON	4	Male	14.5748	Normal	N	6.88	49	42	39	35	Eutociatocia	0.2	N	N	N	N	Parent	Y	N	N	Y	N	Y	Y	Y	Y	N	N	N	N	N	Han	Lanzhou	NA	NA	NA	NA	NA	NA	NA	NA
C003	CON	6	Male	14.0496	Normal	N	2.85	47	40	35	29	Eutociatocia	1	N	N	N	N	Parent	Y	N	N	Y	Y	Y	Y	Y	Y	Y	N	N	N	N	Han	Lanzhou	NA	NA	NA	NA	NA	NA	NA	NA
C004	CON	3	Male	16.1391	Normal	N	3.3	50	29	31	28	Eutociatocia	1	N	N	Parent	N	Parent	N	N	N	Y	Y	Y	Y	Y	N	Y	N	N	N	N	Han	Lanzhou	NA	NA	NA	NA	NA	NA	NA	NA
C005	CON	10	Male	19.4805	Normal	N	3.5	55	39	39	29	Cesarean	1	N	N	N	N	Parent	Y	Y	N	Y	Y	Y	Y	Y	Y	Y	N	N	N	N	Han	Lanzhou	NA	NA	NA	NA	NA	NA	NA	NA
C006	CON	3.7	Female	14.9005	Normal	premature delivery	3.3	51	38	37	33.3	Cesarean	1.5	N	N	N	N	Parent	Y	N	Y	Y	N	Y	N	Y	Y	Y	N	N	N	N	Han	Lanzhou	NA	NA	NA	NA	NA	NA	NA	NA
C007	CON	4	Female	15.2893	Normal	premature delivery	3.7	50	41	38	34	Eutocia	1	N	N	N	N	Parent	Y	Y	N	Y	Y	Y	Y	Y	Y	Y	N	N	N	N	Han	Lanzhou	NA	NA	NA	NA	NA	NA	NA	NA
C008	CON	5.4	Female	16.5289	Normal	N	3.1	49	39	32	26.6	Eutocia	1	N	N	N	N	Parent	Y	Y	Y	Y	N	Y	Y	Y	Y	Y	N	N	N	N	Han	Lanzhou	NA	NA	NA	NA	NA	NA	NA	NA
C009	CON	6	Male	14.6103	Normal	N	2.83	51	32	28	22	Eutocia	1	N	N	N	N	GrandParent	Y	Y	N	Y	N	Y	Y	Y	Y	Y	N	N	N	N	Han	Lanzhou	NA	NA	NA	NA	NA	NA	NA	NA
C010	CON	4	Female	14.5125	Normal	N	3.54	51	31	31	27	Eutocia	1	N	N	N	N	Parent	Y	Y	Y	Y	N	Y	Y	Y	Y	Y	N	N	N	Y	Han	Lanzhou	NA	NA	NA	NA	NA	NA	NA	NA
C011	CON	4.3	Female	17.5754	Normal	N	2.6	52	30	29	24.7	Eutocia	1	N	N	N	N	Parent	Y	Y	N	Y	Y	Y	Y	Y	Y	Y	N	N	N	N	Han	Lanzhou	NA	NA	NA	NA	NA	NA	NA	NA
C012	CON	3.1	Male	17.5419	Normal	N	3.65	50	34	32	28.9	Eutocia	1	N	N	N	N	Parent	Y	Y	N	Y	Y	Y	Y	Y	Y	Y	N	N	N	N	Han	Lanzhou	NA	NA	NA	NA	NA	NA	NA	NA
C013	CON	8	Male	15.9122	Normal	N	3.03	50	38	38	30	Cesarean	1	N	N	N	N	Parent	Y	Y	N	Y	Y	Y	Y	Y	Y	Y	N	N	N	N	Han	Lanzhou	NA	NA	NA	NA	NA	NA	NA	NA
C014	CON	3.5	Male	14.5125	Normal	N	3.65	54	38	38	34.5	Cesarean	1	N	N	N	N	Parent	Y	N	N	Y	N	Y	N	Y	Y	Y	N	N	N	N	Han	Lanzhou	NA	NA	NA	NA	NA	NA	NA	NA
C015	CON	4.1	Male	15.7175	Normal	N	3.3	42	47	46	41.9	Cesarean	1	N	Parent	Parent	N	Parent	Y	N	N	Y	Y	Y	Y	Y	Y	Y	N	N	N	N	Han	Lanzhou	NA	NA	NA	NA	NA	NA	NA	NA
C016	CON	5	Male	18.0556	Normal	premature delivery	3.15	50	36	37	32	Cesarean	1	N	Parent	Parent	Parent	Parent	Y	Y	N	Y	N	N	Y	Y	Y	Y	N	N	N	N	Han	Lanzhou	NA	NA	NA	NA	NA	NA	NA	NA
C017	CON	5	Male	15.7025	Normal	N	3.2	50	44	40	35	Eutocia	1	Other	N	Other	Other	Parent	Y	N	Y	Y	Y	Y	Y	Y	Y	Y	N	N	N	N	Han	Lanzhou	NA	NA	NA	NA	NA	NA	NA	NA
C018	CON	7	Male	17.8536	Normal	N	3.45	52	38	31	24	Cesarean	1	N	N	Parent	N	Parent	Y	Y	Y	Y	Y	Y	Y	Y	Y	Y	N	N	N	N	Han	Lanzhou	NA	NA	NA	NA	NA	NA	NA	NA
C019	CON	4	Male	13.4372	Normal	N	3.45	50	38	31	27	Cesarean	1	N	N	Parent	N	Parent	Y	Y	N	Y	Y	Y	Y	Y	Y	Y	N	N	N	N	Han	Lanzhou	NA	NA	NA	NA	NA	NA	NA	NA
C020	CON	6	Male	14.3667	Normal	N	3.35	50	36	36	30	Eutocia	1	N	N	Other	N	Parent	Y	N	N	N	Y	N	Y	Y	Y	Y	N	N	N	N	Han	Lanzhou	NA	NA	NA	NA	NA	NA	NA	NA
C021	CON	5.2	Female	15.8001	Normal	N	3.2	50	34	32	26.8	Eutocia	1	N	N	N	N	Parent	Y	N	Y	Y	N	N	N	N	Y	Y	N	N	N	N	Han	Lanzhou	NA	NA	NA	NA	NA	NA	NA	NA
C022	CON	7.6	Female	15.5331	Normal	N	3.3	48	48	43	35.4	Cesarean	0.2	N	N	N	N	Parent	Y	N	Y	Y	N	N	Y	Y	Y	N	N	N	N	N	Han	Lanzhou	NA	NA	NA	NA	NA	NA	NA	NA
C023	CON	3	Female	17.7221	Normal	N	3.7	51	35	32	29	Eutocia	0.5	N	N	N	N	Parent	Y	N	Y	Y	N	Y	Y	Y	N	Y	N	N	N	N	Han	Lanzhou	NA	NA	NA	NA	NA	NA	NA	NA
C024	CON	5.6	Male	11.9835	Normal	N	2.78	49	35	30	24.4	Eutocia	0.5	Other	Other	Other	Other	Parent	Y	N	Y	Y	Y	Y	Y	Y	Y	Y	N	N	N	N	Han	Lanzhou	NA	NA	NA	NA	NA	NA	NA	NA
C025	CON	5.7	Male	12.8099	Normal	N	3.6	52	37	37	31.3	Eutocia	0.5	N	N	N	N	Parent	Y	N	Y	Y	Y	N	Y	Y	Y	Y	N	N	N	N	Han	Lanzhou	NA	NA	NA	NA	NA	NA	NA	NA
C026	CON	3.1	Female	14.2399	Normal	N	3.2	52	35	32	28.9	Eutocia	1	N	N	N	N	Parent	Y	N	Y	Y	N	Y	Y	Y	Y	Y	N	N	N	N	Han	Lanzhou	NA	NA	NA	NA	NA	NA	NA	NA
C027	CON	5.1	Female	14.5748	Normal	N	3.4	53	36	35	29.9	Eutocia	2.5	N	N	N	N	Parent	Y	N	N	Y	Y	Y	Y	Y	Y	Y	N	N	N	N	Han	Lanzhou	NA	NA	NA	NA	NA	NA	NA	NA
C028	CON	4.6	Male	16.5289	Normal	N	3.3	50	33	33	28.4	Eutocia	0.5	N	N	N	N	Parent	Y	N	N	Y	N	N	N	Y	Y	Y	N	N	N	N	Han	Lanzhou	NA	NA	NA	NA	NA	NA	NA	NA
C029	CON	7	Male	16.4609	Normal	N	3.5	53	37	34	27	Eutocia	1	N	N	N	N	Parent	Y	Y	N	Y	Y	Y	N	Y	Y	Y	N	N	N	N	Han	Lanzhou	NA	NA	NA	NA	NA	NA	NA	NA
C030	CON	4.3	Female	16	Normal	N	2.8	50	31	28	23.7	Eutocia	1	N	N	N	N	Parent	Y	N	Y	Y	Y	N	Y	Y	N	Y	N	N	N	N	Han	Lanzhou	NA	NA	NA	NA	NA	NA	NA	NA
C031	CON	3.1	Male	16	Normal	N	2.7	54	30	29	25.9	Cesarean	1	N	N	N	N	Parent	Y	N	Y	Y	N	Y	Y	Y	Y	Y	N	N	N	Y	Han	Lanzhou	NA	NA	NA	NA	NA	NA	NA	NA
C032	CON	6	Female	14.0496	Normal	N	3	50	33	34	28	Cesarean	1	N	Parent	Parent	N	Parent	Y	Y	Y	Y	Y	Y	Y	Y	Y	Y	N	N	N	N	Han	Lanzhou	NA	NA	NA	NA	NA	NA	NA	NA
C033	CON	4.4	Female	14.3495	Normal	N	3.5	54	35	30	25.6	Eutocia	1	N	N	N	N	Parent	Y	N	N	Y	Y	Y	Y	Y	Y	Y	N	N	N	N	Han	Lanzhou	NA	NA	NA	NA	NA	NA	NA	NA
C034	CON	4.5	Female	14.4117	Normal	N	5.4	51	36	33	28.5	Eutocia	2	N	N	N	N	Parent	Y	Y	N	Y	Y	Y	Y	Y	Y	Y	N	N	N	N	Han	Lanzhou	NA	NA	NA	NA	NA	NA	NA	NA
C035	CON	4.6	Male	14.6103	Normal	N	3.35	54	31	29	24.4	Cesarean	1	N	N	N	N	Parent	Y	N	N	Y	N	Y	Y	N	Y	Y	N	N	N	N	Han	Lanzhou	NA	NA	NA	NA	NA	NA	NA	NA
C036	CON	4	Female	14.7929	Normal	premature delivery	3.3	50	40	40	36	Cesarean	1	N	N	N	N	Parent	Y	N	Y	Y	N	Y	Y	Y	N	Y	N	N	N	N	Han	Lanzhou	NA	NA	NA	NA	NA	NA	NA	NA
C037	CON	4.8	Male	20.4904	Normal	N	4	54	37	36	31.2	Cesarean	1	N	N	N	N	Parent	Y	Y	N	Y	Y	Y	Y	Y	N	Y	N	N	N	N	Han	Lanzhou	NA	NA	NA	NA	NA	NA	NA	NA
C038	CON	3.9	Male	16.9667	Normal	N	3	48	35	34	30.1	Cesarean	1	N	N	N	N	Parent	Y	N	N	Y	N	Y	Y	N	Y	Y	N	N	N	N	Han	Lanzhou	NA	NA	NA	NA	NA	NA	NA	NA
C039	CON	5.1	Male	13.8889	Normal	N	4	58	33	32	26.9	Eutocia	1	N	N	N	N	GrandParent	Y	N	N	Y	Y	Y	N	Y	Y	Y	N	N	N	N	Han	Lanzhou	NA	NA	NA	NA	NA	NA	NA	NA
C040	CON	5.4	Male	13.975	Normal	N	3.2	50	40	37	31.6	Eutocia	1	N	N	N	N	Parent	Y	N	N	Y	Y	Y	N	Y	N	Y	N	N	N	N	Han	Lanzhou	NA	NA	NA	NA	NA	NA	NA	NA
C041	CON	5.2	Male	18.852	Normal	N	3.5	50	38	36	30.8	Cesarean	1	N	N	Grandpa	N	Parent	Y	Y	N	Y	N	Y	Y	Y	Y	Y	N	N	N	N	Han	Lanzhou	NA	NA	NA	NA	NA	NA	NA	NA
C042	CON	5.6	Female	14.4628	Normal	N	3.5	52	40	36	30.4	Eutocia	1	Grandma	N	Grandma	N	Parent	Y	N	Y	Y	Y	Y	Y	Y	Y	Y	N	N	N	N	Han	Lanzhou	NA	NA	NA	NA	NA	NA	NA	NA
C043	CON	5.4	Female	13.2231	Normal	N	4.35	56	32	32	26.6	Cesarean	1	Grandpa	Grandpa	Grandpa	Grandpa	Parent	Y	Y	N	Y	Y	Y	N	Y	N	Y	N	N	N	N	Han	Lanzhou	NA	NA	NA	NA	NA	NA	NA	NA
C044	CON	5.4	Male	16.5289	Normal	N	3.2	53	45	32	26.6	Eutocia	1	N	N	N	N	Parent	Y	Y	N	Y	Y	Y	Y	Y	Y	Y	N	N	N	N	Han	Lanzhou	NA	NA	NA	NA	NA	NA	NA	NA
C045	CON	4.9	Female	16.4666	Normal	N	3.1	52	34	29	24.1	Eutocia	1	N	N	N	N	Parent	Y	N	N	Y	Y	Y	Y	Y	Y	Y	N	N	N	N	Han	Lanzhou	NA	NA	NA	NA	NA	NA	NA	NA
C046	CON	4.1	Female	16.8313	Normal	N	3.5	53	27	26	21.9	Eutocia	1	N	N	N	N	Parent	Y	N	N	Y	Y	Y	N	Y	Y	Y	N	N	N	N	Han	Lanzhou	NA	NA	NA	NA	NA	NA	NA	NA
C047	CON	5	Female	14.3667	Normal	N	2.8	50	40	39	34	Cesarean	2	N	N	N	N	Parent	Y	Y	N	Y	Y	Y	Y	Y	Y	Y	N	N	N	N	Han	Lanzhou	NA	NA	NA	NA	NA	NA	NA	NA
C048	CON	4.7	Male	28.0992	Normal	N	3.9	57	37	37	32.3	Cesarean	1	N	N	N	N	Parent	Y	N	Y	Y	N	N	Y	N	Y	Y	N	N	N	N	Han	Lanzhou	NA	NA	NA	NA	NA	NA	NA	NA
C049	CON	6.1	Female	15.1169	Normal	N	4	53	38	37	30.9	Eutocia	1	N	N	N	N	Parent	Y	Y	N	Y	Y	Y	Y	Y	Y	Y	N	N	N	N	Han	Lanzhou	NA	NA	NA	NA	NA	NA	NA	NA
C050	CON	4.2	Male	15.6847	Normal	N	4.8	46	35	42	37.8	Cesarean	1	N	N	N	N	Parent	Y	N	Y	Y	Y	Y	Y	Y	Y	Y	N	N	N	N	Han	Lanzhou	NA	NA	NA	NA	NA	NA	NA	NA
C051	CON	4.6	Female	13.1719	Normal	N	3.7	50	31	29	24.4	Eutocia	1	Parent	N	Parent	N	Parent	Y	Y	Y	Y	Y	Y	Y	Y	Y	Y	N	N	N	N	Han	Lanzhou	NA	NA	NA	NA	NA	NA	NA	NA
C052	CON	9	Male	16.8367	Normal	N	3.2	48	40	38	29	Cesarean	1	N	N	N	N	Parent	Y	N	Y	Y	N	Y	Y	Y	Y	Y	N	N	N	N	Han	Lanzhou	NA	NA	NA	NA	NA	NA	NA	NA
C053	CON	5	Female	14.0496	Normal	N	3.3	48	44	42	37	Cesarean	1	N	N	N	N	Parent	Y	Y	N	Y	N	Y	Y	Y	Y	Y	N	N	N	N	Han	Lanzhou	NA	NA	NA	NA	NA	NA	NA	NA
C054	CON	7.9	Male	20.7546	Normal	N	3.6	50	38	34	26.1	Eutocia	1	N	N	N	N	Parent	Y	Y	N	Y	N	Y	Y	Y	Y	Y	N	N	N	N	Han	Lanzhou	NA	NA	NA	NA	NA	NA	NA	NA
C055	CON	5.9	Male	17.2292	Normal	N	3.6	55	46	35	29.1	Cesarean	1	N	N	N	N	Parent	Y	N	Y	Y	N	N	Y	Y	Y	Y	N	N	N	N	Han	Lanzhou	NA	NA	NA	NA	NA	NA	NA	NA
C056	CON	4	Male	15.6629	Normal	N	2.89	50	40	40	36	Cesarean	1	Grandpa	N	Grandma	N	Parent	Y	N	N	Y	Y	Y	Y	Y	Y	Y	N	N	N	N	Han	Lanzhou	NA	NA	NA	NA	NA	NA	NA	NA
C057	CON	5.6	Male	14.7481	Normal	N	3.65	50	39	39	33.4	Cesarean	1	N	N	N	N	Parent	Y	Y	N	Y	Y	Y	Y	Y	Y	Y	N	N	N	N	Han	Lanzhou	NA	NA	NA	NA	NA	NA	NA	NA
C058	CON	4.6	Male	16.8205	Normal	N	3.4	58	34	32	27.4	Cesarean	1	N	N	Grandpa	N	Parent	Y	N	N	Y	Y	Y	Y	Y	Y	Y	N	N	N	N	Han	Lanzhou	NA	NA	NA	NA	NA	NA	NA	NA
C059	CON	6.3	Female	14.6848	Normal	N	2.8	50	33	32	25.7	Eutocia	1	N	N	N	N	Parent	Y	Y	N	Y	Y	Y	Y	Y	Y	Y	N	N	N	N	Han	Lanzhou	NA	NA	NA	NA	NA	NA	NA	NA
C060	CON	4.2	Female	15.4195	Normal	N	3.65	53	33	27	22.8	Eutocia	1	N	N	N	N	Parent	Y	Y	N	Y	N	Y	Y	Y	Y	Y	N	N	N	N	Han	Lanzhou	NA	NA	NA	NA	NA	NA	NA	NA
ND001	NDDs	3.5	Male	16.4	E-Severe	High jaundice	3.1	49	30	29	25.9	Eutocia	1	N	N	N	N	GrandParent	Y	Y	N	Y	Y	Y	Y	Y	N	Y	N	N	N	N	Han	Lanzhou	2.6/6	1.5/4	3.0/7	2.9/7	2.2/5	2.4	6	19
ND002	NDDs	3.5	Male	14.5773	Severe	High jaundice	2.25	54	35	34	30.5	Eutocia	1	N	N	N	N	Parent	Y	N	Y	Y	N	Y	N	N	N	N	N	N	N	N	Han	Lanzhou	17.7/42	22.4/53	14.5/34	13.7/32	14.7/35	16.6	39	28
ND003	NDDs	3.1	Male	17.0321	E-Severe	High jaundice	3.95	53	35	38	34.9	Eutocia	1	N	Other	N	N	Parent	Y	N	Y	Y	Y	Y	Y	Y	Y	Y	N	N	N	N	Han	Lanzhou	7.8/21	10.7/28	10.0/27	7.5/20	9.0/24	9	24	18
ND004	NDDs	7.6	Male	18.0556	Moderate	High jaundice	3.1	49	42	40	32.7	Eutocia	1	N	N	Other	N	Parent	N	Y	N	N	N	N	Y	Y	Y	Y	N	N	N	N	Han	Lanzhou	34.4/38	54.0/59	46.8/51	18.1/20	41.5/45	39	43	38
ND005	NDDs	4.3	Female	19.2234	Moderate	High jaundice	3.1	50	36	32	27.9	Eutocia	1	N	N	N	N	Parent	Y	Y	N	Y	Y	Y	Y	Y	Y	Y	N	N	N	N	Han	Lanzhou	30.5/58	23.8/46	36.0/69	25.3/48	25.1/48	28.1	54	40
ND006	NDDs	4.5	Male	14.2382	Mild	High jaundice	3.3	48	36	32	28	Eutocia	0.5	Parent	N	Parent	Parent	Parent	Y	N	Y	Y	Y	Y	Y	Y	N	Y	N	N	N	N	Han	Lanzhou	37.0/68	39.0/72	44.0/81	35.5/65	29.6/54	37	68	65
ND007	NDDs	6.5	Male	14.5833	Mild	High jaundice	3.1	52	32	32	24.8	Eutocia	0.5	N	N	N	N	GrandParent	Y	N	Y	Y	N	Y	N	N	N	Y	N	N	N	N	Han	Lanzhou	53.5/68	51.6/66	60.0/76	50.3/64	58.0/74	54.7	70	66
ND008	NDDs	4.3	Male	15.2852	Severe	High jaundice	2.4	48	26	25	21.9	Cesarean	1	N	N	N	N	Parent	N	N	Y	N	N	Y	Y	Y	N	Y	N	N	N	N	Han	Lanzhou	11.8/23	15.9/31	12.1/23	10.8/21	14.1/27	12.9	25	24
ND009	NDDs	6.7	Female	17.3611	Moderate	High jaundice	3.5	48	38	33	26.2	Eutocia	1	N	N	N	N	Parent	Y	N	Y	Y	N	N	N	N	N	Y	N	N	N	N	Han	Lanzhou	38.3/48	27.6/35	39.0/49	35.5/45	37.3/47	35.5	45	40
ND010	NDDs	5.7	Female	19.0083	Moderate	High jaundice	3.2	49	43	40	34.3	Cesarean	1	N	N	N	N	Parent	Y	N	N	Y	N	Y	N	N	Y	Y	N	N	N	Y	Han	Lanzhou	26.4/39	44.0/65	35.1/51	23.7/35	36.0/53	33	49	45
ND011	NDDs	8.3	Female	15.4528	Moderate	High jaundice	3	52	41	40	29.8	Cesarean	1	N	N	N	N	GrandParent	Y	Y	N	Y	Y	Y	Y	N	Y	Y	N	N	N	N	Hui	Lanzhou	65.3/66	55.2/56	66.0/67	42.8/43	39.8/40	53.8	54	49
ND012	NDDs	9.9	Female	17.2176	Severe	premature delivery	2	49	60	40	32.3	Cesarean	1	Parent	Parent	Parent	N	Parent	N	N	Y	N	N	N	N	N	N	N	N	N	N	N	Han	Lanzhou	28.8/24	54.0/45	42.0/35	14.3/12	36.5/30	35.1	29	27
ND013	NDDs	3.7	Male	16.5289	Severe	prolonged pregnancy	3	52	41	42	38.3	Eutocia	1	N	N	N	N	Parent	Y	N	Y	Y	Y	Y	N	N	Y	Y	N	N	N	N	Han	Lanzhou	13.4/30	6.7/15	10.3/23	19.0/43	12.1/27	12.3	28	26
ND014	NDDs	4	Male	16	Mild	High jaundice	3.85	53	31	30	26.8	Eutocia	1	N	N	N	N	Parent	Y	Y	N	Y	Y	Y	N	Y	Y	Y	N	N	N	N	Han	Lanzhou	34.4/72	31/65	42/88	37/77	36.9/77	36.2	75.8	68
ND015	NDDs	4.2	Male	17.3554	Moderate	premature delivery	2	48	34	35	30.9	Cesarean	1	N	N	Parent	N	GrandParent	N	N	N	Y	N	Y	Y	Y	N	Y	N	N	N	N	Han	Lanzhou	27.6/54	36.0/71	29.0/57	12.4/24	20.3/40	25.1	49	45
ND016	NDDs	3.8	Male	18.1406	Mild	High jaundice	3	50	36	36	32.1	Eutocia	1	N	N	N	N	GrandParent	Y	N	Y	Y	Y	Y	N	N	Y	Y	N	N	N	N	Han	Lanzhou	38.7/84	36.0/78	39.0/84	29.8/65	30.0/65	34.7	75	66
ND017	NDDs	3.6	Male	12.8601	Mild	High jaundice	2.4	51	32	30	26.4	Eutocia	1	N	N	N	N	Parent	N	N	N	Y	N	N	Y	Y	N	Y	N	N	N	N	Han	Lanzhou	30/70	36/84	33.6/78	28.7/67	30.5/71	31.8	74	64
ND018	NDDs	4.6	Male	16.4128	Severe	High jaundice	3.4	50	32	30	25.2	Cesarean	1	N	N	N	N	Parent	Y	N	Y	Y	Y	Y	Y	Y	Y	Y	N	N	N	N	Han	Lanzhou	16.3/29	17.1/31	15.6/28	9.7/17	14.9/27	14.7	26	24
ND019	NDDs	4.4	Male	15.015	Severe	High jaundice	3.1	56	34	30	26.9	Eutocia	1	N	Parent	N	N	GrandParent	Y	N	N	Y	N	Y	N	Y	Y	Y	N	N	N	N	Han	Lanzhou	21.5/40	20.0/37	21.6/40	14.4/27	19.6/37	19.4	36	33
ND020	NDDs	3.5	Male	16.6667	Mild	High jaundice	3.9	54	35	33	29.7	Cesarean	1	N	N	N	N	GrandParent	N	N	Y	Y	N	N	N	N	N	N	N	N	N	N	Han	Lanzhou	30.7/74	36/87	28.7/69	25.6/62	26.4/64	29.5	71	65
ND021	NDDs	6.2	Male	20.6612	Mild	premature delivery	2.4	52	50	41	34.1	Eutocia	2	N	N	N	N	Parent	Y	N	Y	Y	Y	Y	Y	Y	N	Y	N	N	N	N	Han	Lanzhou	64.5/87	54.0/73	57.0/77	48.9/66	44.0/59	53.7	72	66
ND022	NDDs	4.5	Male	16.4649	Mild	premature delivery	2.8	48	32	26	21.6	Cesarean	1	N	N	N	N	GrandParent	Y	N	N	N	N	Y	Y	N	N	Y	N	N	N	N	Han	Lanzhou	35.8/67	28.4/53	37.5/70	28.4/53	31.5/59	32.3	60	55
ND023	NDDs	3.8	Male	21.042	E-Severe	High jaundice	2.5	53	43	35	31.2	Cesarean	1	N	N	N	N	Parent	N	Y	N	N	N	N	N	N	N	Y	N	N	N	N	Han	Lanzhou	5.8/13	9.3/20	6.2/13	6.5/14	7.2/16	7	15	14
ND024	NDDs	5.3	Male	16.6667	Moderate	premature delivery	6.2	50	33	32	26.6	Eutocia	1	N	N	N	N	GrandParent	Y	N	Y	Y	Y	Y	Y	Y	Y	Y	N	N	N	N	Han	Lanzhou	27.7/43	27.0/42	26.1/41	23.0/36	28.4/44	26.4	41	36
ND025	NDDs	8.3	Male	21.9479	Severe	High jaundice	7.6	53	40	32	23.5	Eutocia	1	N	N	N	N	Parent	Y	N	N	Y	N	Y	N	Y	Y	N	N	N	N	N	Han	Lanzhou	31.9/32	36.0/36	34.5/34	31.8/32	36.7/37	34.2	34	32
ND026	NDDs	7.6	Male	17.0898	Severe	premature delivery	2.9	49	40	40	32.5	Cesarean	1	Grandpa	N	Grandpa	Grandpa	GrandParent	Y	N	N	Y	N	Y	Y	Y	Y	Y	N	N	N	N	Han	Lanzhou	27.2/30	34.0/38	35.1/39	15.1/17	22.1/25	26.7	30	28
ND027	NDDs	4.8	Male	15.7219	Mild	High jaundice	4.1	52	30	28	23.1	Eutocia	1	N	N	Grandma	N	Parent	Y	Y	Y	Y	Y	Y	Y	Y	Y	Y	N	N	N	N	Han	Lanzhou	45.9/79	39/67	48/83	30/52	42.8/74	41.1	71	65
ND028	NDDs	5.5	Male	12.2091	Moderate	High jaundice	2.6	50	23	27	21.4	Eutocia	4	N	N	N	N	Parent	Y	N	N	Y	N	Y	Y	N	Y	N	N	N	N	N	Han	Lanzhou	31.2/48	31.5/48	35.1/54	27.8/43	26.1/40	30.3	47	43
ND029	NDDs	4.7	Female	12.8926	Severe	High jaundice	1.65	47	33	31	26.1	Cesarean	1	N	N	N	N	GrandParent	Y	N	Y	Y	Y	Y	Y	Y	N	Y	N	N	N	N	Han	Lanzhou	15.6/27	15.2/27	16.4/29	12.8/22	15.2/27	15	26	26
ND030	NDDs	6.6	Female	14.4628	Severe	High jaundice	2.4	50	38	38	31.3	Cesarean	1	N	N	Parent	N	GrandParent	N	N	N	Y	N	Y	N	Y	N	Y	N	N	N	N	Han	Lanzhou	27.4/35	19.5/25	22.1/28	34.9/44	36.7/47	28.1	36	33
ND031	NDDs	3.5	Male	14.0566	Moderate	High jaundice	2.3	50	33	31	27.8	Cesarean	1	N	N	Parent	N	Parent	Y	N	N	Y	N	Y	N	N	N	Y	N	N	N	N	Han	Lanzhou	26.5/63	20.1/48	25.2/60	19.8/47	17.3/41	21.7	51.8	46
ND032	NDDs	4.8	Female	14	Mild	High jaundice	3.3	47	33	33	29	Eutocia	1	N	N	N	N	Parent	Y	N	Y	Y	N	Y	Y	N	N	Y	N	N	N	N	Han	Lanzhou	43.6/75	51.0/88	39.0/67	37.9/65	40.0/69	42.3	73	67
ND033	NDDs	4.7	Female	15.2893	Mild	High jaundice	2.36	50	42	33	29.9	Eutocia	1	N	N	N	N	Parent	N	N	Y	Y	Y	Y	Y	N	N	Y	N	N	N	N	Han	Lanzhou	36.3/65	36.0/65	43.5/78	21.9/39	39.3/71	35.4	64	58
ND034	NDDs	6.5	Male	15.1506	Mild	premature delivery	2.85	51	30	32	25.1	Eutocia	1	N	Grandma	Grandma	N	Parent	Y	N	Y	Y	N	Y	N	Y	Y	Y	N	N	N	N	Han	Lanzhou	50.7/72	44.0/63	48.0/68	50.7/72	54.0/77	49.5	70	65
ND035	NDDs	9.3	Male	18.373	E-Severe	High jaundice	3.5	52	34	31	23.6	Cesarean	1	N	N	N	N	Parent	Y	N	N	Y	Y	Y	Y	Y	Y	Y	N	N	N	N	Han	Lanzhou	27.0/24	36.0/32	30.8/27	13.9/12	26.2/23	26.8	24	19
ND036	NDDs	4.8	Female	15.7175	Severe	prolonged pregnancy	3.75	51	51	46	42.9	Cesarean	1.5	N	N	N	N	Parent	N	Y	N	Y	N	N	N	Y	N	N	N	N	N	N	Han	Lanzhou	15.7/27	17.3/30	15.4/26	14.1/24	15.3/26	15.6	27	26
ND037	NDDs	3.3	Female	13.6834	Mild	High jaundice	3.9	50	30	36	32.8	Eutocia	1.5	N	N	N	N	GrandParent	N	N	N	N	N	N	N	N	N	Y	N	N	N	N	Han	Lanzhou	30.4/76	25.9/65	36/90	23.1/58	20.6/51	27.2	68	63
ND038	NDDs	6.3	Male	13.6054	Moderate	premature delivery	3.8	49	38	30	23.2	Cesarean	1	N	N	Other	N	Parent	Y	Y	Y	Y	N	N	N	Y	Y	Y	N	N	N	N	Han	Lanzhou	52.0/69	43.2/48	39.0/52	26.1/35	35.0/47	39.1	52	47
ND039	NDDs	3	Male	17.701	Severe	High jaundice	3.6	52	31	30	26.9	Eutocia	1	N	N	N	N	Parent	Y	N	Y	Y	Y	Y	N	N	N	Y	N	N	N	N	Han	Lanzhou	13.8/39	11.6/33	11.2/32	17.2/48	15.8/45	13.9	39	34
ND040	NDDs	3.8	Male	16.0909	Severe	High jaundice	3.3	50	40	26	22.4	Eutocia	1	N	N	N	N	Parent	Y	N	N	Y	N	N	N	N	N	Y	N	N	N	N	Han	Lanzhou	16.8/36	25.6/55	21.0/45	11.0/24	15.4/33	18	39	34
																																		Mean						28.6275	47.015	42.675
																																		SD						12.9625	19.2883	17.162
																																		Mean±SD						28.63±12.96	47.02±19.29	42.68±17.16
CON	60	5.11(1.42)	F:25,M:35	15.83(2.39)	NA	NA	3.46(0.66)	51.1(2.81)	36.88(4.71)	34.53(4.39)	29.42(4.28)	Cesarean:27,Eutocia:33	1.02(0.36)	NA	NA	NA	NA	Parent:58,GrandParent:2	N:1,Y:59	N:33,Y:27	N:39,Y:21	N:1,Y:59	N:23,Y:37	N:9,Y:51	N:9,Y:51	N:4,Y:56	N:7,Y:53	N:2,Y:58	NA	NA	NA	NA	NA	NA	NA	NA	NA	NA	NA	NA	NA	NA
NDDs	40	5.18(1.77)	F:11,M:29	16.26(2.21)	NA	NA	3.21(1.06)	50.53(2.08)	36.33(6.89)	33.48(4.90)	28.51(4.74)	Cesarean:16,Eutocia:24	1.1(0.52)	NA	NA	NA	NA	Parent:27,GrandParent:13	N:11,Y:29	N:31,Y:9	N:20,Y:20	N:6,Y:34	N:24,Y:16	N:10,Y:30	N:20,Y:20	N:18,Y:22	N:22,Y:18	N:6,Y:34	NA	NA	NA	NA	NA	NA	NA	NA	NA	NA	NA	NA	NA	NA
Pvalue	NA	0.854112	0.2022	0.359181	NA	NA	0.19439	0.242552	0.655971	0.273914	0.332689	0.6829	0.421588	NA	NA	NA	NA	8.973e-05	0.0001536	0.0328	0.1513	0.01555	0.04179	0.2981	0.0002567	1.012e-05	4.259e-06	0.05668	NA	NA	NA	NA	NA	NA	NA	NA	NA	NA	NA	NA	NA	NA

## Sheet: Table S1B. Taxonomic profiling
Table S1B. Taxonomic profiling of the gut microbiota.
ID	Pvalue	Effect_size	mean_rank_CON	mean_rank_NDDs	mean_occ_CON	mean_occ_NDDs	mean_abun_CON	mean_abun_NDDs	enrichment	mean_abun	mean_occ	FC	log2FC	Qvalue	C001	C002	C003	C004	C005	C006	C007	C008	C009	C010	C011	C012	C013	C014	C015	C016	C017	C018	C019	C020	C021	C022	C023	C024	C025	C026	C027	C028	C029	C030	C031	C032	C033	C034	C035
k__Archaea	0.34699	0.0333333	49.8333	51.5	0.0166667	0.05	0.00703	0.071282	CON <= MRC	0.0327308	0.03	10.1397	3.34194	0.619545	0	0	0	0	0	0	0	0	0	0	0	0	0	0	0	0	0	0	0	0	0	0	0	0	0	0	0	0	0	0	0	0	0	0	0
k__Archaea|p__Euryarchaeota	0.34699	0.0333333	49.8333	51.5	0.0166667	0.05	0.00703	0.071282	CON <= MRC	0.0327308	0.03	10.1397	3.34194	0.619545	0	0	0	0	0	0	0	0	0	0	0	0	0	0	0	0	0	0	0	0	0	0	0	0	0	0	0	0	0	0	0	0	0	0	0
k__Archaea|p__Euryarchaeota|c__Methanobacteria	0.34699	0.0333333	49.8333	51.5	0.0166667	0.05	0.00703	0.071282	CON <= MRC	0.0327308	0.03	10.1397	3.34194	0.619545	0	0	0	0	0	0	0	0	0	0	0	0	0	0	0	0	0	0	0	0	0	0	0	0	0	0	0	0	0	0	0	0	0	0	0
k__Archaea|p__Euryarchaeota|c__Methanobacteria|o__Methanobacteriales	0.34699	0.0333333	49.8333	51.5	0.0166667	0.05	0.00703	0.071282	CON <= MRC	0.0327308	0.03	10.1397	3.34194	0.619545	0	0	0	0	0	0	0	0	0	0	0	0	0	0	0	0	0	0	0	0	0	0	0	0	0	0	0	0	0	0	0	0	0	0	0
k__Archaea|p__Euryarchaeota|c__Methanobacteria|o__Methanobacteriales|f__Methanobacteriaceae	0.34699	0.0333333	49.8333	51.5	0.0166667	0.05	0.00703	0.071282	CON <= MRC	0.0327308	0.03	10.1397	3.34194	0.619545	0	0	0	0	0	0	0	0	0	0	0	0	0	0	0	0	0	0	0	0	0	0	0	0	0	0	0	0	0	0	0	0	0	0	0
k__Archaea|p__Euryarchaeota|c__Methanobacteria|o__Methanobacteriales|f__Methanobacteriaceae|g__Methanobrevibacter	0.34699	0.0333333	49.8333	51.5	0.0166667	0.05	0.00703	0.06964	CON <= MRC	0.032074	0.03	9.90612	3.30832	0.619545	0	0	0	0	0	0	0	0	0	0	0	0	0	0	0	0	0	0	0	0	0	0	0	0	0	0	0	0	0	0	0	0	0	0	0
k__Archaea|p__Euryarchaeota|c__Methanobacteria|o__Methanobacteriales|f__Methanobacteriaceae|g__Methanobrevibacter|s__Methanobrevibacter_smithii	0.34699	0.0333333	49.8333	51.5	0.0166667	0.05	0.00703	0.06964	CON <= NDDs	0.032074	0.03	9.90612	3.30832	0.619545	0	0	0	0	0	0	0	0	0	0	0	0	0	0	0	0	0	0	0	0	0	0	0	0	0	0	0	0	0	0	0	0	0	0	0
k__Archaea|p__Euryarchaeota|c__Methanobacteria|o__Methanobacteriales|f__Methanobacteriaceae|g__Methanosphaera	0.228461	0.025	50	51.25	0	0.025	0	0.00164175	CON <= MRC	0.0006567	0.01	Inf	Inf	0.557947	0	0	0	0	0	0	0	0	0	0	0	0	0	0	0	0	0	0	0	0	0	0	0	0	0	0	0	0	0	0	0	0	0	0	0
k__Archaea|p__Euryarchaeota|c__Methanobacteria|o__Methanobacteriales|f__Methanobacteriaceae|g__Methanosphaera|s__Methanosphaera_stadtmanae	0.228461	0.025	50	51.25	0	0.025	0	0.00164175	CON <= NDDs	0.0006567	0.01	Inf	Inf	0.557947	0	0	0	0	0	0	0	0	0	0	0	0	0	0	0	0	0	0	0	0	0	0	0	0	0	0	0	0	0	0	0	0	0	0	0
k__Bacteria	0.854856	-0.01	50.7	50.2	1	1	99.9921	99.9285	MRC <= CON	99.9666	1	0.999364	-0.000917856	0.909487	100	100	100	99.9931	100	100	100	100	100	100	100	100	100	100	100	100	100	100	100	100	100	100	100	100	100	100	100	100	100	99.9852	100	99.9674	100	100	100
k__Bacteria|p__Actinobacteria	0.201592	0.151667	47.4667	55.05	1	1	8.24175	11.8238	CON <= MRC	9.67458	1	1.43463	0.520675	0.557947	2.89127	6.11396	19.7415	10.6666	5.03993	20.1283	4.32141	4.09017	2.5804	5.79301	12.9018	21.7466	3.74158	8.21052	5.27415	3.05801	4.55069	4.26108	4.11017	3.27582	2.46912	7.88208	8.91345	2.57075	0.94732	13.3262	5.33613	22.1442	12.6924	4.0151	19.1516	12.4918	22.5118	5.68818	16.8214
k__Bacteria|p__Actinobacteria|c__Actinobacteria	0.162522	0.165833	47.1833	55.475	1	1	6.97885	10.4184	CON <= MRC	8.35468	1	1.49286	0.578077	0.557947	2.84522	5.74485	16.1896	10.4616	4.53859	19.042	3.62026	1.5554	1.50081	5.28503	12.6155	15.5196	2.59422	4.6696	3.80205	2.87616	3.4734	3.11526	2.33362	2.05475	1.70355	6.23602	7.81658	2.26259	0.86752	12.0656	4.18605	18.2502	9.74247	3.95544	18.1898	9.45791	22.2246	4.99277	14.7605
k__Bacteria|p__Actinobacteria|c__Actinobacteria|o__Actinomycetales	0.0731001	-0.2125	54.75	44.125	0.916667	0.825	0.0737323	0.03782	MRC <= CON	0.0593674	0.88	0.512936	-0.963148	0.419015	0	0.03154	0.05944	0.01775	0	0.01829	0.0057	0.0136	0.00153	0.09265	0.1001	0.07247	0.01261	0.02339	0.08439	0.00468	0.00769	0.00657	0.03424	0.00688	0.01013	0.04106	0.00057	0.04679	0	0.10257	0.04887	1.17684	0.18045	0.06393	0.09056	0.03244	0.04518	0.28165	0.12386
k__Bacteria|p__Actinobacteria|c__Actinobacteria|o__Actinomycetales|f__Actinomycetaceae	0.0731001	-0.2125	54.75	44.125	0.916667	0.825	0.0737323	0.03782	MRC <= CON	0.0593674	0.88	0.512936	-0.963148	0.419015	0	0.03154	0.05944	0.01775	0	0.01829	0.0057	0.0136	0.00153	0.09265	0.1001	0.07247	0.01261	0.02339	0.08439	0.00468	0.00769	0.00657	0.03424	0.00688	0.01013	0.04106	0.00057	0.04679	0	0.10257	0.04887	1.17684	0.18045	0.06393	0.09056	0.03244	0.04518	0.28165	0.12386
k__Bacteria|p__Actinobacteria|c__Actinobacteria|o__Actinomycetales|f__Actinomycetaceae|g__Actinobaculum	0.201533	-0.0791667	52.0833	48.125	0.133333	0.05	0.000741333	0.00054875	MRC <= CON	0.0006643	0.1	0.74022	-0.433973	0.557947	0	0	0.00153	0	0	0	0	0	0	0	0	0	0	0.00151	0	0.00101	0	0	0	0	0	0	0	0	0	0	0	0.01271	0	0	0	0	0	0.02076	0
k__Bacteria|p__Actinobacteria|c__Actinobacteria|o__Actinomycetales|f__Actinomycetaceae|g__Actinobaculum|s__Actinobaculum_sp_oral_taxon_183	0.201533	-0.0791667	52.0833	48.125	0.133333	0.05	0.000741333	0.00054875	NDDs <= CON	0.0006643	0.1	0.74022	-0.433973	0.557947	0	0	0.00153	0	0	0	0	0	0	0	0	0	0	0.00151	0	0.00101	0	0	0	0	0	0	0	0	0	0	0	0.01271	0	0	0	0	0	0.02076	0
k__Bacteria|p__Actinobacteria|c__Actinobacteria|o__Actinomycetales|f__Actinomycetaceae|g__Actinomyces	0.0676373	-0.216667	54.8333	44	0.916667	0.825	0.0727313	0.0372712	MRC <= CON	0.0585473	0.88	0.512451	-0.964514	0.411177	0	0.03154	0.0579	0.01775	0	0.01829	0.0057	0.0136	0.00153	0.09265	0.1001	0.07247	0.01261	0.02189	0.08439	0.00367	0.00769	0.00657	0.03424	0.00688	0.01013	0.04106	0.00057	0.04679	0	0.10257	0.04887	1.16413	0.18045	0.06393	0.08734	0.03244	0.04518	0.26089	0.12194
k__Bacteria|p__Actinobacteria|c__Actinobacteria|o__Actinomycetales|f__Actinomycetaceae|g__Actinomyces|s__Actinomyces_cardiffensis	0.425983	-0.0166667	50.8333	50	0.0166667	0	1.23333e-05	0	NDDs <= CON	7.4e-06	0.01	0	#NAME?	0.619545	0	0	0	0	0	0	0	0	0	0	0	0	0	0	0	0	0	0	0	0	0	0	0	0	0	0	0	0	0	0	0	0	0	0	0
k__Bacteria|p__Actinobacteria|c__Actinobacteria|o__Actinomycetales|f__Actinomycetaceae|g__Actinomyces|s__Actinomyces_georgiae	0.425983	-0.0166667	50.8333	50	0.0166667	0	2.01667e-05	0	NDDs <= CON	1.21e-05	0.01	0	#NAME?	0.619545	0	0	0	0	0	0	0	0	0	0	0	0	0	0	0	0	0	0	0	0	0	0	0	0	0	0	0	0	0	0	0	0	0	0	0
k__Bacteria|p__Actinobacteria|c__Actinobacteria|o__Actinomycetales|f__Actinomycetaceae|g__Actinomyces|s__Actinomyces_graevenitzii	0.163671	-0.12	52.9	46.9	0.266667	0.15	0.00132533	0.00161875	NDDs <= CON	0.0014427	0.22	1.22139	0.288525	0.557947	0	0	0	0	0	0	0	0	0	0.00089	0.00623	0.00372	0.00121	0	0	0	0	0	0.01149	0	0	0	0	0	0	0.00454	0	0.01024	0	0.00464	0.00131	0	0	0	0.01684
k__Bacteria|p__Actinobacteria|c__Actinobacteria|o__Actinomycetales|f__Actinomycetaceae|g__Actinomyces|s__Actinomyces_johnsonii	0.793007	0.0191667	50.1167	51.075	0.133333	0.15	0.000433833	0.0023425	CON <= NDDs	0.0011973	0.14	5.39954	2.43284	0.900349	0	0	0	0	0	0	0	0	0.00041	0	0	0.00063	0	0	0.00248	0	0	0	0	0	0	0	0	0	0	0	0	0	0.00705	0	0	0	0	0	0.00549
k__Bacteria|p__Actinobacteria|c__Actinobacteria|o__Actinomycetales|f__Actinomycetaceae|g__Actinomyces|s__Actinomyces_massiliensis	0.10954	-0.0895833	52.2917	47.8125	0.116667	0.025	0.000414333	0.00023075	NDDs <= CON	0.0003409	0.08	0.556919	-0.844461	0.47712	0	0	0.00201	0	0	0	0	0	0	0	0	0	0	0	0	0	0	0	0	0	0	0	0	0	0	0	0	0.00059	0.00025	0	0.00243	0	0	0.00279	0
k__Bacteria|p__Actinobacteria|c__Actinobacteria|o__Actinomycetales|f__Actinomycetaceae|g__Actinomyces|s__Actinomyces_naeslundii	0.0186374	-0.250417	55.5083	42.9875	0.516667	0.275	0.00399817	0.00291875	NDDs < CON	0.0035664	0.42	0.730022	-0.453988	0.212256	0	0	0.00427	0.00448	0	0	0	0	0	0.00254	0	0.00156	0	0.00332	0.00868	0	0	0.00513	0	0	0	0.0068	0.00034	0.00405	0	0	0.00075	0.00671	0.02524	0.00455	0.00244	0	0	0	0.03927
k__Bacteria|p__Actinobacteria|c__Actinobacteria|o__Actinomycetales|f__Actinomycetaceae|g__Actinomyces|s__Actinomyces_odontolyticus	0.000158767	-0.443333	59.3667	37.2	0.866667	0.525	0.0094735	0.0042165	NDDs < CON	0.0073707	0.73	0.445084	-1.16785	0.0320259	0	0.00918	0.00214	0.00201	0	0.00488	0.00477	0.00273	0.00112	0.02164	0.02165	0.00492	0.00167	0.00679	0.007	0.00055	0.00333	0.00082	0.00354	0.00199	0	0.01995	0	0.00976	0	0.00803	0.01254	0.03292	0.01928	0.01582	0.03032	0.0202	0.00989	0.00745	0.00259
k__Bacteria|p__Actinobacteria|c__Actinobacteria|o__Actinomycetales|f__Actinomycetaceae|g__Actinomyces|s__Actinomyces_oris	0.614062	-0.0508333	51.5167	48.975	0.366667	0.3	0.002503	0.0023045	NDDs <= CON	0.0024236	0.34	0.920695	-0.119205	0.786186	0	0	0	0	0	0	0.00093	0.0003	0	0	0.01487	0.00438	0	0	0.00557	0	0	0	0	0	0	0.0047	0	0	0	0.00179	0	0	0.00856	0.0007	0.00129	0.00423	0.00759	0.00847	0.0321
k__Bacteria|p__Actinobacteria|c__Actinobacteria|o__Actinomycetales|f__Actinomycetaceae|g__Actinomyces|s__Actinomyces_sp_HMSC035G02	0.000770126	-0.36	57.7	39.7	0.583333	0.2	0.00329883	0.00206525	NDDs < CON	0.0028054	0.43	0.626055	-0.675639	0.0650756	0	0.00383	0.00534	0.00031	0	0.00491	0	0	0	0.01197	0.0067	0	0	0.00871	0.00468	0.00136	0	0	0	0	0	0.00208	0	0	0	0.00226	0	0.02358	0.01648	0.00718	0.0041	0.00071	0.0004	0	0.00233
k__Bacteria|p__Actinobacteria|c__Actinobacteria|o__Actinomycetales|f__Actinomycetaceae|g__Actinomyces|s__Actinomyces_sp_HPA0247	0.0667754	0.1425	47.65	54.775	0.116667	0.25	0.000457333	0.002199	CON <= NDDs	0.001154	0.17	4.80831	2.26553	0.408879	0	0	0	0.00067	0	0	0	0	0	0	0	0	0	0	0	0	0	0	0	0	0	0	0	0	0	0	0	0.00464	0	0	0	0	0.00296	0	0
k__Bacteria|p__Actinobacteria|c__Actinobacteria|o__Actinomycetales|f__Actinomycetaceae|g__Actinomyces|s__Actinomyces_sp_ICM47	0.00102701	-0.380833	58.1167	39.075	0.783333	0.45	0.0394112	0.0094915	NDDs < CON	0.0274433	0.65	0.240833	-2.0539	0.0739281	0	0.00481	0	0.00956	0	0.00307	0	0	0	0.04625	0.04322	0.05055	0.0096	0.00228	0.03504	0	0	0	0.01214	0.00329	0.009	0.00754	0.00023	0.02194	0	0.07513	0.03413	1.04968	0.00824	0.00463	0.02122	0.00502	0.01247	0.18126	0
k__Bacteria|p__Actinobacteria|c__Actinobacteria|o__Actinomycetales|f__Actinomycetaceae|g__Actinomyces|s__Actinomyces_sp_oral_taxon_170	0.0584766	-0.111667	52.7333	47.15	0.133333	0.025	0.0007005	1.975e-05	NDDs <= CON	0.0004282	0.09	0.0281941	-5.14846	0.380098	0	0	0.00547	0	0	0	0	0	0	0.00247	0.00122	0	0	0	0	0	0	0	0.00325	0	0	0	0	0	0	0	0	0	0	0.02035	0	0	0	0	0
k__Bacteria|p__Actinobacteria|c__Actinobacteria|o__Actinomycetales|f__Actinomycetaceae|g__Actinomyces|s__Actinomyces_sp_oral_taxon_180	0.359334	0.0325	49.85	51.475	0.0166667	0.05	0.000350667	0.00026325	CON <= NDDs	0.0003157	0.03	0.750713	-0.413667	0.619545	0	0	0	0	0	0	0	0	0	0	0	0	0	0	0	0	0	0	0	0	0	0	0	0	0	0	0	0	0	0	0	0	0	0	0
k__Bacteria|p__Actinobacteria|c__Actinobacteria|o__Actinomycetales|f__Actinomycetaceae|g__Actinomyces|s__Actinomyces_sp_oral_taxon_181	0.383839	-0.0866667	52.2333	47.9	0.366667	0.275	0.00352167	0.00212175	NDDs <= CON	0.0029617	0.33	0.602485	-0.731004	0.619545	0	0.00895	0.02505	0	0	0.0047	0	0	0	0.00116	0	0.00222	0	0.00031	0.00229	0.00177	0.00157	0	0	0	0	0	0	0	0	0.00269	0	0.01863	0.06739	0.00351	0.00611	0	0.00995	0.02894	0.01476
k__Bacteria|p__Actinobacteria|c__Actinobacteria|o__Actinomycetales|f__Actinomycetaceae|g__Actinomyces|s__Actinomyces_sp_oral_taxon_414	0.771717	0.00875	50.325	50.7625	0.0166667	0.025	1.95e-05	0.0001435	CON <= NDDs	6.91e-05	0.02	7.35897	2.8795	0.89945	0	0	0	0	0	0	0	0	0	0	0	0	0	0	0	0	0	0	0	0	0	0	0	0	0	0	0	0	0	0	0	0	0	0	0
k__Bacteria|p__Actinobacteria|c__Actinobacteria|o__Actinomycetales|f__Actinomycetaceae|g__Actinomyces|s__Actinomyces_sp_oral_taxon_448	0.937623	-0.00583333	50.6167	50.325	0.133333	0.125	0.000862	0.00072175	NDDs <= CON	0.0008059	0.13	0.837297	-0.256189	0.969756	0	0	0.01107	0	0	0	0	0	0	0	0	0	0	0	0.01078	0	0	0	0	0	0	0	0	0	0	0	0	0.00536	0.00027	0.00254	0	0	0	0.01786	0
k__Bacteria|p__Actinobacteria|c__Actinobacteria|o__Actinomycetales|f__Actinomycetaceae|g__Actinomyces|s__Actinomyces_sp_oral_taxon_897	0.425983	-0.0166667	50.8333	50	0.0166667	0	4.6e-05	0	NDDs <= CON	2.76e-05	0.01	0	#NAME?	0.619545	0	0	0	0	0	0	0	0	0	0	0	0	0	0	0	0	0	0	0	0	0	0	0	0	0	0	0	0	0	0	0	0	0	0	0
k__Bacteria|p__Actinobacteria|c__Actinobacteria|o__Actinomycetales|f__Actinomycetaceae|g__Actinomyces|s__Actinomyces_sp_S6_Spd3	0.0125723	-0.28125	56.125	42.0625	0.65	0.375	0.00368167	0.00317175	NDDs < CON	0.0034777	0.54	0.861498	-0.21508	0.200446	0	0.00476	0.00254	0.00072	0	0.00073	0	0	0	0.00573	0.00621	0.0041	0	0.00047	0.00786	0	0.00279	0.00062	0.00383	0.0016	0.00112	0	0	0.00222	0	0.00811	0.00144	0.01177	0.02769	0	0.00892	0.00228	0.00192	0.00811	0.00472
k__Bacteria|p__Actinobacteria|c__Actinobacteria|o__Actinomycetales|f__Actinomycetaceae|g__Actinomyces|s__Actinomyces_turicensis	0.0218022	-0.15375	53.575	45.8875	0.183333	0.025	0.0022	0.00342575	NDDs < CON	0.0026903	0.12	1.55716	0.638916	0.224669	0	0	0	0	0	0	0	0.01057	0	0	0	0.00038	0.00013	0	0	0	0	0	0	0	0	0	0	0.00882	0	0	0	0	0	0	0.00919	0	0	0.00601	0.00385
k__Bacteria|p__Actinobacteria|c__Actinobacteria|o__Actinomycetales|f__Actinomycetaceae|g__Actinomyces|s__Actinomyces_viscosus	0.228461	0.025	50	51.25	0	0.025	0	1.6e-05	CON <= NDDs	6.4e-06	0.01	Inf	Inf	0.557947	0	0	0	0	0	0	0	0	0	0	0	0	0	0	0	0	0	0	0	0	0	0	0	0	0	0	0	0	0	0	0	0	0	0	0
k__Bacteria|p__Actinobacteria|c__Actinobacteria|o__Actinomycetales|f__Actinomycetaceae|g__Varibaculum	0.0994514	-0.0666667	51.8333	48.5	0.0666667	0	0.00026	0	MRC <= CON	0.000156	0.04	0	#NAME?	0.447002	0	0	0	0	0	0	0	0	0	0	0	0	0	0	0	0	0	0	0	0	0	0	0	0	0	0	0	0	0	0	0.00322	0	0	0	0.00193
k__Bacteria|p__Actinobacteria|c__Actinobacteria|o__Actinomycetales|f__Actinomycetaceae|g__Varibaculum|s__Varibaculum_cambriense	0.0994514	-0.0666667	51.8333	48.5	0.0666667	0	0.00026	0	NDDs <= CON	0.000156	0.04	0	#NAME?	0.447002	0	0	0	0	0	0	0	0	0	0	0	0	0	0	0	0	0	0	0	0	0	0	0	0	0	0	0	0	0	0	0.00322	0	0	0	0.00193
k__Bacteria|p__Actinobacteria|c__Actinobacteria|o__Bifidobacteriales	0.150191	0.170833	47.0833	55.625	1	1	6.88596	10.3735	CON <= MRC	8.28096	1	1.50647	0.591169	0.557947	2.84326	5.71331	16.1302	10.4286	4.53859	19.0213	3.61457	1.53225	1.49811	5.11655	12.514	15.3484	2.56009	4.5941	3.69984	2.86868	3.4657	3.09659	2.28642	1.92499	1.69343	6.19495	7.816	2.20657	0.864	11.9521	4.10601	17.0384	9.53139	3.88324	18.0987	9.41804	22.1691	4.70107	14.6252
k__Bacteria|p__Actinobacteria|c__Actinobacteria|o__Bifidobacteriales|f__Bifidobacteriaceae	0.150191	0.170833	47.0833	55.625	1	1	6.88596	10.3735	CON <= MRC	8.28096	1	1.50647	0.591169	0.557947	2.84326	5.71331	16.1302	10.4286	4.53859	19.0213	3.61457	1.53225	1.49811	5.11655	12.514	15.3484	2.56009	4.5941	3.69984	2.86868	3.4657	3.09659	2.28642	1.92499	1.69343	6.19495	7.816	2.20657	0.864	11.9521	4.10601	17.0384	9.53139	3.88324	18.0987	9.41804	22.1691	4.70107	14.6252
k__Bacteria|p__Actinobacteria|c__Actinobacteria|o__Bifidobacteriales|f__Bifidobacteriaceae|g__Alloscardovia	NaN	0	50.5	50.5	0	0	0	0	CON <=> MRC	0	0	NaN	NaN	NaN	0	0	0	0	0	0	0	0	0	0	0	0	0	0	0	0	0	0	0	0	0	0	0	0	0	0	0	0	0	0	0	0	0	0	0
k__Bacteria|p__Actinobacteria|c__Actinobacteria|o__Bifidobacteriales|f__Bifidobacteriaceae|g__Alloscardovia|s__Alloscardovia_omnicolens	NaN	0	50.5	50.5	0	0	0	0	CON <=> NDDs	0	0	NaN	NaN	NaN	0	0	0	0	0	0	0	0	0	0	0	0	0	0	0	0	0	0	0	0	0	0	0	0	0	0	0	0	0	0	0	0	0	0	0
k__Bacteria|p__Actinobacteria|c__Actinobacteria|o__Bifidobacteriales|f__Bifidobacteriaceae|g__Bifidobacterium	0.150191	0.170833	47.0833	55.625	1	1	6.88519	10.3728	CON <= MRC	8.28022	1	1.50654	0.591234	0.557947	2.84326	5.71331	16.1302	10.4286	4.53859	19.0213	3.61457	1.53225	1.49811	5.11655	12.514	15.3484	2.56009	4.5941	3.69919	2.86868	3.4657	3.09659	2.28642	1.92499	1.69343	6.19495	7.816	2.20657	0.864	11.9506	4.10601	17.0343	9.53139	3.88324	18.0987	9.41804	22.168	4.69414	14.6117
k__Bacteria|p__Actinobacteria|c__Actinobacteria|o__Bifidobacteriales|f__Bifidobacteriaceae|g__Bifidobacterium|s__Bifidobacterium_adolescentis	0.0326349	0.241667	45.6667	57.75	0.5	0.625	0.773803	2.91295	CON < NDDs	1.62946	0.55	3.76446	1.91244	0.255846	0.73518	0	6.84193	2.1309	1.05616	0	0	0.13833	0	0	0	0.74837	1.02778	0.31895	0.4489	0.53888	0	0	0	0.0431	0.14271	3.41734	3.27357	0	0	4.75951	0.19649	0	1.84454	0	0	2.98719	0	0	0
k__Bacteria|p__Actinobacteria|c__Actinobacteria|o__Bifidobacteriales|f__Bifidobacteriaceae|g__Bifidobacterium|s__Bifidobacterium_animalis	0.910668	0.00791667	50.3417	50.7375	0.116667	0.125	0.0186437	0.0180893	CON <= NDDs	0.0184219	0.12	0.970262	-0.043553	0.948846	0	0	0	0	0	0	0	0	0	0	0.01792	0.1341	0	0	0	0	0	0	0	0	0	0	0.01084	0	0	0.40991	0	0	0	0	0	0	0.22173	0	0
k__Bacteria|p__Actinobacteria|c__Actinobacteria|o__Bifidobacteriales|f__Bifidobacteriaceae|g__Bifidobacterium|s__Bifidobacterium_bifidum	0.3605	0.0891667	48.7167	53.175	0.266667	0.375	0.494925	0.4764	CON <= NDDs	0.487515	0.31	0.96257	-0.0550367	0.619545	0	0	1.75118	1.62643	0	0	0	0.76188	0.27358	0	0	2.4662	0	0.23911	0	0	0	0	0	0	0	0	2.33991	0	0	0	0	2.27445	3.19017	0	4.27791	0	0	0	5.32074
k__Bacteria|p__Actinobacteria|c__Actinobacteria|o__Bifidobacteriales|f__Bifidobacteriaceae|g__Bifidobacterium|s__Bifidobacterium_breve	0.453891	-0.08	52.1	48.1	0.466667	0.35	0.230422	0.772789	NDDs <= CON	0.447369	0.42	3.3538	1.7458	0.654501	0	0.08546	0.57129	0.1636	0	0.17022	0.02174	0	0.03524	0	2.36466	0.27885	0	0	0	0.0033	0	0	0	0	0.00576	0.13718	0	0.009	0	0.50549	0.61472	0.15316	0.44772	0	0	0	0.96031	0.04913	0.00548
k__Bacteria|p__Actinobacteria|c__Actinobacteria|o__Bifidobacteriales|f__Bifidobacteriaceae|g__Bifidobacterium|s__Bifidobacterium_catenulatum	0.425983	-0.0166667	50.8333	50	0.0166667	0	0.00975467	0	NDDs <= CON	0.0058528	0.01	0	#NAME?	0.619545	0	0	0	0	0	0	0	0	0	0	0.58528	0	0	0	0	0	0	0	0	0	0	0	0	0	0	0	0	0	0	0	0	0	0	0	0
k__Bacteria|p__Actinobacteria|c__Actinobacteria|o__Bifidobacteriales|f__Bifidobacteriaceae|g__Bifidobacterium|s__Bifidobacterium_dentium	0.973773	0.00333333	50.4333	50.6	0.233333	0.25	0.0366912	0.0310975	CON <= NDDs	0.0344537	0.24	0.847547	-0.238634	0.984256	0.01196	0	0	0.00224	0	0	0	0.01784	0.02281	0	0	0	0	0	0	0	0	0	0	0	0	0	0.00583	0	0	0	0	0.01299	0	0	0	0	0	0	0.01695
k__Bacteria|p__Actinobacteria|c__Actinobacteria|o__Bifidobacteriales|f__Bifidobacteriaceae|g__Bifidobacterium|s__Bifidobacterium_longum	0.863137	-0.0208333	50.9167	49.875	1	0.95	2.20341	3.26709	NDDs <= CON	2.62888	0.98	1.48274	0.568269	0.91627	2.09612	1.86883	2.0948	2.25332	2.85527	6.56631	1.14878	0.33839	0.33668	2.42244	1.77163	3.34749	0.61949	0.26479	0.47399	0.72954	1.7567	1.15767	2.28642	1.02405	0.61482	1.96374	0.35645	0.43429	0.18487	2.47223	0.7404	5.57121	1.91963	2.56765	13.8208	1.13512	4.90717	3.43183	2.28714
k__Bacteria|p__Actinobacteria|c__Actinobacteria|o__Bifidobacteriales|f__Bifidobacteriaceae|g__Bifidobacterium|s__Bifidobacterium_pseudocatenulatum	0.0917516	-0.2	54.5	44.5	0.916667	0.85	3.11754	2.89433	NDDs <= CON	3.02826	0.89	0.928404	-0.107175	0.445575	0	3.75902	4.87096	4.25208	0.62715	12.2848	2.44405	0.27581	0.82981	2.69411	7.7745	8.37339	0.91282	3.77124	2.7763	1.59696	1.70901	1.93892	0	0.85783	0.93013	0.67669	1.8294	1.76328	0.67913	3.80345	2.5544	9.02245	2.12933	1.31559	0	5.29572	16.0788	1.21318	6.98141
k__Bacteria|p__Actinobacteria|c__Actinobacteria|o__Bifidobacteriales|f__Bifidobacteriaceae|g__Bifidobacterium|s__Bifidobacterium_pseudolongum	0.228461	0.025	50	51.25	0	0.025	0	2.375e-05	CON <= NDDs	9.5e-06	0.01	Inf	Inf	0.557947	0	0	0	0	0	0	0	0	0	0	0	0	0	0	0	0	0	0	0	0	0	0	0	0	0	0	0	0	0	0	0	0	0	0	0
k__Bacteria|p__Actinobacteria|c__Actinobacteria|o__Bifidobacteriales|f__Bifidobacteriaceae|g__Gardnerella	0.228461	0.025	50	51.25	0	0.025	0	5.6e-05	CON <= MRC	2.24e-05	0.01	Inf	Inf	0.557947	0	0	0	0	0	0	0	0	0	0	0	0	0	0	0	0	0	0	0	0	0	0	0	0	0	0	0	0	0	0	0	0	0	0	0
k__Bacteria|p__Actinobacteria|c__Actinobacteria|o__Bifidobacteriales|f__Bifidobacteriaceae|g__Gardnerella|s__Gardnerella_vaginalis	0.228461	0.025	50	51.25	0	0.025	0	5.6e-05	CON <= NDDs	2.24e-05	0.01	Inf	Inf	0.557947	0	0	0	0	0	0	0	0	0	0	0	0	0	0	0	0	0	0	0	0	0	0	0	0	0	0	0	0	0	0	0	0	0	0	0
k__Bacteria|p__Actinobacteria|c__Actinobacteria|o__Bifidobacteriales|f__Bifidobacteriaceae|g__Parascardovia	0.771717	0.00875	50.325	50.7625	0.0166667	0.025	2.01667e-05	4.9e-05	CON <= MRC	3.17e-05	0.02	2.42975	1.28081	0.89945	0	0	0	0	0	0	0	0	0	0	0	0	0	0	0	0	0	0	0	0	0	0	0	0	0	0	0	0	0	0	0	0	0	0	0
k__Bacteria|p__Actinobacteria|c__Actinobacteria|o__Bifidobacteriales|f__Bifidobacteriaceae|g__Parascardovia|s__Parascardovia_denticolens	0.771717	0.00875	50.325	50.7625	0.0166667	0.025	2.01667e-05	4.9e-05	CON <= NDDs	3.17e-05	0.02	2.42975	1.28081	0.89945	0	0	0	0	0	0	0	0	0	0	0	0	0	0	0	0	0	0	0	0	0	0	0	0	0	0	0	0	0	0	0	0	0	0	0
k__Bacteria|p__Actinobacteria|c__Actinobacteria|o__Bifidobacteriales|f__Bifidobacteriaceae|g__Scardovia	0.372294	-0.0641667	51.7833	48.575	0.166667	0.1	0.0007555	0.00059075	MRC <= CON	0.0006896	0.14	0.781932	-0.354884	0.619545	0	0	0	0	0	0	0	0	0	0	0	0	0	0	0.00065	0	0	0	0	0	0	0	0	0	0	0.00147	0	0.00414	0	0	0	0	0.00107	0.00693	0.0135
k__Bacteria|p__Actinobacteria|c__Actinobacteria|o__Bifidobacteriales|f__Bifidobacteriaceae|g__Scardovia|s__Scardovia_inopinata	0.228461	0.025	50	51.25	0	0.025	0	4.95e-05	CON <= NDDs	1.98e-05	0.01	Inf	Inf	0.557947	0	0	0	0	0	0	0	0	0	0	0	0	0	0	0	0	0	0	0	0	0	0	0	0	0	0	0	0	0	0	0	0	0	0	0
k__Bacteria|p__Actinobacteria|c__Actinobacteria|o__Bifidobacteriales|f__Bifidobacteriaceae|g__Scardovia|s__Scardovia_wiggsiae	0.372294	-0.0641667	51.7833	48.575	0.166667	0.1	0.0007555	0.00054125	NDDs <= CON	0.0006698	0.14	0.716413	-0.481137	0.619545	0	0	0	0	0	0	0	0	0	0	0	0	0	0	0.00065	0	0	0	0	0	0	0	0	0	0	0.00147	0	0.00414	0	0	0	0	0.00107	0.00693	0.0135
k__Bacteria|p__Actinobacteria|c__Actinobacteria|o__Corynebacteriales	0.202625	-0.111667	52.7333	47.15	0.283333	0.15	0.0011675	0.0030915	MRC <= CON	0.0019371	0.23	2.64797	1.40488	0.557947	0	0	0	0.00461	0	0	0	0	0	0	0.00145	0.00438	0	0	0.00334	0	0	0	0	0	0	0	0	0	0	0	0	0.00459	0	0.00332	0.00055	0	0.00186	0.00507	0.00766
k__Bacteria|p__Actinobacteria|c__Actinobacteria|o__Corynebacteriales|f__Corynebacteriaceae	0.274859	-0.0941667	52.3833	47.675	0.266667	0.15	0.000882833	0.0030915	MRC <= CON	0.0017663	0.22	3.50179	1.80809	0.603262	0	0	0	0.00461	0	0	0	0	0	0	0.00145	0.00438	0	0	0.00334	0	0	0	0	0	0	0	0	0	0	0	0	0.00459	0	0.00332	0.00055	0	0.00186	0.00507	0.00766
k__Bacteria|p__Actinobacteria|c__Actinobacteria|o__Corynebacteriales|f__Corynebacteriaceae|g__Corynebacterium	0.274859	-0.0941667	52.3833	47.675	0.266667	0.15	0.000882833	0.0030915	MRC <= CON	0.0017663	0.22	3.50179	1.80809	0.603262	0	0	0	0.00461	0	0	0	0	0	0	0.00145	0.00438	0	0	0.00334	0	0	0	0	0	0	0	0	0	0	0	0	0.00459	0	0.00332	0.00055	0	0.00186	0.00507	0.00766
k__Bacteria|p__Actinobacteria|c__Actinobacteria|o__Corynebacteriales|f__Corynebacteriaceae|g__Corynebacterium|s__Corynebacterium_argentoratense	0.228461	0.025	50	51.25	0	0.025	0	0.000256	CON <= NDDs	0.0001024	0.01	Inf	Inf	0.557947	0	0	0	0	0	0	0	0	0	0	0	0	0	0	0	0	0	0	0	0	0	0	0	0	0	0	0	0	0	0	0	0	0	0	0
k__Bacteria|p__Actinobacteria|c__Actinobacteria|o__Corynebacteriales|f__Corynebacteriaceae|g__Corynebacterium|s__Corynebacterium_durum	0.0267591	-0.18	54.1	45.1	0.266667	0.075	0.000882833	0.000851	NDDs < CON	0.0008701	0.19	0.963942	-0.052982	0.230729	0	0	0	0.00461	0	0	0	0	0	0	0.00145	0.00438	0	0	0.00334	0	0	0	0	0	0	0	0	0	0	0	0	0.00459	0	0.00332	0.00055	0	0.00186	0.00507	0.00766
k__Bacteria|p__Actinobacteria|c__Actinobacteria|o__Corynebacteriales|f__Corynebacteriaceae|g__Corynebacterium|s__Corynebacterium_pseudodiphtheriticum	0.228461	0.025	50	51.25	0	0.025	0	4.925e-05	CON <= NDDs	1.97e-05	0.01	Inf	Inf	0.557947	0	0	0	0	0	0	0	0	0	0	0	0	0	0	0	0	0	0	0	0	0	0	0	0	0	0	0	0	0	0	0	0	0	0	0
k__Bacteria|p__Actinobacteria|c__Actinobacteria|o__Corynebacteriales|f__Corynebacteriaceae|g__Corynebacterium|s__Corynebacterium_variabile	0.228461	0.025	50	51.25	0	0.025	0	0.00193525	CON <= NDDs	0.0007741	0.01	Inf	Inf	0.557947	0	0	0	0	0	0	0	0	0	0	0	0	0	0	0	0	0	0	0	0	0	0	0	0	0	0	0	0	0	0	0	0	0	0	0
k__Bacteria|p__Actinobacteria|c__Actinobacteria|o__Corynebacteriales|f__Corynebacteriales_unclassified	0.425983	-0.0166667	50.8333	50	0.0166667	0	0.000284667	0	MRC <= CON	0.0001708	0.01	0	#NAME?	0.619545	0	0	0	0	0	0	0	0	0	0	0	0	0	0	0	0	0	0	0	0	0	0	0	0	0	0	0	0	0	0	0	0	0	0	0
k__Bacteria|p__Actinobacteria|c__Actinobacteria|o__Corynebacteriales|f__Corynebacteriales_unclassified|g__Lawsonella	0.425983	-0.0166667	50.8333	50	0.0166667	0	0.000284667	0	MRC <= CON	0.0001708	0.01	0	#NAME?	0.619545	0	0	0	0	0	0	0	0	0	0	0	0	0	0	0	0	0	0	0	0	0	0	0	0	0	0	0	0	0	0	0	0	0	0	0
k__Bacteria|p__Actinobacteria|c__Actinobacteria|o__Corynebacteriales|f__Corynebacteriales_unclassified|g__Lawsonella|s__Lawsonella_clevelandensis	0.425983	-0.0166667	50.8333	50	0.0166667	0	0.000284667	0	NDDs <= CON	0.0001708	0.01	0	#NAME?	0.619545	0	0	0	0	0	0	0	0	0	0	0	0	0	0	0	0	0	0	0	0	0	0	0	0	0	0	0	0	0	0	0	0	0	0	0
k__Bacteria|p__Actinobacteria|c__Actinobacteria|o__Micrococcales	0.00467099	-0.31875	56.875	40.9375	0.65	0.375	0.0105377	0.00348875	MRC < CON	0.0077181	0.54	0.331074	-1.59477	0.11297	0.00197	0	0	0.01063	0	0.00244	0	0.00054	0.00117	0.07583	0	0.09434	0.02152	0.05211	0.01449	0.0028	0	0.01209	0.01296	0.12288	0	0	0	0.00504	0.00352	0.011	0	0.03034	0.00346	0.00496	0	0.00743	0.00409	0.00498	0.00376
k__Bacteria|p__Actinobacteria|c__Actinobacteria|o__Micrococcales|f__Microbacteriaceae	0.156595	-0.05	51.5	49	0.05	0	0.000285833	0	MRC <= CON	0.0001715	0.03	0	#NAME?	0.557947	0	0	0	0	0	0	0	0	0	0	0	0	0	0	0	0	0	0	0	0	0	0	0	0	0	0	0	0.0025	0	0	0	0	0	0	0
k__Bacteria|p__Actinobacteria|c__Actinobacteria|o__Micrococcales|f__Microbacteriaceae|g__Clavibacter	0.251791	-0.0333333	51.1667	49.5	0.0333333	0	0.000244167	0	MRC <= CON	0.0001465	0.02	0	#NAME?	0.563551	0	0	0	0	0	0	0	0	0	0	0	0	0	0	0	0	0	0	0	0	0	0	0	0	0	0	0	0	0	0	0	0	0	0	0
k__Bacteria|p__Actinobacteria|c__Actinobacteria|o__Micrococcales|f__Microbacteriaceae|g__Clavibacter|s__Clavibacter_michiganensis	0.251791	-0.0333333	51.1667	49.5	0.0333333	0	0.000244167	0	NDDs <= CON	0.0001465	0.02	0	#NAME?	0.563551	0	0	0	0	0	0	0	0	0	0	0	0	0	0	0	0	0	0	0	0	0	0	0	0	0	0	0	0	0	0	0	0	0	0	0
k__Bacteria|p__Actinobacteria|c__Actinobacteria|o__Micrococcales|f__Microbacteriaceae|g__Microbacterium	0.425983	-0.0166667	50.8333	50	0.0166667	0	4.16667e-05	0	MRC <= CON	2.5e-05	0.01	0	#NAME?	0.619545	0	0	0	0	0	0	0	0	0	0	0	0	0	0	0	0	0	0	0	0	0	0	0	0	0	0	0	0.0025	0	0	0	0	0	0	0
k__Bacteria|p__Actinobacteria|c__Actinobacteria|o__Micrococcales|f__Microbacteriaceae|g__Microbacterium|s__Microbacterium_laevaniformans	0.425983	-0.0166667	50.8333	50	0.0166667	0	4.16667e-05	0	NDDs <= CON	2.5e-05	0.01	0	#NAME?	0.619545	0	0	0	0	0	0	0	0	0	0	0	0	0	0	0	0	0	0	0	0	0	0	0	0	0	0	0	0.0025	0	0	0	0	0	0	0
k__Bacteria|p__Actinobacteria|c__Actinobacteria|o__Micrococcales|f__Micrococcaceae	0.0100164	-0.289167	56.2833	41.825	0.633333	0.375	0.0100595	0.00348875	MRC < CON	0.0074312	0.53	0.346811	-1.52778	0.17633	0	0	0	0.01063	0	0.00244	0	0.00054	0.00117	0.07583	0	0.09434	0.02152	0.05211	0.01449	0.0028	0	0.01209	0.00339	0.12288	0	0	0	0.00504	0.00352	0.011	0	0.02784	0.00346	0.00496	0	0.00743	0.00409	0.00498	0.00376
k__Bacteria|p__Actinobacteria|c__Actinobacteria|o__Micrococcales|f__Micrococcaceae|g__Rothia	0.0100164	-0.289167	56.2833	41.825	0.633333	0.375	0.0100595	0.00348875	MRC < CON	0.0074312	0.53	0.346811	-1.52778	0.17633	0	0	0	0.01063	0	0.00244	0	0.00054	0.00117	0.07583	0	0.09434	0.02152	0.05211	0.01449	0.0028	0	0.01209	0.00339	0.12288	0	0	0	0.00504	0.00352	0.011	0	0.02784	0.00346	0.00496	0	0.00743	0.00409	0.00498	0.00376
k__Bacteria|p__Actinobacteria|c__Actinobacteria|o__Micrococcales|f__Micrococcaceae|g__Rothia|s__Rothia_aeria	0.839624	-0.0075	50.65	50.275	0.0333333	0.025	8.66667e-06	5.375e-05	NDDs <= CON	2.67e-05	0.03	6.20192	2.63272	0.909487	0	0	0	0.00015	0	0	0	0	0	0	0	0.00037	0	0	0	0	0	0	0	0	0	0	0	0	0	0	0	0	0	0	0	0	0	0	0
k__Bacteria|p__Actinobacteria|c__Actinobacteria|o__Micrococcales|f__Micrococcaceae|g__Rothia|s__Rothia_dentocariosa	0.706868	-0.01875	50.875	49.9375	0.0666667	0.05	0.000270333	6.25e-05	NDDs <= CON	0.0001872	0.06	0.231196	-2.11281	0.864405	0	0	0	0	0	0	0	0	0	0	0	0.00298	0	0	0	0.00122	0	0	0	0	0	0	0	0	0	0	0	0.00868	0	0	0	0	0	0	0.00334
k__Bacteria|p__Actinobacteria|c__Actinobacteria|o__Micrococcales|f__Micrococcaceae|g__Rothia|s__Rothia_mucilaginosa	0.00715611	-0.300833	56.5167	41.475	0.633333	0.35	0.0097805	0.0033725	NDDs < CON	0.0072173	0.52	0.344819	-1.53609	0.13743	0	0	0	0.01048	0	0.00244	0	0.00054	0.00117	0.07583	0	0.09099	0.02152	0.05211	0.01449	0.00158	0	0.01209	0.00339	0.12288	0	0	0	0.00504	0.00352	0.011	0	0.01916	0.00346	0.00496	0	0.00743	0.00409	0.00498	0.00042
k__Bacteria|p__Actinobacteria|c__Actinobacteria|o__Micrococcales|f__Micrococcales_unclassified	0.251791	-0.0333333	51.1667	49.5	0.0333333	0	0.000192333	0	MRC <= CON	0.0001154	0.02	0	#NAME?	0.563551	0.00197	0	0	0	0	0	0	0	0	0	0	0	0	0	0	0	0	0	0.00957	0	0	0	0	0	0	0	0	0	0	0	0	0	0	0	0
k__Bacteria|p__Actinobacteria|c__Actinobacteria|o__Micrococcales|f__Micrococcales_unclassified|g__Tropheryma	0.251791	-0.0333333	51.1667	49.5	0.0333333	0	0.000192333	0	MRC <= CON	0.0001154	0.02	0	#NAME?	0.563551	0.00197	0	0	0	0	0	0	0	0	0	0	0	0	0	0	0	0	0	0.00957	0	0	0	0	0	0	0	0	0	0	0	0	0	0	0	0
k__Bacteria|p__Actinobacteria|c__Actinobacteria|o__Micrococcales|f__Micrococcales_unclassified|g__Tropheryma|s__Tropheryma_whipplei	0.251791	-0.0333333	51.1667	49.5	0.0333333	0	0.000192333	0	NDDs <= CON	0.0001154	0.02	0	#NAME?	0.563551	0.00197	0	0	0	0	0	0	0	0	0	0	0	0	0	0	0	0	0	0.00957	0	0	0	0	0	0	0	0	0	0	0	0	0	0	0	0
k__Bacteria|p__Actinobacteria|c__Actinobacteria|o__Propionibacteriales	0.961411	-0.00416667	50.5833	50.375	0.166667	0.175	0.00745167	0.00056475	MRC <= CON	0.0046969	0.17	0.0757884	-3.72188	0.981435	0	0	0	0	0	0	0	0.00902	0	0	0	0	0	0	0	0	0	0	0	0	0	0	0	0.00418	0	0	0.03117	0	0.02717	0	0	0	0.00443	0	0
k__Bacteria|p__Actinobacteria|c__Actinobacteria|o__Propionibacteriales|f__Propionibacteriaceae	0.961411	-0.00416667	50.5833	50.375	0.166667	0.175	0.00745167	0.00056475	MRC <= CON	0.0046969	0.17	0.0757884	-3.72188	0.981435	0	0	0	0	0	0	0	0.00902	0	0	0	0	0	0	0	0	0	0	0	0	0	0	0	0.00418	0	0	0.03117	0	0.02717	0	0	0	0.00443	0	0
k__Bacteria|p__Actinobacteria|c__Actinobacteria|o__Propionibacteriales|f__Propionibacteriaceae|g__Propionibacterium	0.616026	-0.03625	51.225	49.4125	0.15	0.125	0.0073835	0.00026825	MRC <= CON	0.0045374	0.14	0.036331	-4.78265	0.787507	0	0	0	0	0	0	0	0.00902	0	0	0	0	0	0	0	0	0	0	0	0	0	0	0	0.00418	0	0	0.03117	0	0.02717	0	0	0	0.00443	0	0
k__Bacteria|p__Actinobacteria|c__Actinobacteria|o__Propionibacteriales|f__Propionibacteriaceae|g__Propionibacterium|s__Propionibacterium_acidifaciens	0.570277	0.0354167	49.7917	51.5625	0.0833333	0.125	0.0007705	0.00026825	CON <= NDDs	0.0005696	0.1	0.348151	-1.52222	0.744798	0	0	0	0	0	0	0	0.00902	0	0	0	0	0	0	0	0	0	0	0	0	0	0	0	0.00418	0	0	0	0	0.02717	0	0	0	0.00443	0	0
k__Bacteria|p__Actinobacteria|c__Actinobacteria|o__Propionibacteriales|f__Propionibacteriaceae|g__Propionibacterium|s__Propionibacterium_freudenreichii	0.0994514	-0.0666667	51.8333	48.5	0.0666667	0	0.006613	0	NDDs <= CON	0.0039678	0.04	0	#NAME?	0.447002	0	0	0	0	0	0	0	0	0	0	0	0	0	0	0	0	0	0	0	0	0	0	0	0	0	0	0.03117	0	0	0	0	0	0	0	0
k__Bacteria|p__Actinobacteria|c__Actinobacteria|o__Propionibacteriales|f__Propionibacteriaceae|g__Pseudopropionibacterium	0.3468	0.0425	49.65	51.775	0.0333333	0.075	6.83333e-05	0.0002965	CON <= MRC	0.0001596	0.05	4.33902	2.11737	0.619545	0	0	0	0	0	0	0	0	0	0	0	0	0	0	0	0	0	0	0	0	0	0	0	0	0	0	0	0	0	0	0	0	0	0	0
k__Bacteria|p__Actinobacteria|c__Actinobacteria|o__Propionibacteriales|f__Propionibacteriaceae|g__Pseudopropionibacterium|s__Pseudopropionibacterium_propionicum	0.3468	0.0425	49.65	51.775	0.0333333	0.075	6.83333e-05	0.0002965	CON <= NDDs	0.0001596	0.05	4.33902	2.11737	0.619545	0	0	0	0	0	0	0	0	0	0	0	0	0	0	0	0	0	0	0	0	0	0	0	0	0	0	0	0	0	0	0	0	0	0	0
k__Bacteria|p__Actinobacteria|c__Coriobacteriia	0.580726	-0.0658333	51.8167	48.525	1	1	1.2629	1.4054	MRC <= CON	1.3199	1	1.11283	0.154239	0.756107	0.04605	0.36912	3.55192	0.20498	0.50134	1.0862	0.70115	2.53477	1.07959	0.50798	0.28628	6.22703	1.14736	3.54092	1.4721	0.18185	1.0773	1.14583	1.77655	1.22107	0.76556	1.64606	1.09687	0.30816	0.0798	1.26056	1.15009	3.89408	2.94992	0.05966	0.96174	3.03391	0.28717	0.69541	2.06092
k__Bacteria|p__Actinobacteria|c__Coriobacteriia|o__Coriobacteriales	0.494618	0.0804167	48.8917	52.9125	0.683333	0.775	0.918197	1.25922	CON <= MRC	1.05461	0.72	1.37141	0.455661	0.68969	0	0	3.25851	0	0.40985	0.81202	0.683	2.52118	1.01518	0	0	2.45656	1.10593	3.42065	1.20227	0	0.90043	1.03226	1.20336	0.95984	0.57345	1.48253	0.92605	0	0	0.94799	0.86066	3.76391	2.53575	0	0	2.82861	0	0.31856	0
k__Bacteria|p__Actinobacteria|c__Coriobacteriia|o__Coriobacteriales|f__Atopobiaceae	0.400945	-0.07125	51.925	48.3625	0.233333	0.175	0.0105603	0.00053725	MRC <= CON	0.0065511	0.21	0.0508743	-4.29692	0.619545	0	0	0	0	0	0	0.00081	0	0	0	0	0	0.00151	0	0.0032	0	0	0	0	0	0	0.03133	0	0	0	0.00226	0	0.0056	0.0105	0	0	0	0	0	0
k__Bacteria|p__Actinobacteria|c__Coriobacteriia|o__Coriobacteriales|f__Atopobiaceae|g__Atopobium	0.484843	-0.0558333	51.6167	48.825	0.2	0.15	0.00969333	0.00050825	MRC <= CON	0.0060193	0.18	0.0524329	-4.25338	0.681368	0	0	0	0	0	0	0.00081	0	0	0	0	0	0.00151	0	0.0032	0	0	0	0	0	0	0	0	0	0	0.00226	0	0.0056	0.0105	0	0	0	0	0	0
k__Bacteria|p__Actinobacteria|c__Coriobacteriia|o__Coriobacteriales|f__Atopobiaceae|g__Atopobium|s__Atopobium_deltae	0.228461	0.025	50	51.25	0	0.025	0	0.000115	CON <= NDDs	4.6e-05	0.01	Inf	Inf	0.557947	0	0	0	0	0	0	0	0	0	0	0	0	0	0	0	0	0	0	0	0	0	0	0	0	0	0	0	0	0	0	0	0	0	0	0
k__Bacteria|p__Actinobacteria|c__Coriobacteriia|o__Coriobacteriales|f__Atopobiaceae|g__Atopobium|s__Atopobium_minutum	0.156595	-0.05	51.5	49	0.05	0	0.000189667	0	NDDs <= CON	0.0001138	0.03	0	#NAME?	0.557947	0	0	0	0	0	0	0	0	0	0	0	0	0	0	0	0	0	0	0	0	0	0	0	0	0	0	0	0	0.00918	0	0	0	0	0	0
k__Bacteria|p__Actinobacteria|c__Coriobacteriia|o__Coriobacteriales|f__Atopobiaceae|g__Atopobium|s__Atopobium_parvulum	0.51651	-0.0404167	51.3083	49.2875	0.116667	0.075	0.000288333	0.00030825	NDDs <= CON	0.0002963	0.1	1.06908	0.0963633	0.709676	0	0	0	0	0	0	0	0	0	0	0	0	0	0	0.0032	0	0	0	0	0	0	0	0	0	0	0.00226	0	0.0056	0.00132	0	0	0	0	0	0
k__Bacteria|p__Actinobacteria|c__Coriobacteriia|o__Coriobacteriales|f__Atopobiaceae|g__Atopobium|s__Atopobium_rimae	0.644421	0.0229167	50.0417	51.1875	0.05	0.075	0.0091255	8.5e-05	CON <= NDDs	0.0055093	0.06	0.00931456	-6.7463	0.81274	0	0	0	0	0	0	0.00081	0	0	0	0	0	0.00151	0	0	0	0	0	0	0	0	0	0	0	0	0	0	0	0	0	0	0	0	0	0
k__Bacteria|p__Actinobacteria|c__Coriobacteriia|o__Coriobacteriales|f__Atopobiaceae|g__Atopobium|s__Atopobium_vaginae	0.425983	-0.0166667	50.8333	50	0.0166667	0	9e-05	0	NDDs <= CON	5.4e-05	0.01	0	#NAME?	0.619545	0	0	0	0	0	0	0	0	0	0	0	0	0	0	0	0	0	0	0	0	0	0	0	0	0	0	0	0	0	0	0	0	0	0	0
k__Bacteria|p__Actinobacteria|c__Coriobacteriia|o__Coriobacteriales|f__Atopobiaceae|g__Olsenella	0.520595	-0.02625	51.025	49.7125	0.05	0.025	0.000866833	2.9e-05	MRC <= CON	0.0005317	0.04	0.0334551	-4.90163	0.710667	0	0	0	0	0	0	0	0	0	0	0	0	0	0	0	0	0	0	0	0	0	0.03133	0	0	0	0	0	0	0	0	0	0	0	0	0
k__Bacteria|p__Actinobacteria|c__Coriobacteriia|o__Coriobacteriales|f__Atopobiaceae|g__Olsenella|s__Olsenella_profusa	NaN	0	50.5	50.5	0	0	0	0	CON <=> NDDs	0	0	NaN	NaN	NaN	0	0	0	0	0	0	0	0	0	0	0	0	0	0	0	0	0	0	0	0	0	0	0	0	0	0	0	0	0	0	0	0	0	0	0
k__Bacteria|p__Actinobacteria|c__Coriobacteriia|o__Coriobacteriales|f__Atopobiaceae|g__Olsenella|s__Olsenella_scatoligenes	0.794003	0.00791667	50.3417	50.7375	0.0166667	0.025	0.000522167	2.9e-05	CON <= NDDs	0.0003249	0.02	0.0555378	-4.17039	0.900349	0	0	0	0	0	0	0	0	0	0	0	0	0	0	0	0	0	0	0	0	0	0.03133	0	0	0	0	0	0	0	0	0	0	0	0	0
k__Bacteria|p__Actinobacteria|c__Coriobacteriia|o__Coriobacteriales|f__Atopobiaceae|g__Olsenella|s__Olsenella_uli	0.251791	-0.0333333	51.1667	49.5	0.0333333	0	0.000344667	0	NDDs <= CON	0.0002068	0.02	0	#NAME?	0.563551	0	0	0	0	0	0	0	0	0	0	0	0	0	0	0	0	0	0	0	0	0	0	0	0	0	0	0	0	0	0	0	0	0	0	0
k__Bacteria|p__Actinobacteria|c__Coriobacteriia|o__Coriobacteriales|f__Coriobacteriaceae	0.533677	0.0729167	49.0417	52.6875	0.65	0.725	0.907636	1.25869	CON <= MRC	1.04806	0.68	1.38678	0.471734	0.71642	0	0	3.25851	0	0.40985	0.81202	0.68219	2.52118	1.01518	0	0	2.45656	1.10442	3.42065	1.19907	0	0.90043	1.03226	1.20336	0.95984	0.57345	1.4512	0.92605	0	0	0.94573	0.86066	3.7583	2.52525	0	0	2.82861	0	0.31856	0
k__Bacteria|p__Actinobacteria|c__Coriobacteriia|o__Coriobacteriales|f__Coriobacteriaceae|g__Collinsella	0.533677	0.0729167	49.0417	52.6875	0.65	0.725	0.907629	1.25851	CON <= MRC	1.04798	0.68	1.38659	0.471538	0.71642	0	0	3.25851	0	0.40985	0.81202	0.68219	2.52118	1.01518	0	0	2.45656	1.10442	3.42065	1.19907	0	0.90043	1.03226	1.20336	0.95984	0.57345	1.4512	0.92605	0	0	0.94573	0.86066	3.75805	2.52525	0	0	2.82861	0	0.31856	0
k__Bacteria|p__Actinobacteria|c__Coriobacteriia|o__Coriobacteriales|f__Coriobacteriaceae|g__Collinsella|s__Collinsella_aerofaciens	0.766176	0.035	49.8	51.55	0.65	0.7	0.905663	1.17727	CON <= NDDs	1.01431	0.67	1.2999	0.378404	0.89945	0	0	3.25478	0	0.40985	0.81099	0.67951	2.51424	1.01364	0	0	2.44741	1.1026	3.41517	1.19594	0	0.89974	1.0253	1.19478	0.95703	0.57301	1.44926	0.92462	0	0	0.94503	0.85909	3.75126	2.52033	0	0	2.8192	0	0.3182	0
k__Bacteria|p__Actinobacteria|c__Coriobacteriia|o__Coriobacteriales|f__Coriobacteriaceae|g__Collinsella|s__Collinsella_intestinalis	0.81759	0.0125	50.25	50.875	0.0666667	0.075	3.71667e-05	0.00036775	CON <= NDDs	0.0001694	0.07	9.89462	3.30664	0.909487	0	0	0	0	0	0	0	0	0	0	0	0	0.00036	0	0	0	0	0.00037	0	0	0	0	0	0	0	0	0	0	0	0	0	0.00055	0	0	0
k__Bacteria|p__Actinobacteria|c__Coriobacteriia|o__Coriobacteriales|f__Coriobacteriaceae|g__Collinsella|s__Collinsella_stercoris	0.529461	0.0720833	49.0583	52.6625	0.566667	0.6	0.001929	0.0808655	CON <= NDDs	0.0335036	0.58	41.9209	5.3896	0.71642	0	0	0.00373	0	0	0.00103	0.00268	0.00693	0.00154	0	0	0.00915	0.00145	0.00548	0.00313	0	0.0007	0.0066	0.00859	0.00282	0.00044	0.00194	0.00143	0	0	0.0007	0.00157	0.00679	0.00492	0	0	0.00886	0	0.00035	0
k__Bacteria|p__Actinobacteria|c__Coriobacteriia|o__Coriobacteriales|f__Coriobacteriaceae|g__Enorma	0.655918	0.0183333	50.1333	51.05	0.0333333	0.05	6.83333e-06	0.00018075	CON <= MRC	7.64e-05	0.04	26.4512	4.72526	0.821113	0	0	0	0	0	0	0	0	0	0	0	0	0	0	0	0	0	0	0	0	0	0	0	0	0	0	0	0.00025	0	0	0	0	0	0	0
k__Bacteria|p__Actinobacteria|c__Coriobacteriia|o__Coriobacteriales|f__Coriobacteriaceae|g__Enorma|s__[Collinsella]_massiliensis	0.839624	-0.0075	50.65	50.275	0.0333333	0.025	6.83333e-06	1.075e-05	NDDs <= CON	8.4e-06	0.03	1.57317	0.653675	0.909487	0	0	0	0	0	0	0	0	0	0	0	0	0	0	0	0	0	0	0	0	0	0	0	0	0	0	0	0.00025	0	0	0	0	0	0	0
k__Bacteria|p__Actinobacteria|c__Coriobacteriia|o__Coriobacteriales|f__Coriobacteriaceae|g__Enorma|s__Enorma_massiliensis	0.228461	0.025	50	51.25	0	0.025	0	0.00017	CON <= NDDs	6.8e-05	0.01	Inf	Inf	0.557947	0	0	0	0	0	0	0	0	0	0	0	0	0	0	0	0	0	0	0	0	0	0	0	0	0	0	0	0	0	0	0	0	0	0	0
k__Bacteria|p__Actinobacteria|c__Coriobacteriia|o__Eggerthellales	0.000328184	-0.425833	59.0167	37.725	1	0.9	0.344705	0.146176	MRC < CON	0.265293	0.96	0.424063	-1.23765	0.0320259	0.04605	0.36912	0.29341	0.20498	0.09149	0.27418	0.01815	0.01359	0.06441	0.50798	0.28628	3.77046	0.04143	0.12027	0.26983	0.18185	0.17686	0.11356	0.57319	0.26123	0.19211	0.16353	0.17082	0.30816	0.0798	0.31257	0.28943	0.13017	0.41417	0.05966	0.96174	0.2053	0.28717	0.37686	2.06092
k__Bacteria|p__Actinobacteria|c__Coriobacteriia|o__Eggerthellales|f__Eggerthellaceae	0.000328184	-0.425833	59.0167	37.725	1	0.9	0.344705	0.146176	MRC < CON	0.265293	0.96	0.424063	-1.23765	0.0320259	0.04605	0.36912	0.29341	0.20498	0.09149	0.27418	0.01815	0.01359	0.06441	0.50798	0.28628	3.77046	0.04143	0.12027	0.26983	0.18185	0.17686	0.11356	0.57319	0.26123	0.19211	0.16353	0.17082	0.30816	0.0798	0.31257	0.28943	0.13017	0.41417	0.05966	0.96174	0.2053	0.28717	0.37686	2.06092
k__Bacteria|p__Actinobacteria|c__Coriobacteriia|o__Eggerthellales|f__Eggerthellaceae|g__Adlercreutzia	0.0321607	-0.233333	55.1667	43.5	0.533333	0.35	0.0820932	0.0169138	MRC < CON	0.0560214	0.46	0.206031	-2.27907	0.255846	0	0.03607	0.08659	0	0	0.11633	0	0.00193	0.02739	0.09265	0	2.38424	0.0003	0.00445	0.09788	0	0.0763	0	0	0.09379	0.07559	0.04954	0.01599	0	0.03048	0.10829	0	0.0643	0.19137	0.03919	0	0.00123	0	0.00408	0
k__Bacteria|p__Actinobacteria|c__Coriobacteriia|o__Eggerthellales|f__Eggerthellaceae|g__Adlercreutzia|s__Adlercreutzia_equolifaciens	0.0321607	-0.233333	55.1667	43.5	0.533333	0.35	0.0820932	0.0169138	NDDs < CON	0.0560214	0.46	0.206031	-2.27907	0.255846	0	0.03607	0.08659	0	0	0.11633	0	0.00193	0.02739	0.09265	0	2.38424	0.0003	0.00445	0.09788	0	0.0763	0	0	0.09379	0.07559	0.04954	0.01599	0	0.03048	0.10829	0	0.0643	0.19137	0.03919	0	0.00123	0	0.00408	0
k__Bacteria|p__Actinobacteria|c__Coriobacteriia|o__Eggerthellales|f__Eggerthellaceae|g__Asaccharobacter	0.0287917	-0.23125	55.125	43.5625	0.483333	0.3	0.0235898	0.00458825	MRC < CON	0.0159892	0.41	0.194501	-2.36215	0.24329	0	0.00753	0.02712	0	0	0.07206	0	0	0.00825	0.03066	0	0.60949	0	0.00098	0.06443	0	0.01893	0	0	0.01807	0.02362	0.01391	0.00268	0	0.00955	0.03296	0	0.0214	0.05897	0.0131	0	0	0	0.00074	0
k__Bacteria|p__Actinobacteria|c__Coriobacteriia|o__Eggerthellales|f__Eggerthellaceae|g__Asaccharobacter|s__Asaccharobacter_celatus	0.0287917	-0.23125	55.125	43.5625	0.483333	0.3	0.0235898	0.00458825	NDDs < CON	0.0159892	0.41	0.194501	-2.36215	0.24329	0	0.00753	0.02712	0	0	0.07206	0	0	0.00825	0.03066	0	0.60949	0	0.00098	0.06443	0	0.01893	0	0	0.01807	0.02362	0.01391	0.00268	0	0.00955	0.03296	0	0.0214	0.05897	0.0131	0	0	0	0.00074	0
k__Bacteria|p__Actinobacteria|c__Coriobacteriia|o__Eggerthellales|f__Eggerthellaceae|g__Eggerthella	0.00352446	-0.345833	57.4167	40.125	0.966667	0.8	0.183472	0.078181	MRC < CON	0.141356	0.9	0.426119	-1.23067	0.108423	0.03305	0.2623	0.06388	0.16464	0.06846	0.06452	0.01815	0	0.00295	0.35792	0.22757	0.66156	0.03959	0.08555	0.06782	0.15988	0.06322	0.07881	0.49013	0.09538	0.04358	0.05356	0.10169	0.19716	0.02693	0.10394	0.22804	0.02543	0.07223	0.00439	0.8046	0.04279	0.24712	0.2984	1.81119
k__Bacteria|p__Actinobacteria|c__Coriobacteriia|o__Eggerthellales|f__Eggerthellaceae|g__Eggerthella|s__Eggerthella_lenta	0.00352446	-0.345833	57.4167	40.125	0.966667	0.8	0.183472	0.078181	NDDs < CON	0.141356	0.9	0.426119	-1.23067	0.108423	0.03305	0.2623	0.06388	0.16464	0.06846	0.06452	0.01815	0	0.00295	0.35792	0.22757	0.66156	0.03959	0.08555	0.06782	0.15988	0.06322	0.07881	0.49013	0.09538	0.04358	0.05356	0.10169	0.19716	0.02693	0.10394	0.22804	0.02543	0.07223	0.00439	0.8046	0.04279	0.24712	0.2984	1.81119
k__Bacteria|p__Actinobacteria|c__Coriobacteriia|o__Eggerthellales|f__Eggerthellaceae|g__Enterorhabdus	0.026319	-0.143333	53.3667	46.2	0.166667	0.025	0.000236833	7.25e-06	MRC < CON	0.000145	0.11	0.0306122	-5.02975	0.230729	0	0	0	0	0	0	0	0	0	0	0	0.00872	0	0	0.0007	0	0	0	0	0.00011	0	0	0	0	0	0.00033	0	0	0.00041	0	0	0	0	0	0
k__Bacteria|p__Actinobacteria|c__Coriobacteriia|o__Eggerthellales|f__Eggerthellaceae|g__Enterorhabdus|s__Enterorhabdus_caecimuris	0.026319	-0.143333	53.3667	46.2	0.166667	0.025	0.000236833	7.25e-06	NDDs < CON	0.000145	0.11	0.0306122	-5.02975	0.230729	0	0	0	0	0	0	0	0	0	0	0	0.00872	0	0	0.0007	0	0	0	0	0.00011	0	0	0	0	0	0.00033	0	0	0.00041	0	0	0	0	0	0
k__Bacteria|p__Actinobacteria|c__Coriobacteriia|o__Eggerthellales|f__Eggerthellaceae|g__Gordonibacter	0.0025241	-0.357917	57.6583	39.7625	0.95	0.8	0.052226	0.0351252	MRC < CON	0.0453857	0.89	0.672563	-0.57226	0.0927334	0.013	0.06321	0.11583	0.04034	0.02303	0.02126	0	0	0.02582	0.02675	0.05871	0.10646	0.00153	0.02928	0.03899	0.02196	0.01842	0.03475	0.08306	0.05388	0.04932	0.04652	0.05045	0.111	0.01284	0.06704	0.06138	0.01904	0.09119	0.00297	0.15714	0.00976	0.04005	0.07363	0.24973
k__Bacteria|p__Actinobacteria|c__Coriobacteriia|o__Eggerthellales|f__Eggerthellaceae|g__Gordonibacter|s__Gordonibacter_pamelaeae	0.0025241	-0.357917	57.6583	39.7625	0.95	0.8	0.052226	0.0351252	NDDs < CON	0.0453857	0.89	0.672563	-0.57226	0.0927334	0.013	0.06321	0.11583	0.04034	0.02303	0.02126	0	0	0.02582	0.02675	0.05871	0.10646	0.00153	0.02928	0.03899	0.02196	0.01842	0.03475	0.08306	0.05388	0.04932	0.04652	0.05045	0.111	0.01284	0.06704	0.06138	0.01904	0.09119	0.00297	0.15714	0.00976	0.04005	0.07363	0.24973
k__Bacteria|p__Actinobacteria|c__Coriobacteriia|o__Eggerthellales|f__Eggerthellaceae|g__Slackia	0.317696	0.0591667	49.3167	52.275	0.0666667	0.125	0.00308483	0.0113607	CON <= MRC	0.0063952	0.09	3.68278	1.88079	0.619545	0	0	0	0	0	0	0	0.01166	0	0	0	0	0	0	0	0	0	0	0	0	0	0	0	0	0	0	0	0	0	0	0	0.15152	0	0	0
k__Bacteria|p__Actinobacteria|c__Coriobacteriia|o__Eggerthellales|f__Eggerthellaceae|g__Slackia|s__Slackia_exigua	0.794003	0.00791667	50.3417	50.7375	0.0166667	0.025	6.33333e-05	7.5e-06	CON <= NDDs	4.1e-05	0.02	0.118421	-3.078	0.900349	0	0	0	0	0	0	0	0	0	0	0	0	0	0	0	0	0	0	0	0	0	0	0	0	0	0	0	0	0	0	0	0	0	0	0
k__Bacteria|p__Actinobacteria|c__Coriobacteriia|o__Eggerthellales|f__Eggerthellaceae|g__Slackia|s__Slackia_isoflavoniconvertens	0.335873	0.0508333	49.4833	52.025	0.05	0.1	0.0030215	0.0113533	CON <= NDDs	0.0063542	0.07	3.75749	1.90977	0.619545	0	0	0	0	0	0	0	0.01166	0	0	0	0	0	0	0	0	0	0	0	0	0	0	0	0	0	0	0	0	0	0	0	0.15152	0	0	0
k__Bacteria|p__Bacteroidetes	0.470794	0.0858333	48.7833	53.075	1	1	28.8854	32.5624	CON <= MRC	30.3562	1	1.1273	0.172868	0.665253	31.2268	32.5341	8.26163	29.0457	36.1681	20.5745	45.3471	33.6039	37.3908	16.5061	7.85116	15.0971	11.0235	32.2385	13.3666	20.4078	50.8193	50.1793	38.4799	40.5613	43.9157	42.9793	39.5157	40.471	37.2254	8.68069	23.1202	7.99792	36.602	19.234	9.21293	41.0014	25.3802	18.1704	32.4772
k__Bacteria|p__Bacteroidetes|c__Bacteroidetes_unclassified	0.425983	-0.0166667	50.8333	50	0.0166667	0	1.03333e-05	0	MRC <= CON	6.2e-06	0.01	0	#NAME?	0.619545	0	0	0	0	0	0	0	0	0	0	0	0	0	0	0	0	0	0	0	0	0	0	0	0.00062	0	0	0	0	0	0	0	0	0	0	0
k__Bacteria|p__Bacteroidetes|c__Bacteroidetes_unclassified|o__Bacteroidetes_unclassified	0.425983	-0.0166667	50.8333	50	0.0166667	0	1.03333e-05	0	MRC <= CON	6.2e-06	0.01	0	#NAME?	0.619545	0	0	0	0	0	0	0	0	0	0	0	0	0	0	0	0	0	0	0	0	0	0	0	0.00062	0	0	0	0	0	0	0	0	0	0	0
k__Bacteria|p__Bacteroidetes|c__Bacteroidetes_unclassified|o__Bacteroidetes_unclassified|f__Bacteroidetes_unclassified	0.425983	-0.0166667	50.8333	50	0.0166667	0	1.03333e-05	0	MRC <= CON	6.2e-06	0.01	0	#NAME?	0.619545	0	0	0	0	0	0	0	0	0	0	0	0	0	0	0	0	0	0	0	0	0	0	0	0.00062	0	0	0	0	0	0	0	0	0	0	0
k__Bacteria|p__Bacteroidetes|c__Bacteroidetes_unclassified|o__Bacteroidetes_unclassified|f__Bacteroidetes_unclassified|g__Bacteroidetes_unclassified	0.425983	-0.0166667	50.8333	50	0.0166667	0	1.03333e-05	0	MRC <= CON	6.2e-06	0.01	0	#NAME?	0.619545	0	0	0	0	0	0	0	0	0	0	0	0	0	0	0	0	0	0	0	0	0	0	0	0.00062	0	0	0	0	0	0	0	0	0	0	0
k__Bacteria|p__Bacteroidetes|c__Bacteroidetes_unclassified|o__Bacteroidetes_unclassified|f__Bacteroidetes_unclassified|g__Bacteroidetes_unclassified|s__Bacteroidetes_oral_taxon_274	0.425983	-0.0166667	50.8333	50	0.0166667	0	1.03333e-05	0	NDDs <= CON	6.2e-06	0.01	0	#NAME?	0.619545	0	0	0	0	0	0	0	0	0	0	0	0	0	0	0	0	0	0	0	0	0	0	0	0.00062	0	0	0	0	0	0	0	0	0	0	0
k__Bacteria|p__Bacteroidetes|c__Bacteroidia	0.470794	0.0858333	48.7833	53.075	1	1	28.8853	32.5624	CON <= MRC	30.3562	1	1.1273	0.172871	0.665253	31.2268	32.5341	8.25955	29.0457	36.1681	20.5745	45.3471	33.6039	37.3908	16.5061	7.85116	15.0971	11.0235	32.2385	13.3666	20.4078	50.8193	50.1793	38.4799	40.5613	43.9157	42.9793	39.5157	40.4704	37.2254	8.68069	23.1202	7.99792	36.602	19.234	9.21293	41.0014	25.3802	18.1704	32.4772
k__Bacteria|p__Bacteroidetes|c__Bacteroidia|o__Bacteroidales	0.470794	0.0858333	48.7833	53.075	1	1	28.8853	32.5624	CON <= MRC	30.3562	1	1.1273	0.172871	0.665253	31.2268	32.5341	8.25955	29.0457	36.1681	20.5745	45.3471	33.6039	37.3908	16.5061	7.85116	15.0971	11.0235	32.2385	13.3666	20.4078	50.8193	50.1793	38.4799	40.5613	43.9157	42.9793	39.5157	40.4704	37.2254	8.68069	23.1202	7.99792	36.602	19.234	9.21293	41.0014	25.3802	18.1704	32.4772
k__Bacteria|p__Bacteroidetes|c__Bacteroidia|o__Bacteroidales|f__Bacteroidaceae	0.852089	-0.0225	50.95	49.825	1	1	22.8894	24.6459	MRC <= CON	23.592	1	1.07674	0.106671	0.909487	29.3008	29.9726	1.26164	29.0457	28.6303	17.6113	44.33	19.2448	25.9774	14.6127	6.12122	14.4251	9.89658	28.2861	9.62416	19.9792	42.6893	37.8353	28.1024	26.8937	32.3858	7.53481	37.2765	16.1582	34.1867	7.71937	23.1202	6.15258	25.6659	18.6961	9.21293	32.0352	25.3802	16.084	32.4772
k__Bacteria|p__Bacteroidetes|c__Bacteroidia|o__Bacteroidales|f__Bacteroidaceae|g__Bacteroides	0.852089	-0.0225	50.95	49.825	1	1	22.8894	24.6459	MRC <= CON	23.592	1	1.07674	0.106671	0.909487	29.3008	29.9726	1.26164	29.0457	28.6303	17.6113	44.33	19.2448	25.9774	14.6127	6.12122	14.4251	9.89658	28.2861	9.62416	19.9792	42.6893	37.8353	28.1024	26.8937	32.3858	7.53481	37.2765	16.1582	34.1867	7.71937	23.1202	6.15258	25.6659	18.6961	9.21293	32.0352	25.3802	16.084	32.4772
k__Bacteria|p__Bacteroidetes|c__Bacteroidia|o__Bacteroidales|f__Bacteroidaceae|g__Bacteroides|s__Bacteroides_caccae	0.159589	0.151667	47.4667	55.05	0.366667	0.55	0.561509	1.20808	CON <= NDDs	0.820137	0.44	2.15148	1.10533	0.557947	0	0	1.18678	0	0	0.1845	0	0	0.76013	9.55559	0	0	0.37915	0	0	0	0	1.27244	0.34142	1.88872	1.23575	0.71092	0	0	0	0	0	0	0	0	0	1.16982	0	3.4309	0
k__Bacteria|p__Bacteroidetes|c__Bacteroidia|o__Bacteroidales|f__Bacteroidaceae|g__Bacteroides|s__Bacteroides_cellulosilyticus	0.5901	-0.0466667	51.4333	49.1	0.233333	0.2	0.263151	0.133206	NDDs <= CON	0.211173	0.22	0.506198	-0.982226	0.763606	0	1.34861	0	0	0.47306	0	0.06065	0	0.12187	0.49908	0	0	0	0	0	0	0	0.13088	0	0.82802	0	0	0	0	0	0	5.51615	0	0.11914	0	0	0	0	0	0
k__Bacteria|p__Bacteroidetes|c__Bacteroidia|o__Bacteroidales|f__Bacteroidaceae|g__Bacteroides|s__Bacteroides_clarus	0.54027	-0.0325	51.15	49.525	0.0833333	0.05	0.0383318	0.0251635	NDDs <= CON	0.0330645	0.07	0.656465	-0.60721	0.718568	0	0	0	0	0	0.07536	0	0	0.90994	0	0	0	0	0	0	0	0	0	0	0	0	0	0	0	0	0	0	0	0.56914	0	0	0.00872	0	0	0
k__Bacteria|p__Bacteroidetes|c__Bacteroidia|o__Bacteroidales|f__Bacteroidaceae|g__Bacteroides|s__Bacteroides_coprocola	0.0467706	0.133333	47.8333	54.5	0.0666667	0.2	0.293069	0.524443	CON < NDDs	0.385619	0.12	1.78948	0.839544	0.318719	0	0	0	0	0	0	0	0	0	0	0	0	0	0	0	0	0	0	0	0	1.03545	1.11753	0	0	0	0	0	0	0	0	0	12.0504	0	0	0
k__Bacteria|p__Bacteroidetes|c__Bacteroidia|o__Bacteroidales|f__Bacteroidaceae|g__Bacteroides|s__Bacteroides_coprophilus	0.0330991	0.075	49	52.75	0	0.075	0	0.441687	CON < NDDs	0.176675	0.03	Inf	Inf	0.255846	0	0	0	0	0	0	0	0	0	0	0	0	0	0	0	0	0	0	0	0	0	0	0	0	0	0	0	0	0	0	0	0	0	0	0
k__Bacteria|p__Bacteroidetes|c__Bacteroidia|o__Bacteroidales|f__Bacteroidaceae|g__Bacteroides|s__Bacteroides_dorei	0.179587	-0.133333	53.1667	46.5	0.383333	0.25	2.15266	1.38734	NDDs <= CON	1.84653	0.33	0.644478	-0.633798	0.557947	17.4705	0	0	0	7.58378	0	0	0.21299	4.01358	0	0	0	0.85732	7.65123	0	0	24.7181	0.09377	0.52156	0	0	0.2476	0	0	8.05832	0	0	0.00056	7.43626	3.02198	0	0.06318	0	0	0
k__Bacteria|p__Bacteroidetes|c__Bacteroidia|o__Bacteroidales|f__Bacteroidaceae|g__Bacteroides|s__Bacteroides_eggerthii	0.0930524	0.0991667	48.5167	53.475	0.05	0.15	0.044281	0.470593	CON <= NDDs	0.214806	0.09	10.6274	3.40972	0.447002	0	0	0	0	0	0	0	0.11874	2.13208	0	0	0	0	0	0	0	0	0	0	0	0	0	0	0	0	0	0	0.40604	0	0	0	0	0	0	0
k__Bacteria|p__Bacteroidetes|c__Bacteroidia|o__Bacteroidales|f__Bacteroidaceae|g__Bacteroides|s__Bacteroides_faecichinchillae	0.771717	0.00875	50.325	50.7625	0.0166667	0.025	4.51667e-05	7.1e-05	CON <= NDDs	5.55e-05	0.02	1.57196	0.652561	0.89945	0	0	0	0	0	0	0	0	0	0	0	0	0	0	0	0	0	0	0	0	0	0	0	0	0	0	0	0	0	0	0	0	0	0	0
k__Bacteria|p__Bacteroidetes|c__Bacteroidia|o__Bacteroidales|f__Bacteroidaceae|g__Bacteroides|s__Bacteroides_faecis	0.520595	-0.02625	51.025	49.7125	0.05	0.025	0.0606213	0.0001885	NDDs <= CON	0.0364482	0.04	0.00310947	-8.32912	0.710667	0	0	0	0	0.37168	0	0	0	0	0	0.83282	0	0	0	0	0	2.43278	0	0	0	0	0	0	0	0	0	0	0	0	0	0	0	0	0	0
k__Bacteria|p__Bacteroidetes|c__Bacteroidia|o__Bacteroidales|f__Bacteroidaceae|g__Bacteroides|s__Bacteroides_faecis_CAG_32	NaN	0	50.5	50.5	0	0	0	0	CON <=> NDDs	0	0	NaN	NaN	NaN	0	0	0	0	0	0	0	0	0	0	0	0	0	0	0	0	0	0	0	0	0	0	0	0	0	0	0	0	0	0	0	0	0	0	0
k__Bacteria|p__Bacteroidetes|c__Bacteroidia|o__Bacteroidales|f__Bacteroidaceae|g__Bacteroides|s__Bacteroides_finegoldii	0.88389	-0.0125	50.75	50.125	0.2	0.2	0.239601	0.0359085	NDDs <= CON	0.158124	0.2	0.149868	-2.73824	0.931281	0	0	0	0	0	1.42107	0	0	0.10894	0	0	0	0	0	0	0	0	0	0	0	0	0	0	0.27385	0.4389	0	0	0	0.02352	0	0	0	0	0	0
k__Bacteria|p__Bacteroidetes|c__Bacteroidia|o__Bacteroidales|f__Bacteroidaceae|g__Bacteroides|s__Bacteroides_fragilis	0.0813405	-0.20625	54.625	44.3125	0.916667	0.675	1.94284	2.97137	NDDs <= CON	2.35425	0.82	1.52939	0.61296	0.419015	0.57959	2.95857	0.00945	0.20412	0.12223	0.02486	7.89511	0.01287	0	3.29517	2.47064	0.85395	0.74057	2.2609	0.01628	1.9015	2.18058	0.25124	0	0	2.44713	0	1.02482	0.7325	0.54646	0.00536	0	0.84534	7.20861	0.01318	4.37174	0.01559	2.13006	0.03329	31.7078
k__Bacteria|p__Bacteroidetes|c__Bacteroidia|o__Bacteroidales|f__Bacteroidaceae|g__Bacteroides|s__Bacteroides_galacturonicus	0.61364	-0.0341667	51.1833	49.475	0.133333	0.1	0.0221155	0.0112132	NDDs <= CON	0.0177546	0.12	0.507031	-0.979853	0.786186	0	0.03045	0	0	0.34249	0	0	0.03088	0	0	0	0	0.69302	0	0	0	0.01571	0	0	0	0	0	0	0	0	0	0	0	0	0	0	0.00344	0	0	0
k__Bacteria|p__Bacteroidetes|c__Bacteroidia|o__Bacteroidales|f__Bacteroidaceae|g__Bacteroides|s__Bacteroides_graminisolvens	0.228461	0.025	50	51.25	0	0.025	0	0.0028275	CON <= NDDs	0.001131	0.01	Inf	Inf	0.557947	0	0	0	0	0	0	0	0	0	0	0	0	0	0	0	0	0	0	0	0	0	0	0	0	0	0	0	0	0	0	0	0	0	0	0
k__Bacteria|p__Bacteroidetes|c__Bacteroidia|o__Bacteroidales|f__Bacteroidaceae|g__Bacteroides|s__Bacteroides_intestinalis	0.755441	0.0233333	50.0333	51.2	0.133333	0.175	0.267769	0.0144875	CON <= NDDs	0.166457	0.15	0.0541044	-4.20811	0.89945	0	0	0	0	2.73158	0	0	0	0.0741	0	0	0	0	0	0	0	0	0	0	0	0	0	0	0	0	0	0	0.04814	0	0	0	0.46313	0	0	0
k__Bacteria|p__Bacteroidetes|c__Bacteroidia|o__Bacteroidales|f__Bacteroidaceae|g__Bacteroides|s__Bacteroides_massiliensis	0.179646	0.0658333	49.1833	52.475	0.0333333	0.1	0.022459	0.0397358	CON <= NDDs	0.0293697	0.06	1.76926	0.823144	0.557947	0	0	0	0	0	0	0	0	0	0	0	0	0	0	0	0	0	0	0	0	0	0.00701	0	0	0	0	0	0	0	0	0	0	0	0	0
k__Bacteria|p__Bacteroidetes|c__Bacteroidia|o__Bacteroidales|f__Bacteroidaceae|g__Bacteroides|s__Bacteroides_nordii	0.501822	-0.06	51.7	48.7	0.266667	0.2	0.00721967	0.0116367	NDDs <= CON	0.0089865	0.24	1.61181	0.688684	0.692875	0	0.02631	0.06541	0	0.03425	0	0	0	0	0	0.00219	0	0	0	0.00168	0	0	0.07285	0.00334	0	0	0.0065	0	0	0	0	0	0	0.00177	0	0	0	0	0	0
k__Bacteria|p__Bacteroidetes|c__Bacteroidia|o__Bacteroidales|f__Bacteroidaceae|g__Bacteroides|s__Bacteroides_ovatus	0.294565	-0.123333	52.9667	46.8	0.75	0.7	0.820111	1.56323	NDDs <= CON	1.11736	0.73	1.90612	0.93064	0.619545	4.66675	0	0	0	1.11393	0.29665	0.08351	0.00231	3.69326	0	0.48389	0.21533	0.72978	0	1.00198	0	0.40943	0.12729	1.37445	0.06541	2.96083	1.04287	0	0.75834	0.76306	0.70887	0.48243	0.67751	2.21242	0.41595	0	0.82386	0	4.94687	0
k__Bacteria|p__Bacteroidetes|c__Bacteroidia|o__Bacteroidales|f__Bacteroidaceae|g__Bacteroides|s__Bacteroides_plebeius	0.7598	0.0266667	49.9667	51.3	0.2	0.25	2.25675	1.50954	CON <= NDDs	1.95787	0.22	0.668898	-0.580141	0.89945	0	0	0	20.846	0	3.72974	21.9578	15.8218	0	0	0	0	0	0	0	0	0	0	0	0	0	0.0172	0	0	0	0	0	0	0	0	0	9.34812	0	0	0
k__Bacteria|p__Bacteroidetes|c__Bacteroidia|o__Bacteroidales|f__Bacteroidaceae|g__Bacteroides|s__Bacteroides_salyersiae	0.897836	-0.00833333	50.6667	50.25	0.1	0.1	0.0477723	0.0084285	NDDs <= CON	0.0320348	0.1	0.176431	-2.50283	0.94128	0	0	0	0	0	0	0.75818	0	0.21721	0	0	0	0	0	0	0	0	0	0	0.76999	0.15839	0.18355	0.77902	0	0	0	0	0	0	0	0	0	0	0	0
k__Bacteria|p__Bacteroidetes|c__Bacteroidia|o__Bacteroidales|f__Bacteroidaceae|g__Bacteroides|s__Bacteroides_sp_43_108	0.228461	0.025	50	51.25	0	0.025	0	0.00159075	CON <= NDDs	0.0006363	0.01	Inf	Inf	0.557947	0	0	0	0	0	0	0	0	0	0	0	0	0	0	0	0	0	0	0	0	0	0	0	0	0	0	0	0	0	0	0	0	0	0	0
k__Bacteria|p__Bacteroidetes|c__Bacteroidia|o__Bacteroidales|f__Bacteroidaceae|g__Bacteroides|s__Bacteroides_sp_D2	0.251791	-0.0333333	51.1667	49.5	0.0333333	0	0.0048965	0	NDDs <= CON	0.0029379	0.02	0	#NAME?	0.563551	0	0	0	0	0	0	0	0	0	0	0	0	0	0	0	0	0	0	0	0.00335	0	0	0	0	0	0	0.29044	0	0	0	0	0	0	0	0
k__Bacteria|p__Bacteroidetes|c__Bacteroidia|o__Bacteroidales|f__Bacteroidaceae|g__Bacteroides|s__Bacteroides_stercoris	0.0703234	0.174167	47.0167	55.725	0.233333	0.4	0.720782	1.4653	CON <= NDDs	1.01859	0.3	2.03293	1.02356	0.415547	0	0	0	0	0	0.19553	0	0.59805	0	0	0	2.36544	0.86125	0	0.76623	0	0	17.8267	0	1.76949	0	0.2364	0	0.47496	0.83702	0	0	0	0	0	0	0	0	0	0
k__Bacteria|p__Bacteroidetes|c__Bacteroidia|o__Bacteroidales|f__Bacteroidaceae|g__Bacteroides|s__Bacteroides_thetaiotaomicron	0.648646	-0.0541667	51.5833	48.875	0.8	0.8	1.3645	2.18713	NDDs <= CON	1.69355	0.8	1.60289	0.680673	0.815634	0	2.96484	0	0	0.5897	0.2942	2.92258	0.02389	0.94258	0	0.00951	0.5854	0.09014	0.75541	0.82112	1.98352	0	0.46952	0.31528	3.86952	0	0.4324	0	0.7632	0.50672	0	16.8312	0	0.33976	0.42586	4.84119	0.30007	2.97567	1.71243	0.76941
k__Bacteria|p__Bacteroidetes|c__Bacteroidia|o__Bacteroidales|f__Bacteroidaceae|g__Bacteroides|s__Bacteroides_uniformis	0.179397	-0.158333	53.6667	45.75	0.8	0.7	5.24546	4.11485	NDDs <= CON	4.79322	0.76	0.78446	-0.350227	0.557947	6.584	22.6438	0	0	7.53671	4.24899	0.71985	1.51769	8.66046	1.26283	2.28616	3.45236	0.38749	14.0929	5.47415	7.01877	12.9327	7.5811	20.0289	11.0024	7.45205	2.65927	8.79409	0	6.64308	5.02595	0	1.48509	7.65811	1.16412	0	2.63194	7.10296	1.614	0
k__Bacteria|p__Bacteroidetes|c__Bacteroidia|o__Bacteroidales|f__Bacteroidaceae|g__Bacteroides|s__Bacteroides_vulgatus	0.980233	-0.00333333	50.5667	50.4	0.733333	0.825	6.09784	6.08901	NDDs <= CON	6.09431	0.77	0.998553	-0.00208896	0.988421	0	0	0	0	7.1587	6.43227	9.93229	0.77367	4.3088	0	0	6.95261	4.88349	3.52569	1.54272	9.07541	0	9.39042	5.39195	5.85189	17.0792	0.82875	26.6786	13.1553	16.3932	1.97918	0	2.68989	0	13.655	0	5.15221	5.05939	4.34646	0
k__Bacteria|p__Bacteroidetes|c__Bacteroidia|o__Bacteroidales|f__Bacteroidaceae|g__Bacteroides|s__Bacteroides_xylanisolvens	0.602956	-0.0566667	51.6333	48.8	0.466667	0.425	0.41559	0.428878	NDDs <= CON	0.420905	0.45	1.03197	0.0454058	0.775491	0	0	0	7.99556	0.57221	0.70817	0	0.13185	0.03441	0	0.03602	0	0.27436	0	0	0	0	0.61906	0.12555	0.84493	0.01691	0.0448	0	0	0	0	0	0	0.09717	0	0	0.00468	8.11211	0	0
k__Bacteria|p__Bacteroidetes|c__Bacteroidia|o__Bacteroidales|f__Bacteroidales_unclassified	0.425983	-0.0166667	50.8333	50	0.0166667	0	7.58333e-05	0	MRC <= CON	4.55e-05	0.01	0	#NAME?	0.619545	0	0	0	0	0	0	0	0	0	0	0	0	0	0	0	0	0	0	0	0	0	0	0	0	0	0	0	0	0	0	0	0	0	0	0
k__Bacteria|p__Bacteroidetes|c__Bacteroidia|o__Bacteroidales|f__Bacteroidales_unclassified|g__Bacteroidales_unclassified	0.425983	-0.0166667	50.8333	50	0.0166667	0	7.58333e-05	0	MRC <= CON	4.55e-05	0.01	0	#NAME?	0.619545	0	0	0	0	0	0	0	0	0	0	0	0	0	0	0	0	0	0	0	0	0	0	0	0	0	0	0	0	0	0	0	0	0	0	0
k__Bacteria|p__Bacteroidetes|c__Bacteroidia|o__Bacteroidales|f__Bacteroidales_unclassified|g__Bacteroidales_unclassified|s__Bacteroidales_bacterium_KA00251	0.425983	-0.0166667	50.8333	50	0.0166667	0	7.58333e-05	0	NDDs <= CON	4.55e-05	0.01	0	#NAME?	0.619545	0	0	0	0	0	0	0	0	0	0	0	0	0	0	0	0	0	0	0	0	0	0	0	0	0	0	0	0	0	0	0	0	0	0	0
k__Bacteria|p__Bacteroidetes|c__Bacteroidia|o__Bacteroidales|f__Barnesiellaceae	0.617383	-0.0466667	51.4333	49.1	0.266667	0.275	0.360608	0.113058	MRC <= CON	0.261588	0.27	0.313521	-1.67337	0.788049	0	0	0	0	0.16257	0	0	0	2.25982	0	0	0	0	0	0	0.42863	0	0	0	1.78966	0	3.58978	0	0	0.42447	0	0	0	1.55869	0	0	1.32535	0	0	0
k__Bacteria|p__Bacteroidetes|c__Bacteroidia|o__Bacteroidales|f__Barnesiellaceae|g__Barnesiella	0.583161	-0.0483333	51.4667	49.05	0.233333	0.225	0.309702	0.0941338	MRC <= CON	0.223474	0.23	0.30395	-1.71809	0.758109	0	0	0	0	0	0	0	0	2.1643	0	0	0	0	0	0	0.42863	0	0	0	1.78966	0	3.56274	0	0	0.42447	0	0	0	1.1439	0	0	1.21309	0	0	0
k__Bacteria|p__Bacteroidetes|c__Bacteroidia|o__Bacteroidales|f__Barnesiellaceae|g__Barnesiella|s__Barnesiella_intestinihominis	0.4346	-0.0675	51.85	48.475	0.233333	0.2	0.309702	0.093391	NDDs <= CON	0.223177	0.22	0.301552	-1.72952	0.630991	0	0	0	0	0	0	0	0	2.1643	0	0	0	0	0	0	0.42863	0	0	0	1.78966	0	3.56274	0	0	0.42447	0	0	0	1.1439	0	0	1.21309	0	0	0
k__Bacteria|p__Bacteroidetes|c__Bacteroidia|o__Bacteroidales|f__Barnesiellaceae|g__Barnesiella|s__Barnesiella_sp_An22	0.228461	0.025	50	51.25	0	0.025	0	0.00074275	CON <= NDDs	0.0002971	0.01	Inf	Inf	0.557947	0	0	0	0	0	0	0	0	0	0	0	0	0	0	0	0	0	0	0	0	0	0	0	0	0	0	0	0	0	0	0	0	0	0	0
k__Bacteria|p__Bacteroidetes|c__Bacteroidia|o__Bacteroidales|f__Barnesiellaceae|g__Coprobacter	0.944284	-0.00583333	50.6167	50.325	0.166667	0.175	0.050907	0.0189243	MRC <= CON	0.0381139	0.17	0.371742	-1.42763	0.974261	0	0	0	0	0.16257	0	0	0	0.09552	0	0	0	0	0	0	0	0	0	0	0	0	0.02704	0	0	0	0	0	0	0.4148	0	0	0.11226	0	0	0
k__Bacteria|p__Bacteroidetes|c__Bacteroidia|o__Bacteroidales|f__Barnesiellaceae|g__Coprobacter|s__Coprobacter_fastidiosus	0.930299	0.00666667	50.3667	50.7	0.133333	0.15	0.0483058	0.0189097	CON <= NDDs	0.0365474	0.14	0.391459	-1.35307	0.963361	0	0	0	0	0.16257	0	0	0	0	0	0	0	0	0	0	0	0	0	0	0	0	0.02704	0	0	0	0	0	0	0.4148	0	0	0.11226	0	0	0
k__Bacteria|p__Bacteroidetes|c__Bacteroidia|o__Bacteroidales|f__Barnesiellaceae|g__Coprobacter|s__Coprobacter_secundus	0.520595	-0.02625	51.025	49.7125	0.05	0.025	0.00260117	1.45e-05	NDDs <= CON	0.0015665	0.04	0.00557442	-7.48696	0.710667	0	0	0	0	0	0	0	0	0.09552	0	0	0	0	0	0	0	0	0	0	0	0	0	0	0	0	0	0	0	0	0	0	0	0	0	0
k__Bacteria|p__Bacteroidetes|c__Bacteroidia|o__Bacteroidales|f__Odoribacteraceae	0.240889	-0.127917	53.0583	46.6625	0.483333	0.425	0.274163	0.144222	MRC <= CON	0.222186	0.46	0.526044	-0.926744	0.563551	0.45463	0	0	0	0	0.25641	0.00665	0.06145	0.47685	0	0.03754	0	0.23555	0.50534	0	0	0	0.80029	0	1.75237	0.52781	1.72053	0	0	0.21151	0	0	0	0.45046	0.02248	0	0.8461	0	0	0
k__Bacteria|p__Bacteroidetes|c__Bacteroidia|o__Bacteroidales|f__Odoribacteraceae|g__Butyricimonas	0.278196	0.0883333	48.7333	53.15	0.15	0.25	0.0206333	0.0180147	CON <= MRC	0.0195859	0.19	0.87309	-0.195798	0.607565	0	0	0	0	0	0	0.00665	0.06145	0.03396	0	0	0	0	0	0	0	0	0	0	0.58105	0	0	0	0	0	0	0	0	0.1011	0	0	0	0	0	0
k__Bacteria|p__Bacteroidetes|c__Bacteroidia|o__Bacteroidales|f__Odoribacteraceae|g__Butyricimonas|s__Butyricimonas_synergistica	0.0902546	0.0891667	48.7167	53.175	0.0333333	0.125	0.00180967	0.0034085	CON <= NDDs	0.0024492	0.07	1.8835	0.913413	0.440839	0	0	0	0	0	0	0	0	0	0	0	0	0	0	0	0	0	0	0	0	0	0	0	0	0	0	0	0	0	0	0	0	0	0	0
k__Bacteria|p__Bacteroidetes|c__Bacteroidia|o__Bacteroidales|f__Odoribacteraceae|g__Butyricimonas|s__Butyricimonas_virosa	0.40663	0.06625	49.175	52.4875	0.15	0.225	0.0188237	0.0146065	CON <= NDDs	0.0171368	0.18	0.775965	-0.365937	0.619545	0	0	0	0	0	0	0.00665	0.06145	0.03396	0	0	0	0	0	0	0	0	0	0	0.58105	0	0	0	0	0	0	0	0	0.1011	0	0	0	0	0	0
k__Bacteria|p__Bacteroidetes|c__Bacteroidia|o__Bacteroidales|f__Odoribacteraceae|g__Odoribacter	0.145329	-0.154167	53.5833	45.875	0.45	0.35	0.25353	0.126207	MRC <= CON	0.2026	0.41	0.497799	-1.00637	0.557947	0.45463	0	0	0	0	0.25641	0	0	0.44289	0	0.03754	0	0.23555	0.50534	0	0	0	0.80029	0	1.17132	0.52781	1.72053	0	0	0.21151	0	0	0	0.34936	0.02248	0	0.8461	0	0	0
k__Bacteria|p__Bacteroidetes|c__Bacteroidia|o__Bacteroidales|f__Odoribacteraceae|g__Odoribacter|s__Odoribacter_splanchnicus	0.145329	-0.154167	53.5833	45.875	0.45	0.35	0.25353	0.126207	NDDs <= CON	0.2026	0.41	0.497799	-1.00637	0.557947	0.45463	0	0	0	0	0.25641	0	0	0.44289	0	0.03754	0	0.23555	0.50534	0	0	0	0.80029	0	1.17132	0.52781	1.72053	0	0	0.21151	0	0	0	0.34936	0.02248	0	0.8461	0	0	0
k__Bacteria|p__Bacteroidetes|c__Bacteroidia|o__Bacteroidales|f__Porphyromonadaceae	0.962271	0.00333333	50.4333	50.6	0.1	0.1	0.00193917	0.00526225	CON <= MRC	0.0032684	0.1	2.71367	1.44024	0.981435	0	0	0	0	0	0	0	0	0	0.00911	0	0	0	0	0	0	0	0	0	0	0	0	0	0	0	0	0	0	0.00394	0	0	0	0	0	0
k__Bacteria|p__Bacteroidetes|c__Bacteroidia|o__Bacteroidales|f__Porphyromonadaceae|g__Porphyromonas	0.962271	0.00333333	50.4333	50.6	0.1	0.1	0.00193917	0.00526225	CON <= MRC	0.0032684	0.1	2.71367	1.44024	0.981435	0	0	0	0	0	0	0	0	0	0.00911	0	0	0	0	0	0	0	0	0	0	0	0	0	0	0	0	0	0	0.00394	0	0	0	0	0	0
k__Bacteria|p__Bacteroidetes|c__Bacteroidia|o__Bacteroidales|f__Porphyromonadaceae|g__Porphyromonas|s__Porphyromonas_asaccharolytica	0.992568	0.000833333	50.4833	50.525	0.05	0.05	0.000308333	0.002735	CON <= NDDs	0.001279	0.05	8.87027	3.14898	0.998476	0	0	0	0	0	0	0	0	0	0	0	0	0	0	0	0	0	0	0	0	0	0	0	0	0	0	0	0	0.00068	0	0	0	0	0	0
k__Bacteria|p__Bacteroidetes|c__Bacteroidia|o__Bacteroidales|f__Porphyromonadaceae|g__Porphyromonas|s__Porphyromonas_endodontalis	0.228461	0.025	50	51.25	0	0.025	0	0.00184625	CON <= NDDs	0.0007385	0.01	Inf	Inf	0.557947	0	0	0	0	0	0	0	0	0	0	0	0	0	0	0	0	0	0	0	0	0	0	0	0	0	0	0	0	0	0	0	0	0	0	0
k__Bacteria|p__Bacteroidetes|c__Bacteroidia|o__Bacteroidales|f__Porphyromonadaceae|g__Porphyromonas|s__Porphyromonas_gingivalis	0.771717	0.00875	50.325	50.7625	0.0166667	0.025	6.11667e-05	0.000507	CON <= NDDs	0.0002395	0.02	8.28883	3.05117	0.89945	0	0	0	0	0	0	0	0	0	0	0	0	0	0	0	0	0	0	0	0	0	0	0	0	0	0	0	0	0	0	0	0	0	0	0
k__Bacteria|p__Bacteroidetes|c__Bacteroidia|o__Bacteroidales|f__Porphyromonadaceae|g__Porphyromonas|s__Porphyromonas_sp_HMSC065F10	0.231482	-0.05875	51.675	48.7375	0.0833333	0.025	0.00144683	9.225e-05	NDDs <= CON	0.000905	0.06	0.0637599	-3.97121	0.563551	0	0	0	0	0	0	0	0	0	0.00911	0	0	0	0	0	0	0	0	0	0	0	0	0	0	0	0	0	0	0.00326	0	0	0	0	0	0
k__Bacteria|p__Bacteroidetes|c__Bacteroidia|o__Bacteroidales|f__Porphyromonadaceae|g__Porphyromonas|s__Porphyromonas_uenonis	0.821059	-0.00833333	50.6667	50.25	0.0333333	0.025	0.000122833	8.15e-05	NDDs <= CON	0.0001063	0.03	0.663501	-0.59183	0.909487	0	0	0	0	0	0	0	0	0	0	0	0	0	0	0	0	0	0	0	0	0	0	0	0	0	0	0	0	0	0	0	0	0	0	0
k__Bacteria|p__Bacteroidetes|c__Bacteroidia|o__Bacteroidales|f__Prevotellaceae	0.216323	0.129167	47.9167	54.375	0.35	0.45	0.624852	4.03484	CON <= MRC	1.98885	0.39	6.45727	2.69092	0.557947	0	0	0	0	0	0	0	12.8932	0.98504	1.88434	0	0	0.03279	0	0	0	0	0.20185	0	0	0.37905	4.76883	0	15.277	0	0	0	0	0.06947	0	0	0	0	0.01112	0
k__Bacteria|p__Bacteroidetes|c__Bacteroidia|o__Bacteroidales|f__Prevotellaceae|g__Alloprevotella	0.802594	-0.00916667	50.6833	50.225	0.0333333	0.025	0.000977833	4.875e-05	MRC <= CON	0.0006062	0.03	0.0498551	-4.32611	0.904845	0	0	0	0	0	0	0	0	0	0	0	0	0.03175	0	0	0	0	0	0	0	0	0	0	0	0	0	0	0	0	0	0	0	0	0	0
k__Bacteria|p__Bacteroidetes|c__Bacteroidia|o__Bacteroidales|f__Prevotellaceae|g__Alloprevotella|s__Alloprevotella_tannerae	0.802594	-0.00916667	50.6833	50.225	0.0333333	0.025	0.000977833	4.875e-05	NDDs <= CON	0.0006062	0.03	0.0498551	-4.32611	0.904845	0	0	0	0	0	0	0	0	0	0	0	0	0.03175	0	0	0	0	0	0	0	0	0	0	0	0	0	0	0	0	0	0	0	0	0	0
k__Bacteria|p__Bacteroidetes|c__Bacteroidia|o__Bacteroidales|f__Prevotellaceae|g__Paraprevotella	0.834151	-0.0120833	50.7417	50.1375	0.0833333	0.075	0.0375423	0.00547375	MRC <= CON	0.0247149	0.08	0.145802	-2.77792	0.909487	0	0	0	0	0	0	0	0	0.98463	0	0	0	0	0	0	0	0	0.12891	0	0	0.37905	0.04393	0	0	0	0	0	0	0	0	0	0	0	0	0
k__Bacteria|p__Bacteroidetes|c__Bacteroidia|o__Bacteroidales|f__Prevotellaceae|g__Paraprevotella|s__Paraprevotella_clara	0.356433	-0.0416667	51.3333	49.25	0.0666667	0.025	0.00730933	0.00042125	NDDs <= CON	0.0045541	0.05	0.0576318	-4.11699	0.619545	0	0	0	0	0	0	0	0	0	0	0	0	0	0	0	0	0	0.00586	0	0	0.13707	0.00679	0	0	0	0	0	0	0	0	0	0	0	0	0
k__Bacteria|p__Bacteroidetes|c__Bacteroidia|o__Bacteroidales|f__Prevotellaceae|g__Paraprevotella|s__Paraprevotella_xylaniphila	0.834151	-0.0120833	50.7417	50.1375	0.0833333	0.075	0.0302327	0.0050525	NDDs <= CON	0.0201606	0.08	0.167121	-2.58104	0.909487	0	0	0	0	0	0	0	0	0.98463	0	0	0	0	0	0	0	0	0.12305	0	0	0.24198	0.03713	0	0	0	0	0	0	0	0	0	0	0	0	0
k__Bacteria|p__Bacteroidetes|c__Bacteroidia|o__Bacteroidales|f__Prevotellaceae|g__Prevotella	0.3092	0.102083	48.4583	53.5625	0.316667	0.375	0.586331	4.02932	CON <= MRC	1.96353	0.34	6.87208	2.78075	0.619545	0	0	0	0	0	0	0	12.8932	0.00041	1.88434	0	0	0.00103	0	0	0	0	0.07293	0	0	0	4.7249	0	15.277	0	0	0	0	0.06947	0	0	0	0	0.01112	0
k__Bacteria|p__Bacteroidetes|c__Bacteroidia|o__Bacteroidales|f__Prevotellaceae|g__Prevotella|s__Prevotella_bivia	0.56174	-0.02375	50.975	49.7875	0.05	0.025	0.000454	0.017185	NDDs <= CON	0.0071464	0.04	37.8524	5.24231	0.734784	0	0	0	0	0	0	0	0	0	0	0	0	0	0	0	0	0	0	0	0	0	0	0	0	0	0	0	0	0	0	0	0	0	0	0
k__Bacteria|p__Bacteroidetes|c__Bacteroidia|o__Bacteroidales|f__Prevotellaceae|g__Prevotella|s__Prevotella_buccae	0.771717	0.00875	50.325	50.7625	0.0166667	0.025	0.000605167	0.92082	CON <= NDDs	0.368691	0.02	1521.6	10.5714	0.89945	0	0	0	0	0	0	0	0	0	0	0	0	0	0	0	0	0	0	0	0	0	0	0	0	0	0	0	0	0	0	0	0	0	0	0
k__Bacteria|p__Bacteroidetes|c__Bacteroidia|o__Bacteroidales|f__Prevotellaceae|g__Prevotella|s__Prevotella_buccalis	0.760578	0.0183333	50.1333	51.05	0.0833333	0.1	0.00219917	0.003234	CON <= NDDs	0.0026131	0.09	1.47056	0.556363	0.89945	0	0	0	0	0	0	0	0	0	0	0	0	0	0	0	0	0	0	0	0	0	0	0	0	0	0	0	0	0.05572	0	0	0	0	0	0
k__Bacteria|p__Bacteroidetes|c__Bacteroidia|o__Bacteroidales|f__Prevotellaceae|g__Prevotella|s__Prevotella_colorans	0.425983	-0.0166667	50.8333	50	0.0166667	0	3.7e-05	0	NDDs <= CON	2.22e-05	0.01	0	#NAME?	0.619545	0	0	0	0	0	0	0	0	0	0	0	0	0	0	0	0	0	0	0	0	0	0	0	0	0	0	0	0	0	0	0	0	0	0	0
k__Bacteria|p__Bacteroidetes|c__Bacteroidia|o__Bacteroidales|f__Prevotellaceae|g__Prevotella|s__Prevotella_copri	0.081904	0.120833	48.0833	54.125	0.0833333	0.2	0.36372	2.64147	CON <= NDDs	1.27482	0.13	7.26238	2.86044	0.419015	0	0	0	0	0	0	0	0	0	1.86839	0	0	0	0	0	0	0	0	0	0	0	4.67085	0	15.277	0	0	0	0	0	0	0	0	0	0	0
k__Bacteria|p__Bacteroidetes|c__Bacteroidia|o__Bacteroidales|f__Prevotellaceae|g__Prevotella|s__Prevotella_corporis	0.425983	-0.0166667	50.8333	50	0.0166667	0	0.000229167	0	NDDs <= CON	0.0001375	0.01	0	#NAME?	0.619545	0	0	0	0	0	0	0	0	0	0	0	0	0	0	0	0	0	0	0	0	0	0	0	0	0	0	0	0	0.01375	0	0	0	0	0	0
k__Bacteria|p__Bacteroidetes|c__Bacteroidia|o__Bacteroidales|f__Prevotellaceae|g__Prevotella|s__Prevotella_disiens	0.839624	-0.0075	50.65	50.275	0.0333333	0.025	6.18333e-05	0.002088	NDDs <= CON	0.0008723	0.03	33.7682	5.07759	0.909487	0	0	0	0	0	0	0	0	0	0	0	0	0	0	0	0	0	0	0	0	0	0	0	0	0	0	0	0	0	0	0	0	0	0	0
k__Bacteria|p__Bacteroidetes|c__Bacteroidia|o__Bacteroidales|f__Prevotellaceae|g__Prevotella|s__Prevotella_histicola	0.794003	0.00791667	50.3417	50.7375	0.0166667	0.025	0.000810833	7.75e-05	CON <= NDDs	0.0005175	0.02	0.0955807	-3.38714	0.900349	0	0	0	0	0	0	0	0	0	0	0	0	0	0	0	0	0	0.04865	0	0	0	0	0	0	0	0	0	0	0	0	0	0	0	0	0
k__Bacteria|p__Bacteroidetes|c__Bacteroidia|o__Bacteroidales|f__Prevotellaceae|g__Prevotella|s__Prevotella_jejuni	0.425983	-0.0166667	50.8333	50	0.0166667	0	0.000404833	0	NDDs <= CON	0.0002429	0.01	0	#NAME?	0.619545	0	0	0	0	0	0	0	0	0	0	0	0	0	0	0	0	0	0.02429	0	0	0	0	0	0	0	0	0	0	0	0	0	0	0	0	0
k__Bacteria|p__Bacteroidetes|c__Bacteroidia|o__Bacteroidales|f__Prevotellaceae|g__Prevotella|s__Prevotella_nigrescens	0.771717	0.00875	50.325	50.7625	0.0166667	0.025	0.000257667	0.0006845	CON <= NDDs	0.0004284	0.02	2.65653	1.40954	0.89945	0	0	0	0	0	0	0	0	0	0	0	0	0	0	0	0	0	0	0	0	0	0	0	0	0	0	0	0	0	0	0	0	0	0	0
k__Bacteria|p__Bacteroidetes|c__Bacteroidia|o__Bacteroidales|f__Prevotellaceae|g__Prevotella|s__Prevotella_oris	0.425983	-0.0166667	50.8333	50	0.0166667	0	1.71667e-05	0	NDDs <= CON	1.03e-05	0.01	0	#NAME?	0.619545	0	0	0	0	0	0	0	0	0	0	0	0	0.00103	0	0	0	0	0	0	0	0	0	0	0	0	0	0	0	0	0	0	0	0	0	0
k__Bacteria|p__Bacteroidetes|c__Bacteroidia|o__Bacteroidales|f__Prevotellaceae|g__Prevotella|s__Prevotella_sp_AM42_24	0.0842988	0.05	49.5	52	0	0.05	0	0.404553	CON <= NDDs	0.161821	0.02	Inf	Inf	0.419015	0	0	0	0	0	0	0	0	0	0	0	0	0	0	0	0	0	0	0	0	0	0	0	0	0	0	0	0	0	0	0	0	0	0	0
k__Bacteria|p__Bacteroidetes|c__Bacteroidia|o__Bacteroidales|f__Prevotellaceae|g__Prevotella|s__Prevotella_sp_CAG_1031	NaN	0	50.5	50.5	0	0	0	0	CON <=> NDDs	0	0	NaN	NaN	NaN	0	0	0	0	0	0	0	0	0	0	0	0	0	0	0	0	0	0	0	0	0	0	0	0	0	0	0	0	0	0	0	0	0	0	0
k__Bacteria|p__Bacteroidetes|c__Bacteroidia|o__Bacteroidales|f__Prevotellaceae|g__Prevotella|s__Prevotella_sp_CAG_1092	0.425983	-0.0166667	50.8333	50	0.0166667	0	0.0660242	0	NDDs <= CON	0.0396145	0.01	0	#NAME?	0.619545	0	0	0	0	0	0	0	3.96145	0	0	0	0	0	0	0	0	0	0	0	0	0	0	0	0	0	0	0	0	0	0	0	0	0	0	0
k__Bacteria|p__Bacteroidetes|c__Bacteroidia|o__Bacteroidales|f__Prevotellaceae|g__Prevotella|s__Prevotella_sp_CAG_1185	0.425983	-0.0166667	50.8333	50	0.0166667	0	6.83333e-06	0	NDDs <= CON	4.1e-06	0.01	0	#NAME?	0.619545	0	0	0	0	0	0	0	0	0.00041	0	0	0	0	0	0	0	0	0	0	0	0	0	0	0	0	0	0	0	0	0	0	0	0	0	0
k__Bacteria|p__Bacteroidetes|c__Bacteroidia|o__Bacteroidales|f__Prevotellaceae|g__Prevotella|s__Prevotella_sp_CAG_279	0.228461	0.025	50	51.25	0	0.025	0	0.0346397	CON <= NDDs	0.0138559	0.01	Inf	Inf	0.557947	0	0	0	0	0	0	0	0	0	0	0	0	0	0	0	0	0	0	0	0	0	0	0	0	0	0	0	0	0	0	0	0	0	0	0
k__Bacteria|p__Bacteroidetes|c__Bacteroidia|o__Bacteroidales|f__Prevotellaceae|g__Prevotella|s__Prevotella_sp_CAG_520	0.425983	-0.0166667	50.8333	50	0.0166667	0	0.144212	0	NDDs <= CON	0.0865271	0.01	0	#NAME?	0.619545	0	0	0	0	0	0	0	8.65271	0	0	0	0	0	0	0	0	0	0	0	0	0	0	0	0	0	0	0	0	0	0	0	0	0	0	0
k__Bacteria|p__Bacteroidetes|c__Bacteroidia|o__Bacteroidales|f__Prevotellaceae|g__Prevotella|s__Prevotella_sp_CAG_5226	0.228461	0.025	50	51.25	0	0.025	0	0.00384875	CON <= NDDs	0.0015395	0.01	Inf	Inf	0.557947	0	0	0	0	0	0	0	0	0	0	0	0	0	0	0	0	0	0	0	0	0	0	0	0	0	0	0	0	0	0	0	0	0	0	0
k__Bacteria|p__Bacteroidetes|c__Bacteroidia|o__Bacteroidales|f__Prevotellaceae|g__Prevotella|s__Prevotella_sp_CAG_891	0.425983	-0.0166667	50.8333	50	0.0166667	0	0.000900833	0	NDDs <= CON	0.0005405	0.01	0	#NAME?	0.619545	0	0	0	0	0	0	0	0	0	0	0	0	0	0	0	0	0	0	0	0	0	0.05405	0	0	0	0	0	0	0	0	0	0	0	0	0
k__Bacteria|p__Bacteroidetes|c__Bacteroidia|o__Bacteroidales|f__Prevotellaceae|g__Prevotella|s__Prevotella_stercorea	0.821059	-0.00833333	50.6667	50.25	0.0333333	0.025	0.00468783	0.0001555	NDDs <= CON	0.0028749	0.03	0.033171	-4.91393	0.909487	0	0	0	0	0	0	0	0.27906	0	0	0	0	0	0	0	0	0	0	0	0	0	0	0	0	0	0	0	0	0	0	0	0	0	0	0
k__Bacteria|p__Bacteroidetes|c__Bacteroidia|o__Bacteroidales|f__Prevotellaceae|g__Prevotella|s__Prevotella_timonensis	0.106263	-0.0904167	52.3083	47.7875	0.116667	0.025	0.00170383	0.000559	NDDs <= CON	0.0012459	0.08	0.328084	-1.60786	0.472591	0	0	0	0	0	0	0	0	0	0.01595	0	0	0	0	0	0	0	0	0	0	0	0	0	0	0	0	0	0	0	0	0	0	0	0.01112	0
k__Bacteria|p__Bacteroidetes|c__Bacteroidia|o__Bacteroidales|f__Rikenellaceae	0.218977	-0.145	53.4	46.15	0.766667	0.75	3.51071	2.28237	MRC <= CON	3.01938	0.76	0.650117	-0.621228	0.557947	0.4082	0.11721	5.85968	0	6.3577	2.00157	0.00757	0.0451	4.4394	0	0.9656	0	0.5631	2.6774	3.55655	0	8.12998	7.37485	8.19563	7.42593	6.80657	21.3161	2.23915	9.03511	2.12115	0.20029	0	0	7.07291	0.10597	0	5.61514	0	2.07538	0
k__Bacteria|p__Bacteroidetes|c__Bacteroidia|o__Bacteroidales|f__Rikenellaceae|g__Alistipes	0.218977	-0.145	53.4	46.15	0.766667	0.75	3.51071	2.28237	MRC <= CON	3.01938	0.76	0.650117	-0.621228	0.557947	0.4082	0.11721	5.85968	0	6.3577	2.00157	0.00757	0.0451	4.4394	0	0.9656	0	0.5631	2.6774	3.55655	0	8.12998	7.37485	8.19563	7.42593	6.80657	21.3161	2.23915	9.03511	2.12115	0.20029	0	0	7.07291	0.10597	0	5.61514	0	2.07538	0
k__Bacteria|p__Bacteroidetes|c__Bacteroidia|o__Bacteroidales|f__Rikenellaceae|g__Alistipes|s__Alistipes_finegoldii	0.0837271	-0.2	54.5	44.5	0.65	0.6	1.43367	0.648756	NDDs <= CON	1.1197	0.63	0.452514	-1.14397	0.419015	0.40644	0	5.85968	0	0	0.09689	0	0.03053	0.79784	0	0	0	0.51994	0	0.9146	0	3.7013	0.57747	2.60212	2.78434	2.29225	0.7326	2.21263	5.83054	0.37095	0.20029	0	0	1.28801	0	0	2.79553	0	2.07538	0
k__Bacteria|p__Bacteroidetes|c__Bacteroidia|o__Bacteroidales|f__Rikenellaceae|g__Alistipes|s__Alistipes_indistinctus	0.387741	-0.0758333	52.0167	48.225	0.266667	0.175	0.0608055	0.0367555	NDDs <= CON	0.0511855	0.23	0.604477	-0.726242	0.619545	0	0.11721	0	0	0.00241	0	0	0	0.01212	0	0	0	0	0	0	0	0.1118	0.02394	0	0	0.06276	2.61774	0	0	0.00831	0	0	0	0.12754	0	0	0.00339	0	0	0
k__Bacteria|p__Bacteroidetes|c__Bacteroidia|o__Bacteroidales|f__Rikenellaceae|g__Alistipes|s__Alistipes_inops	0.794003	0.00791667	50.3417	50.7375	0.0166667	0.025	0.0883627	0.00679325	CON <= NDDs	0.0557349	0.02	0.0768792	-3.70126	0.900349	0	0	0	0	0	0	0	0	0	0	0	0	0	0	0	0	0	0	0	0	0	0	0	0	0	0	0	0	0	0	0	0	0	0	0
k__Bacteria|p__Bacteroidetes|c__Bacteroidia|o__Bacteroidales|f__Rikenellaceae|g__Alistipes|s__Alistipes_onderdonkii	0.821059	-0.00833333	50.6667	50.25	0.0333333	0.025	0.002996	0.00166375	NDDs <= CON	0.0024631	0.03	0.555324	-0.848599	0.909487	0	0	0	0	0	0	0	0	0	0	0	0	0	0	0	0	0	0	0	0	0	0.17497	0	0	0	0	0	0	0	0	0	0	0	0	0
k__Bacteria|p__Bacteroidetes|c__Bacteroidia|o__Bacteroidales|f__Rikenellaceae|g__Alistipes|s__Alistipes_putredinis	0.715262	-0.0408333	51.3167	49.275	0.5	0.5	1.83801	1.53391	NDDs <= CON	1.71637	0.5	0.834551	-0.260928	0.870888	0.00176	0	0	0	6.24121	1.84834	0	0	3.32178	0	0.9656	0	0	2.6774	2.64195	0	4.31687	5.26995	5.42079	4.21627	4.45157	17.0756	0	3.20457	1.51919	0	0	0	5.2331	0.10597	0	2.69839	0	0	0
k__Bacteria|p__Bacteroidetes|c__Bacteroidia|o__Bacteroidales|f__Rikenellaceae|g__Alistipes|s__Alistipes_shahii	0.333123	-0.0933333	52.3667	47.7	0.333333	0.25	0.0868643	0.054471	NDDs <= CON	0.073907	0.3	0.627081	-0.673276	0.619545	0	0	0	0	0.11407	0.05633	0.00757	0.01457	0.30766	0	0	0	0.04316	0	0	0	0	1.50349	0.17272	0.42531	0	0.71524	0.02651	0	0.22271	0	0	0	0.42426	0	0	0.11783	0	0	0
k__Bacteria|p__Bacteroidetes|c__Bacteroidia|o__Bacteroidales|f__Rikenellaceae|g__Alistipes|s__Alistipes_timonensis	0.228461	0.025	50	51.25	0	0.025	0	1.875e-05	CON <= NDDs	7.5e-06	0.01	Inf	Inf	0.557947	0	0	0	0	0	0	0	0	0	0	0	0	0	0	0	0	0	0	0	0	0	0	0	0	0	0	0	0	0	0	0	0	0	0	0
k__Bacteria|p__Bacteroidetes|c__Bacteroidia|o__Bacteroidales|f__Tannerellaceae	0.751254	-0.0375	51.25	49.375	0.716667	0.7	1.22361	1.33674	MRC <= CON	1.26886	0.71	1.09246	0.127576	0.89945	1.06319	2.44432	1.13823	0	1.01751	0.70519	1.00291	1.35939	3.25229	0	0.7268	0.67203	0.29552	0.76968	0.18593	0	0	3.9671	2.18182	2.69967	3.81648	4.04919	0	0	0.28153	0.76103	0	1.84534	1.78067	0.40947	0	1.1796	0	0	0
k__Bacteria|p__Bacteroidetes|c__Bacteroidia|o__Bacteroidales|f__Tannerellaceae|g__Parabacteroides	0.794864	-0.0308333	51.1167	49.575	0.716667	0.7	1.21747	1.33674	MRC <= CON	1.26518	0.71	1.09796	0.134825	0.900349	1.06319	2.44432	1.13823	0	1.01751	0.70519	1.00291	1.35939	3.25229	0	0.7268	0.67203	0.29552	0.76968	0.18593	0	0	3.9671	2.18182	2.69967	3.81648	4.04919	0	0	0.28153	0.76103	0	1.84534	1.78067	0.40947	0	1.1796	0	0	0
k__Bacteria|p__Bacteroidetes|c__Bacteroidia|o__Bacteroidales|f__Tannerellaceae|g__Parabacteroides|s__Parabacteroides_distasonis	0.477248	-0.0833333	52.1667	48	0.7	0.675	0.722947	0.700645	NDDs <= CON	0.714026	0.69	0.96915	-0.0452076	0.672124	1.06319	2.44432	1.13823	0	0.36228	0.45305	0.30003	0.31647	0.29176	0	0.7268	0.40153	0.29552	0.76968	0.18593	0	0	1.16697	0.27274	1.12906	1.82618	1.01348	0	0	0.28153	0.31466	0	1.3496	1.78067	0.40947	0	0.3746	0	0	0
k__Bacteria|p__Bacteroidetes|c__Bacteroidia|o__Bacteroidales|f__Tannerellaceae|g__Parabacteroides|s__Parabacteroides_goldsteinii	0.889879	-0.01	50.7	50.2	0.133333	0.125	0.0296347	0.0254125	NDDs <= CON	0.0279458	0.13	0.857526	-0.221748	0.934097	0	0	0	0	0	0	0	0.04473	0.02532	0	0	0	0	0	0	0	0	0.28474	0.06703	0	0	0.03989	0	0	0	0	0	0	0	0	0	0	0	0	0
k__Bacteria|p__Bacteroidetes|c__Bacteroidia|o__Bacteroidales|f__Tannerellaceae|g__Parabacteroides|s__Parabacteroides_gordonii	0.251791	-0.0333333	51.1667	49.5	0.0333333	0	0.00998967	0	NDDs <= CON	0.0059938	0.02	0	#NAME?	0.563551	0	0	0	0	0	0	0	0	0	0	0	0	0	0	0	0	0	0	0	0.00786	0	0	0	0	0	0	0	0	0	0	0	0	0	0	0
k__Bacteria|p__Bacteroidetes|c__Bacteroidia|o__Bacteroidales|f__Tannerellaceae|g__Parabacteroides|s__Parabacteroides_johnsonii	0.185253	0.065	49.2	52.45	0.0333333	0.1	0.00937617	0.005049	CON <= NDDs	0.0076453	0.06	0.538493	-0.893001	0.557947	0	0	0	0	0	0	0	0	0.06683	0	0	0	0	0	0	0	0	0	0	0	0	0	0	0	0	0	0	0.49574	0	0	0	0	0	0	0
k__Bacteria|p__Bacteroidetes|c__Bacteroidia|o__Bacteroidales|f__Tannerellaceae|g__Parabacteroides|s__Parabacteroides_merdae	0.506045	0.0675	49.15	52.525	0.316667	0.4	0.445527	0.60301	CON <= NDDs	0.508521	0.35	1.35348	0.436669	0.697566	0	0	0	0	0.65523	0.25214	0.70287	0.99819	2.86838	0	0	0.2705	0	0	0	0	0	2.51539	1.84206	1.56276	1.9903	2.99582	0	0	0	0.44637	0	0	0	0	0	0.805	0	0	0
k__Bacteria|p__Bacteroidetes|c__Bacteroidia|o__Bacteroidales|f__Tannerellaceae|g__Parabacteroides|s__Parabacteroides_sp_CAG_409	0.228461	0.025	50	51.25	0	0.025	0	0.00262125	CON <= NDDs	0.0010485	0.01	Inf	Inf	0.557947	0	0	0	0	0	0	0	0	0	0	0	0	0	0	0	0	0	0	0	0	0	0	0	0	0	0	0	0	0	0	0	0	0	0	0
k__Bacteria|p__Bacteroidetes|c__Bacteroidia|o__Bacteroidales|f__Tannerellaceae|g__Tannerella	0.251791	-0.0333333	51.1667	49.5	0.0333333	0	0.00613283	0	MRC <= CON	0.0036797	0.02	0	#NAME?	0.563551	0	0	0	0	0	0	0	0	0	0	0	0	0	0	0	0	0	0	0	0	0	0	0	0	0	0	0	0	0	0	0	0	0	0	0
k__Bacteria|p__Bacteroidetes|c__Bacteroidia|o__Bacteroidales|f__Tannerellaceae|g__Tannerella|s__Tannerella_forsythia	0.251791	-0.0333333	51.1667	49.5	0.0333333	0	0.00613283	0	NDDs <= CON	0.0036797	0.02	0	#NAME?	0.563551	0	0	0	0	0	0	0	0	0	0	0	0	0	0	0	0	0	0	0	0	0	0	0	0	0	0	0	0	0	0	0	0	0	0	0
k__Bacteria|p__Bacteroidetes|c__Sphingobacteriia	0.425983	-0.0166667	50.8333	50	0.0166667	0	3.46667e-05	0	MRC <= CON	2.08e-05	0.01	0	#NAME?	0.619545	0	0	0.00208	0	0	0	0	0	0	0	0	0	0	0	0	0	0	0	0	0	0	0	0	0	0	0	0	0	0	0	0	0	0	0	0
k__Bacteria|p__Bacteroidetes|c__Sphingobacteriia|o__Sphingobacteriales	0.425983	-0.0166667	50.8333	50	0.0166667	0	3.46667e-05	0	MRC <= CON	2.08e-05	0.01	0	#NAME?	0.619545	0	0	0.00208	0	0	0	0	0	0	0	0	0	0	0	0	0	0	0	0	0	0	0	0	0	0	0	0	0	0	0	0	0	0	0	0
k__Bacteria|p__Bacteroidetes|c__Sphingobacteriia|o__Sphingobacteriales|f__Sphingobacteriaceae	0.425983	-0.0166667	50.8333	50	0.0166667	0	3.46667e-05	0	MRC <= CON	2.08e-05	0.01	0	#NAME?	0.619545	0	0	0.00208	0	0	0	0	0	0	0	0	0	0	0	0	0	0	0	0	0	0	0	0	0	0	0	0	0	0	0	0	0	0	0	0
k__Bacteria|p__Bacteroidetes|c__Sphingobacteriia|o__Sphingobacteriales|f__Sphingobacteriaceae|g__Sphingobacterium	0.425983	-0.0166667	50.8333	50	0.0166667	0	3.46667e-05	0	MRC <= CON	2.08e-05	0.01	0	#NAME?	0.619545	0	0	0.00208	0	0	0	0	0	0	0	0	0	0	0	0	0	0	0	0	0	0	0	0	0	0	0	0	0	0	0	0	0	0	0	0
k__Bacteria|p__Bacteroidetes|c__Sphingobacteriia|o__Sphingobacteriales|f__Sphingobacteriaceae|g__Sphingobacterium|s__Sphingobacterium_mizutaii	0.425983	-0.0166667	50.8333	50	0.0166667	0	3.46667e-05	0	NDDs <= CON	2.08e-05	0.01	0	#NAME?	0.619545	0	0	0.00208	0	0	0	0	0	0	0	0	0	0	0	0	0	0	0	0	0	0	0	0	0	0	0	0	0	0	0	0	0	0	0	0
k__Bacteria|p__Firmicutes	0.0445614	-0.238333	55.2667	43.35	1	1	58.5572	52.746	MRC < CON	56.2327	1	0.900761	-0.150784	0.306133	64.9993	58.1581	68.0896	60.09	57.1639	59.2707	48.4929	61.7662	57.7672	77.2918	78.2882	59.5181	83.948	57.7211	69.9713	74.6748	43.4241	44.0914	56.6939	54.1071	52.9452	40.9027	51.0345	55.9795	60.6807	77.5095	69.8397	66.9254	48.9937	72.2418	29.041	45.5184	49.8655	45.7424	46.5664
k__Bacteria|p__Firmicutes|c__Bacilli	0.302649	-0.1225	52.95	46.825	1	1	1.99793	2.14886	MRC <= CON	2.0583	1	1.07555	0.105071	0.619545	1.68846	0.8685	4.86434	0.45651	0.30168	1.26684	0.59015	0.60608	0.91407	2.11428	21.3883	1.18754	0.38629	0.98325	1.48325	0.94426	1.21705	1.37225	1.01488	3.07471	0.23522	0.46125	6.12233	0.40137	0.55273	0.52089	3.22712	2.71626	2.91594	0.56828	0.62319	0.21932	1.13376	0.63698	0.69141
k__Bacteria|p__Firmicutes|c__Bacilli|o__Bacillales	0.0582491	-0.224167	54.9833	43.775	0.9	0.725	0.0173657	0.0200323	MRC <= CON	0.0184323	0.83	1.15355	0.206087	0.380098	0.00103	0.03879	0.00119	0.00832	0.01453	0	0.00426	0.00119	0	0.1085	0.0225	0.05345	0.01097	0.01383	0.03258	0.00415	0.00494	0.00783	0.04709	0.01937	0.02973	0.02437	0.00209	0.03453	0	0.00868	0.02341	0.04883	0.00726	0.0629	0.03135	0.00939	0.01204	0.02598	0.00866
k__Bacteria|p__Firmicutes|c__Bacilli|o__Bacillales|f__Bacillales_unclassified	0.0553826	-0.226667	55.0333	43.7	0.9	0.7	0.0167803	0.015629	MRC <= CON	0.0163198	0.82	0.931388	-0.102546	0.371415	0.00103	0.03879	0.00119	0.00832	0.01453	0	0.00426	0.00119	0	0.1085	0.0225	0.05345	0.01097	0.01383	0.03258	0.00415	0.00494	0.00783	0.04709	0.01937	0.00184	0.02437	0.00209	0.03453	0	0.00868	0.02341	0.04883	0.00726	0.0629	0.03135	0.00939	0.01204	0.02598	0.00866
k__Bacteria|p__Firmicutes|c__Bacilli|o__Bacillales|f__Bacillales_unclassified|g__Gemella	0.0553826	-0.226667	55.0333	43.7	0.9	0.7	0.0167803	0.015629	MRC <= CON	0.0163198	0.82	0.931388	-0.102546	0.371415	0.00103	0.03879	0.00119	0.00832	0.01453	0	0.00426	0.00119	0	0.1085	0.0225	0.05345	0.01097	0.01383	0.03258	0.00415	0.00494	0.00783	0.04709	0.01937	0.00184	0.02437	0.00209	0.03453	0	0.00868	0.02341	0.04883	0.00726	0.0629	0.03135	0.00939	0.01204	0.02598	0.00866
k__Bacteria|p__Firmicutes|c__Bacilli|o__Bacillales|f__Bacillales_unclassified|g__Gemella|s__Gemella_asaccharolytica	0.376188	-0.04	51.3	49.3	0.0666667	0.025	6.01667e-05	0.00026725	NDDs <= CON	0.000143	0.05	4.44183	2.15115	0.619545	0	0	0	0	0	0	0	0	0	0.00224	0	0	0	0	0	0	0	0	0	0	0	0	0	0	0	0	0	0	0.0005	0	0	0	0	0	0
k__Bacteria|p__Firmicutes|c__Bacilli|o__Bacillales|f__Bacillales_unclassified|g__Gemella|s__Gemella_bergeri	0.0842988	0.05	49.5	52	0	0.05	0	0.000211	CON <= NDDs	8.44e-05	0.02	Inf	Inf	0.419015	0	0	0	0	0	0	0	0	0	0	0	0	0	0	0	0	0	0	0	0	0	0	0	0	0	0	0	0	0	0	0	0	0	0	0
k__Bacteria|p__Firmicutes|c__Bacilli|o__Bacillales|f__Bacillales_unclassified|g__Gemella|s__Gemella_haemolysans	0.975272	0.00375	50.425	50.6125	0.433333	0.45	0.004164	0.00466175	CON <= NDDs	0.0043631	0.44	1.11954	0.162902	0.984594	0	0.0046	0	0.00832	0	0	0.0027	0	0	0.00311	0.0074	0.00679	0.00753	0	0.0107	0	0	0	0.00524	0.00133	0	0	0.00209	0.00343	0	0.00086	0.01453	0.03554	0	0.04487	0.0038	0	0	0.00338	0.00267
k__Bacteria|p__Firmicutes|c__Bacilli|o__Bacillales|f__Bacillales_unclassified|g__Gemella|s__Gemella_morbillorum	0.407569	-0.075	52	48.25	0.283333	0.2	0.000849	0.00095375	NDDs <= CON	0.0008909	0.25	1.12338	0.167847	0.619545	0	0.00046	0	0	0	0	0.00156	0.00119	0	0	0	0.00072	0	0	0.00104	0	0	0	0.00251	0	0	0	0	0	0	0	0	0.00055	0	0	0.01443	0	0	0	0
k__Bacteria|p__Firmicutes|c__Bacilli|o__Bacillales|f__Bacillales_unclassified|g__Gemella|s__Gemella_sanguinis	0.00310385	-0.345417	57.4083	40.1375	0.816667	0.5	0.011707	0.009535	NDDs < CON	0.0108382	0.69	0.81447	-0.296067	0.10491	0.00103	0.03372	0.00119	0	0.01453	0	0	0	0	0.10314	0.01509	0.04594	0.00344	0.01383	0.02084	0.00415	0.00494	0.00783	0.03934	0.01805	0.00184	0.02437	0	0.0311	0	0.00782	0.00887	0.01274	0.00677	0.01803	0.01312	0.00939	0.01204	0.02261	0.006
k__Bacteria|p__Firmicutes|c__Bacilli|o__Bacillales|f__Staphylococcaceae	0.179646	0.0658333	49.1833	52.475	0.0333333	0.1	0.000585333	0.00440275	CON <= MRC	0.0021123	0.06	7.52178	2.91107	0.557947	0	0	0	0	0	0	0	0	0	0	0	0	0	0	0	0	0	0	0	0	0.02789	0	0	0	0	0	0	0	0	0	0	0	0	0	0
k__Bacteria|p__Firmicutes|c__Bacilli|o__Bacillales|f__Staphylococcaceae|g__Staphylococcus	0.179646	0.0658333	49.1833	52.475	0.0333333	0.1	0.000585333	0.00440275	CON <= MRC	0.0021123	0.06	7.52178	2.91107	0.557947	0	0	0	0	0	0	0	0	0	0	0	0	0	0	0	0	0	0	0	0	0.02789	0	0	0	0	0	0	0	0	0	0	0	0	0	0
k__Bacteria|p__Firmicutes|c__Bacilli|o__Bacillales|f__Staphylococcaceae|g__Staphylococcus|s__Staphylococcus_argenteus	0.228461	0.025	50	51.25	0	0.025	0	5.25e-05	CON <= NDDs	2.1e-05	0.01	Inf	Inf	0.557947	0	0	0	0	0	0	0	0	0	0	0	0	0	0	0	0	0	0	0	0	0	0	0	0	0	0	0	0	0	0	0	0	0	0	0
k__Bacteria|p__Firmicutes|c__Bacilli|o__Bacillales|f__Staphylococcaceae|g__Staphylococcus|s__Staphylococcus_aureus	0.179646	0.0658333	49.1833	52.475	0.0333333	0.1	0.000585333	0.00435025	CON <= NDDs	0.0020913	0.06	7.43209	2.89377	0.557947	0	0	0	0	0	0	0	0	0	0	0	0	0	0	0	0	0	0	0	0	0.02789	0	0	0	0	0	0	0	0	0	0	0	0	0	0
k__Bacteria|p__Firmicutes|c__Bacilli|o__Lactobacillales	0.273914	-0.13	53.1	46.6	1	1	1.98056	2.12883	MRC <= CON	2.03987	1	1.07486	0.104153	0.603262	1.68743	0.82971	4.86315	0.44819	0.28715	1.26684	0.5859	0.60489	0.91407	2.00579	21.3658	1.13408	0.37532	0.96942	1.45067	0.94011	1.2121	1.36441	0.96779	3.05534	0.20549	0.43688	6.12025	0.36684	0.55273	0.51221	3.20371	2.66744	2.90868	0.50538	0.59184	0.20993	1.12172	0.61099	0.68275
k__Bacteria|p__Firmicutes|c__Bacilli|o__Lactobacillales|f__Aerococcaceae	0.900982	-0.0120833	50.7417	50.1375	0.283333	0.275	0.00293083	0.0040725	MRC <= CON	0.0033875	0.28	1.38954	0.474604	0.942987	0	0	0	0	0	0	0	0	0	0.00321	0	0.00663	0	0	0	0	0	0	0	0	0	0	0	0.00681	0	0.01547	0.04442	0	0	0.01999	0	0	0.01548	0.0085	0
k__Bacteria|p__Firmicutes|c__Bacilli|o__Lactobacillales|f__Aerococcaceae|g__Abiotrophia	0.982047	0.0025	50.45	50.575	0.266667	0.275	0.00287733	0.0040725	CON <= MRC	0.0033554	0.27	1.41537	0.501182	0.98907	0	0	0	0	0	0	0	0	0	0	0	0.00663	0	0	0	0	0	0	0	0	0	0	0	0.00681	0	0.01547	0.04442	0	0	0.01999	0	0	0.01548	0.0085	0
k__Bacteria|p__Firmicutes|c__Bacilli|o__Lactobacillales|f__Aerococcaceae|g__Abiotrophia|s__Abiotrophia_defectiva	0.423126	0.0625	49.25	52.375	0.15	0.2	0.000368333	0.00199525	CON <= NDDs	0.0010191	0.17	5.41697	2.43749	0.619545	0	0	0	0	0	0	0	0	0	0	0	0.00095	0	0	0	0	0	0	0	0	0	0	0	0	0	0.00019	0.00739	0	0	0	0	0	0.00224	0.00199	0
k__Bacteria|p__Firmicutes|c__Bacilli|o__Lactobacillales|f__Aerococcaceae|g__Abiotrophia|s__Abiotrophia_sp_HMSC24B09	0.62056	-0.045	51.4	49.15	0.266667	0.225	0.00250933	0.00207725	NDDs <= CON	0.0023365	0.25	0.82781	-0.272629	0.788531	0	0	0	0	0	0	0	0	0	0	0	0.00568	0	0	0	0	0	0	0	0	0	0	0	0.00681	0	0.01529	0.03703	0	0	0.01999	0	0	0.01324	0.00651	0
k__Bacteria|p__Firmicutes|c__Bacilli|o__Lactobacillales|f__Aerococcaceae|g__Facklamia	0.425983	-0.0166667	50.8333	50	0.0166667	0	5.35e-05	0	MRC <= CON	3.21e-05	0.01	0	#NAME?	0.619545	0	0	0	0	0	0	0	0	0	0.00321	0	0	0	0	0	0	0	0	0	0	0	0	0	0	0	0	0	0	0	0	0	0	0	0	0
k__Bacteria|p__Firmicutes|c__Bacilli|o__Lactobacillales|f__Aerococcaceae|g__Facklamia|s__Facklamia_hominis	0.425983	-0.0166667	50.8333	50	0.0166667	0	5.35e-05	0	NDDs <= CON	3.21e-05	0.01	0	#NAME?	0.619545	0	0	0	0	0	0	0	0	0	0.00321	0	0	0	0	0	0	0	0	0	0	0	0	0	0	0	0	0	0	0	0	0	0	0	0	0
k__Bacteria|p__Firmicutes|c__Bacilli|o__Lactobacillales|f__Carnobacteriaceae	0.920177	-0.00916667	50.6833	50.225	0.233333	0.225	0.00138983	0.0009025	MRC <= CON	0.0011949	0.23	0.649358	-0.622913	0.956396	0	0	0	0	0	0	0	0	0	0	0.01025	0.01619	0	0.00018	0	0	0	0	0.00054	0.00149	0	0	0	0.00064	0	0	0.00024	0.02133	0	0.02117	0	0	0	0	0.00049
k__Bacteria|p__Firmicutes|c__Bacilli|o__Lactobacillales|f__Carnobacteriaceae|g__Dolosigranulum	0.425983	-0.0166667	50.8333	50	0.0166667	0	0.000170833	0	MRC <= CON	0.0001025	0.01	0	#NAME?	0.619545	0	0	0	0	0	0	0	0	0	0	0.01025	0	0	0	0	0	0	0	0	0	0	0	0	0	0	0	0	0	0	0	0	0	0	0	0
k__Bacteria|p__Firmicutes|c__Bacilli|o__Lactobacillales|f__Carnobacteriaceae|g__Dolosigranulum|s__Dolosigranulum_pigrum	0.425983	-0.0166667	50.8333	50	0.0166667	0	0.000170833	0	NDDs <= CON	0.0001025	0.01	0	#NAME?	0.619545	0	0	0	0	0	0	0	0	0	0	0.01025	0	0	0	0	0	0	0	0	0	0	0	0	0	0	0	0	0	0	0	0	0	0	0	0
k__Bacteria|p__Firmicutes|c__Bacilli|o__Lactobacillales|f__Carnobacteriaceae|g__Granulicatella	0.901696	-0.0108333	50.7167	50.175	0.216667	0.2	0.001219	0.0008935	MRC <= CON	0.0010888	0.21	0.732978	-0.448158	0.942987	0	0	0	0	0	0	0	0	0	0	0	0.01619	0	0.00018	0	0	0	0	0.00054	0.00149	0	0	0	0.00064	0	0	0.00024	0.02133	0	0.02117	0	0	0	0	0.00049
k__Bacteria|p__Firmicutes|c__Bacilli|o__Lactobacillales|f__Carnobacteriaceae|g__Granulicatella|s__Granulicatella_adiacens	0.146879	0.05875	49.325	52.2625	0.0166667	0.075	3.91667e-05	0.00021925	CON <= NDDs	0.0001112	0.04	5.59787	2.48488	0.557947	0	0	0	0	0	0	0	0	0	0	0	0	0	0	0	0	0	0	0	0	0	0	0	0	0	0	0	0	0	0	0	0	0	0	0
k__Bacteria|p__Firmicutes|c__Bacilli|o__Lactobacillales|f__Carnobacteriaceae|g__Granulicatella|s__Granulicatella_elegans	0.76957	-0.0241667	50.9833	49.775	0.2	0.175	0.00117983	0.00067425	NDDs <= CON	0.0009776	0.19	0.571479	-0.807228	0.89945	0	0	0	0	0	0	0	0	0	0	0	0.01619	0	0.00018	0	0	0	0	0.00054	0.00149	0	0	0	0.00064	0	0	0.00024	0.02133	0	0.02117	0	0	0	0	0.00049
k__Bacteria|p__Firmicutes|c__Bacilli|o__Lactobacillales|f__Carnobacteriaceae|g__Trichococcus	0.228461	0.025	50	51.25	0	0.025	0	9e-06	CON <= MRC	3.6e-06	0.01	Inf	Inf	0.557947	0	0	0	0	0	0	0	0	0	0	0	0	0	0	0	0	0	0	0	0	0	0	0	0	0	0	0	0	0	0	0	0	0	0	0
k__Bacteria|p__Firmicutes|c__Bacilli|o__Lactobacillales|f__Carnobacteriaceae|g__Trichococcus|s__Trichococcus_flocculiformis	0.228461	0.025	50	51.25	0	0.025	0	9e-06	CON <= NDDs	3.6e-06	0.01	Inf	Inf	0.557947	0	0	0	0	0	0	0	0	0	0	0	0	0	0	0	0	0	0	0	0	0	0	0	0	0	0	0	0	0	0	0	0	0	0	0
k__Bacteria|p__Firmicutes|c__Bacilli|o__Lactobacillales|f__Enterococcaceae	0.393007	-0.075	52	48.25	0.266667	0.175	0.0146603	0.0415367	MRC <= CON	0.0254109	0.23	2.83327	1.50247	0.619545	0	0.00127	0.06792	0	0	0	0	0	0	0.01341	0	0.00148	0	0	0	0	0	0	0	0	0	0	0	0.00064	0	0	0.00134	0.00105	0.00349	0	0	0	0.0056	0	0.05668
k__Bacteria|p__Firmicutes|c__Bacilli|o__Lactobacillales|f__Enterococcaceae|g__Enterococcus	0.393007	-0.075	52	48.25	0.266667	0.175	0.0146603	0.0415367	MRC <= CON	0.0254109	0.23	2.83327	1.50247	0.619545	0	0.00127	0.06792	0	0	0	0	0	0	0.01341	0	0.00148	0	0	0	0	0	0	0	0	0	0	0	0.00064	0	0	0.00134	0.00105	0.00349	0	0	0	0.0056	0	0.05668
k__Bacteria|p__Firmicutes|c__Bacilli|o__Lactobacillales|f__Enterococcaceae|g__Enterococcus|s__Enterococcus_asini	NaN	0	50.5	50.5	0	0	0	0	CON <=> NDDs	0	0	NaN	NaN	NaN	0	0	0	0	0	0	0	0	0	0	0	0	0	0	0	0	0	0	0	0	0	0	0	0	0	0	0	0	0	0	0	0	0	0	0
k__Bacteria|p__Firmicutes|c__Bacilli|o__Lactobacillales|f__Enterococcaceae|g__Enterococcus|s__Enterococcus_avium	0.357689	-0.0516667	51.5333	48.95	0.1	0.05	0.00199267	0.00050875	NDDs <= CON	0.0013991	0.08	0.255311	-1.96967	0.619545	0	0	0.0164	0	0	0	0	0	0	0	0	0	0	0	0	0	0	0	0	0	0	0	0	0	0	0	0	0	0	0	0	0	0	0	0.05386
k__Bacteria|p__Firmicutes|c__Bacilli|o__Lactobacillales|f__Enterococcaceae|g__Enterococcus|s__Enterococcus_casseliflavus	0.0410838	-0.1	52.5	47.5	0.1	0	0.00104	0	NDDs < CON	0.000624	0.06	0	#NAME?	0.296717	0	0	0.05152	0	0	0	0	0	0	0	0	0	0	0	0	0	0	0	0	0	0	0	0	0	0	0	0.00134	0.00018	0.00349	0	0	0	0	0	0.00282
k__Bacteria|p__Firmicutes|c__Bacilli|o__Lactobacillales|f__Enterococcaceae|g__Enterococcus|s__Enterococcus_durans	0.251791	-0.0333333	51.1667	49.5	0.0333333	0	0.0002365	0	NDDs <= CON	0.0001419	0.02	0	#NAME?	0.563551	0	0	0	0	0	0	0	0	0	0	0	0	0	0	0	0	0	0	0	0	0	0	0	0	0	0	0	0.00087	0	0	0	0	0	0	0
k__Bacteria|p__Firmicutes|c__Bacilli|o__Lactobacillales|f__Enterococcaceae|g__Enterococcus|s__Enterococcus_faecalis	0.620096	0.0245833	50.0083	51.2375	0.05	0.075	0.004199	0.0207795	CON <= NDDs	0.0108312	0.06	4.94868	2.30704	0.788531	0	0	0	0	0	0	0	0	0	0.00701	0	0	0	0	0	0	0	0	0	0	0	0	0	0	0	0	0	0	0	0	0	0	0	0	0
k__Bacteria|p__Firmicutes|c__Bacilli|o__Lactobacillales|f__Enterococcaceae|g__Enterococcus|s__Enterococcus_faecium	0.29754	-0.0616667	51.7333	48.65	0.116667	0.05	0.0070855	0.020172	NDDs <= CON	0.0123201	0.09	2.84694	1.50941	0.619545	0	0.00127	0	0	0	0	0	0	0	0	0	0.00148	0	0	0	0	0	0	0	0	0	0	0	0.00064	0	0	0	0	0	0	0	0	0.0056	0	0
k__Bacteria|p__Firmicutes|c__Bacilli|o__Lactobacillales|f__Enterococcaceae|g__Enterococcus|s__Enterococcus_gallinarum	0.228461	0.025	50	51.25	0	0.025	0	7.65e-05	CON <= NDDs	3.06e-05	0.01	Inf	Inf	0.557947	0	0	0	0	0	0	0	0	0	0	0	0	0	0	0	0	0	0	0	0	0	0	0	0	0	0	0	0	0	0	0	0	0	0	0
k__Bacteria|p__Firmicutes|c__Bacilli|o__Lactobacillales|f__Enterococcaceae|g__Enterococcus|s__Enterococcus_mundtii	0.425983	-0.0166667	50.8333	50	0.0166667	0	0.0001065	0	NDDs <= CON	6.39e-05	0.01	0	#NAME?	0.619545	0	0	0	0	0	0	0	0	0	0.00639	0	0	0	0	0	0	0	0	0	0	0	0	0	0	0	0	0	0	0	0	0	0	0	0	0
k__Bacteria|p__Firmicutes|c__Bacilli|o__Lactobacillales|f__Enterococcaceae|g__Enterococcus|s__Enterococcus_raffinosus	NaN	0	50.5	50.5	0	0	0	0	CON <=> NDDs	0	0	NaN	NaN	NaN	0	0	0	0	0	0	0	0	0	0	0	0	0	0	0	0	0	0	0	0	0	0	0	0	0	0	0	0	0	0	0	0	0	0	0
k__Bacteria|p__Firmicutes|c__Bacilli|o__Lactobacillales|f__Enterococcaceae|g__Enterococcus|s__Enterococcus_sp_3H8_DIV0648	NaN	0	50.5	50.5	0	0	0	0	CON <=> NDDs	0	0	NaN	NaN	NaN	0	0	0	0	0	0	0	0	0	0	0	0	0	0	0	0	0	0	0	0	0	0	0	0	0	0	0	0	0	0	0	0	0	0	0
k__Bacteria|p__Firmicutes|c__Bacilli|o__Lactobacillales|f__Lactobacillaceae	0.0011858	0.37375	43.025	61.7125	0.516667	0.775	0.0752692	0.996038	CON < MRC	0.443577	0.62	13.233	3.72607	0.0739281	1.58782	0	0.09719	0	0	0.00053	0	0.04019	0.03909	0	0	0	0	0.00811	0.02825	0.01905	0.07398	0.00965	0.4781	0	0.07489	0.00399	0.0534	0	0.0486	0	0	0	0.03002	0.0754	0.00236	0	0	0	0
k__Bacteria|p__Firmicutes|c__Bacilli|o__Lactobacillales|f__Lactobacillaceae|g__Lactobacillus	0.00217712	0.3525	43.45	61.075	0.516667	0.75	0.0693543	0.993276	CON < MRC	0.438923	0.61	14.3218	3.84014	0.0876034	1.58782	0	0.09719	0	0	0.00053	0	0.04019	0.03909	0	0	0	0	0.00811	0.02825	0.01905	0.07398	0.00965	0.4781	0	0.07489	0.00399	0.0534	0	0.0486	0	0	0	0.03002	0.0754	0.00236	0	0	0	0
k__Bacteria|p__Firmicutes|c__Bacilli|o__Lactobacillales|f__Lactobacillaceae|g__Lactobacillus|s__Lactobacillus_acidophilus	0.228461	0.025	50	51.25	0	0.025	0	0.0588352	CON <= NDDs	0.0235341	0.01	Inf	Inf	0.557947	0	0	0	0	0	0	0	0	0	0	0	0	0	0	0	0	0	0	0	0	0	0	0	0	0	0	0	0	0	0	0	0	0	0	0
k__Bacteria|p__Firmicutes|c__Bacilli|o__Lactobacillales|f__Lactobacillaceae|g__Lactobacillus|s__Lactobacillus_amylolyticus	0.228461	0.025	50	51.25	0	0.025	0	8.725e-05	CON <= NDDs	3.49e-05	0.01	Inf	Inf	0.557947	0	0	0	0	0	0	0	0	0	0	0	0	0	0	0	0	0	0	0	0	0	0	0	0	0	0	0	0	0	0	0	0	0	0	0
k__Bacteria|p__Firmicutes|c__Bacilli|o__Lactobacillales|f__Lactobacillaceae|g__Lactobacillus|s__Lactobacillus_crispatus	0.0842988	0.05	49.5	52	0	0.05	0	0.002097	CON <= NDDs	0.0008388	0.02	Inf	Inf	0.419015	0	0	0	0	0	0	0	0	0	0	0	0	0	0	0	0	0	0	0	0	0	0	0	0	0	0	0	0	0	0	0	0	0	0	0
k__Bacteria|p__Firmicutes|c__Bacilli|o__Lactobacillales|f__Lactobacillaceae|g__Lactobacillus|s__Lactobacillus_crustorum	0.425983	-0.0166667	50.8333	50	0.0166667	0	2.55e-05	0	NDDs <= CON	1.53e-05	0.01	0	#NAME?	0.619545	0	0	0	0	0	0	0	0	0	0	0	0	0	0	0	0	0	0	0	0	0	0	0	0	0	0	0	0	0	0	0	0	0	0	0
k__Bacteria|p__Firmicutes|c__Bacilli|o__Lactobacillales|f__Lactobacillaceae|g__Lactobacillus|s__Lactobacillus_curvatus	0.228461	0.025	50	51.25	0	0.025	0	5.85e-05	CON <= NDDs	2.34e-05	0.01	Inf	Inf	0.557947	0	0	0	0	0	0	0	0	0	0	0	0	0	0	0	0	0	0	0	0	0	0	0	0	0	0	0	0	0	0	0	0	0	0	0
k__Bacteria|p__Firmicutes|c__Bacilli|o__Lactobacillales|f__Lactobacillaceae|g__Lactobacillus|s__Lactobacillus_delbrueckii	0.839624	-0.0075	50.65	50.275	0.0333333	0.025	0.000127833	0.00047425	NDDs <= CON	0.0002664	0.03	3.70991	1.89138	0.909487	0	0	0	0	0	0	0	0	0	0	0	0	0	0	0	0	0	0	0	0	0	0	0	0	0	0	0	0	0	0	0.00236	0	0	0	0
k__Bacteria|p__Firmicutes|c__Bacilli|o__Lactobacillales|f__Lactobacillaceae|g__Lactobacillus|s__Lactobacillus_fermentum	0.465832	0.0491667	49.5167	51.975	0.1	0.15	0.00408	0.00351225	CON <= NDDs	0.0038529	0.12	0.860846	-0.216174	0.66463	0.00615	0	0.01217	0	0	0	0	0	0	0	0	0	0	0	0	0	0	0	0	0	0	0	0	0	0	0	0	0	0.00083	0	0	0	0	0	0
k__Bacteria|p__Firmicutes|c__Bacilli|o__Lactobacillales|f__Lactobacillaceae|g__Lactobacillus|s__Lactobacillus_gallinarum	0.228461	0.025	50	51.25	0	0.025	0	0.0036495	CON <= NDDs	0.0014598	0.01	Inf	Inf	0.557947	0	0	0	0	0	0	0	0	0	0	0	0	0	0	0	0	0	0	0	0	0	0	0	0	0	0	0	0	0	0	0	0	0	0	0
k__Bacteria|p__Firmicutes|c__Bacilli|o__Lactobacillales|f__Lactobacillaceae|g__Lactobacillus|s__Lactobacillus_gasseri	0.0330991	0.075	49	52.75	0	0.075	0	0.0132447	CON < NDDs	0.0052979	0.03	Inf	Inf	0.255846	0	0	0	0	0	0	0	0	0	0	0	0	0	0	0	0	0	0	0	0	0	0	0	0	0	0	0	0	0	0	0	0	0	0	0
k__Bacteria|p__Firmicutes|c__Bacilli|o__Lactobacillales|f__Lactobacillaceae|g__Lactobacillus|s__Lactobacillus_gastricus	0.228461	0.025	50	51.25	0	0.025	0	0.00037575	CON <= NDDs	0.0001503	0.01	Inf	Inf	0.557947	0	0	0	0	0	0	0	0	0	0	0	0	0	0	0	0	0	0	0	0	0	0	0	0	0	0	0	0	0	0	0	0	0	0	0
k__Bacteria|p__Firmicutes|c__Bacilli|o__Lactobacillales|f__Lactobacillaceae|g__Lactobacillus|s__Lactobacillus_helveticus	0.425983	-0.0166667	50.8333	50	0.0166667	0	3.65e-05	0	NDDs <= CON	2.19e-05	0.01	0	#NAME?	0.619545	0	0	0	0	0	0	0	0	0	0	0	0	0	0	0	0	0	0	0	0	0	0	0.00219	0	0	0	0	0	0	0	0	0	0	0	0
k__Bacteria|p__Firmicutes|c__Bacilli|o__Lactobacillales|f__Lactobacillaceae|g__Lactobacillus|s__Lactobacillus_iners	NaN	0	50.5	50.5	0	0	0	0	CON <=> NDDs	0	0	NaN	NaN	NaN	0	0	0	0	0	0	0	0	0	0	0	0	0	0	0	0	0	0	0	0	0	0	0	0	0	0	0	0	0	0	0	0	0	0	0
k__Bacteria|p__Firmicutes|c__Bacilli|o__Lactobacillales|f__Lactobacillaceae|g__Lactobacillus|s__Lactobacillus_johnsonii	0.771717	0.00875	50.325	50.7625	0.0166667	0.025	0.000289167	0.0513845	CON <= NDDs	0.0207273	0.02	177.699	7.47329	0.89945	0	0	0	0	0	0	0	0	0	0	0	0	0	0	0	0	0	0	0	0	0	0	0	0	0	0	0	0	0	0	0	0	0	0	0
k__Bacteria|p__Firmicutes|c__Bacilli|o__Lactobacillales|f__Lactobacillaceae|g__Lactobacillus|s__Lactobacillus_mindensis	0.34699	0.0333333	49.8333	51.5	0.0166667	0.05	0.000159333	0.0005475	CON <= NDDs	0.0003146	0.03	3.43619	1.78081	0.619545	0	0	0	0	0	0	0	0	0	0	0	0	0	0	0	0	0	0	0	0	0.00956	0	0	0	0	0	0	0	0	0	0	0	0	0	0
k__Bacteria|p__Firmicutes|c__Bacilli|o__Lactobacillales|f__Lactobacillaceae|g__Lactobacillus|s__Lactobacillus_mucosae	0.00195608	0.1825	46.85	55.975	0.0166667	0.2	0.00192667	0.156443	CON < NDDs	0.0637331	0.09	81.1987	6.34338	0.0869941	0	0	0	0	0	0	0	0	0	0	0	0	0	0	0	0	0	0	0	0	0	0	0	0	0	0	0	0	0	0	0	0	0	0	0
k__Bacteria|p__Firmicutes|c__Bacilli|o__Lactobacillales|f__Lactobacillaceae|g__Lactobacillus|s__Lactobacillus_oris	0.0330991	0.075	49	52.75	0	0.075	0	0.00079975	CON < NDDs	0.0003199	0.03	Inf	Inf	0.255846	0	0	0	0	0	0	0	0	0	0	0	0	0	0	0	0	0	0	0	0	0	0	0	0	0	0	0	0	0	0	0	0	0	0	0
k__Bacteria|p__Firmicutes|c__Bacilli|o__Lactobacillales|f__Lactobacillaceae|g__Lactobacillus|s__Lactobacillus_paragasseri	0.0240485	0.110417	48.2917	53.8125	0.0166667	0.125	6.6e-05	0.0227872	CON < NDDs	0.0091545	0.06	345.261	8.43155	0.230729	0	0	0	0	0	0	0	0	0	0	0	0	0	0	0.00396	0	0	0	0	0	0	0	0	0	0	0	0	0	0	0	0	0	0	0	0
k__Bacteria|p__Firmicutes|c__Bacilli|o__Lactobacillales|f__Lactobacillaceae|g__Lactobacillus|s__Lactobacillus_plantarum	0.10954	-0.0895833	52.2917	47.8125	0.116667	0.025	0.0087525	0.00776025	NDDs <= CON	0.0083556	0.08	0.886632	-0.173592	0.47712	0	0	0	0	0	0	0	0	0	0	0	0	0	0	0	0	0	0	0	0	0	0	0.01116	0	0	0	0	0	0.02778	0	0	0	0	0	0
k__Bacteria|p__Firmicutes|c__Bacilli|o__Lactobacillales|f__Lactobacillaceae|g__Lactobacillus|s__Lactobacillus_pontis	0.228461	0.025	50	51.25	0	0.025	0	0.0410548	CON <= NDDs	0.0164219	0.01	Inf	Inf	0.557947	0	0	0	0	0	0	0	0	0	0	0	0	0	0	0	0	0	0	0	0	0	0	0	0	0	0	0	0	0	0	0	0	0	0	0
k__Bacteria|p__Firmicutes|c__Bacilli|o__Lactobacillales|f__Lactobacillaceae|g__Lactobacillus|s__Lactobacillus_reuteri	0.839624	-0.0075	50.65	50.275	0.0333333	0.025	0.00508433	0.0112505	NDDs <= CON	0.0075508	0.03	2.21278	1.14586	0.909487	0	0	0	0	0	0	0	0	0	0	0	0	0	0	0	0	0	0.00116	0	0	0	0	0	0	0	0	0	0	0	0	0	0	0	0	0
k__Bacteria|p__Firmicutes|c__Bacilli|o__Lactobacillales|f__Lactobacillaceae|g__Lactobacillus|s__Lactobacillus_rhamnosus	0.56174	-0.02375	50.975	49.7875	0.05	0.025	0.000680667	0.005747	NDDs <= CON	0.0027072	0.04	8.44319	3.07779	0.734784	0	0	0	0	0	0	0	0	0	0	0	0	0	0	0	0	0	0	0	0	0	0	0.02721	0	0	0	0	0	0	0	0	0	0	0	0
k__Bacteria|p__Firmicutes|c__Bacilli|o__Lactobacillales|f__Lactobacillaceae|g__Lactobacillus|s__Lactobacillus_rogosae	0.628783	0.0404167	49.6917	51.7125	0.183333	0.225	0.0299292	0.016035	CON <= NDDs	0.0243715	0.2	0.535765	-0.900328	0.796584	1.4234	0	0	0	0	0.00053	0	0.00867	0.03909	0	0	0	0	0.00811	0	0	0.07398	0	0	0	0.00709	0.00399	0	0	0.0486	0	0	0	0	0.0754	0	0	0	0	0
k__Bacteria|p__Firmicutes|c__Bacilli|o__Lactobacillales|f__Lactobacillaceae|g__Lactobacillus|s__Lactobacillus_rossiae	0.228461	0.025	50	51.25	0	0.025	0	4.75e-06	CON <= NDDs	1.9e-06	0.01	Inf	Inf	0.557947	0	0	0	0	0	0	0	0	0	0	0	0	0	0	0	0	0	0	0	0	0	0	0	0	0	0	0	0	0	0	0	0	0	0	0
k__Bacteria|p__Firmicutes|c__Bacilli|o__Lactobacillales|f__Lactobacillaceae|g__Lactobacillus|s__Lactobacillus_ruminis	0.000341104	0.2	46.5	56.5	0	0.2	0	0.277263	CON < NDDs	0.110905	0.08	Inf	Inf	0.0320259	0	0	0	0	0	0	0	0	0	0	0	0	0	0	0	0	0	0	0	0	0	0	0	0	0	0	0	0	0	0	0	0	0	0	0
k__Bacteria|p__Firmicutes|c__Bacilli|o__Lactobacillales|f__Lactobacillaceae|g__Lactobacillus|s__Lactobacillus_sakei	NaN	0	50.5	50.5	0	0	0	0	CON <=> NDDs	0	0	NaN	NaN	NaN	0	0	0	0	0	0	0	0	0	0	0	0	0	0	0	0	0	0	0	0	0	0	0	0	0	0	0	0	0	0	0	0	0	0	0
k__Bacteria|p__Firmicutes|c__Bacilli|o__Lactobacillales|f__Lactobacillaceae|g__Lactobacillus|s__Lactobacillus_salivarius	0.117473	0.11875	48.125	54.0625	0.116667	0.225	0.00368	0.072709	CON <= NDDs	0.0312916	0.16	19.7579	4.30436	0.487431	0.15826	0	0	0	0	0	0	0.03152	0	0	0	0	0	0	0.02428	0	0	0	0	0	0	0	0.00127	0	0	0	0	0	0.00142	0	0	0	0	0	0
k__Bacteria|p__Firmicutes|c__Bacilli|o__Lactobacillales|f__Lactobacillaceae|g__Lactobacillus|s__Lactobacillus_sanfranciscensis	0.00208721	0.2925	44.65	59.275	0.183333	0.45	0.0145165	0.246978	CON < NDDs	0.107501	0.29	17.0136	4.08862	0.0876034	0	0	0.08502	0	0	0	0	0	0	0	0	0	0	0	0	0.01905	0	0.00848	0.4781	0	0.05824	0	0.01158	0	0	0	0	0	0	0	0	0	0	0	0
k__Bacteria|p__Firmicutes|c__Bacilli|o__Lactobacillales|f__Lactobacillaceae|g__Lactobacillus|s__Lactobacillus_vaginalis	0.0842988	0.05	49.5	52	0	0.05	0	0.000177	CON <= NDDs	7.08e-05	0.02	Inf	Inf	0.419015	0	0	0	0	0	0	0	0	0	0	0	0	0	0	0	0	0	0	0	0	0	0	0	0	0	0	0	0	0	0	0	0	0	0	0
k__Bacteria|p__Firmicutes|c__Bacilli|o__Lactobacillales|f__Lactobacillaceae|g__Pediococcus	0.701434	0.0158333	50.1833	50.975	0.0333333	0.05	0.00591483	0.00276175	CON <= MRC	0.0046536	0.04	0.466919	-1.09875	0.859003	0	0	0	0	0	0	0	0	0	0	0	0	0	0	0	0	0	0	0	0	0	0	0	0	0	0	0	0	0	0	0	0	0	0	0
k__Bacteria|p__Firmicutes|c__Bacilli|o__Lactobacillales|f__Lactobacillaceae|g__Pediococcus|s__Pediococcus_acidilactici	0.701434	0.0158333	50.1833	50.975	0.0333333	0.05	0.00572467	0.0024985	CON <= NDDs	0.0044342	0.04	0.436445	-1.19613	0.859003	0	0	0	0	0	0	0	0	0	0	0	0	0	0	0	0	0	0	0	0	0	0	0	0	0	0	0	0	0	0	0	0	0	0	0
k__Bacteria|p__Firmicutes|c__Bacilli|o__Lactobacillales|f__Lactobacillaceae|g__Pediococcus|s__Pediococcus_pentosaceus	0.794003	0.00791667	50.3417	50.7375	0.0166667	0.025	0.000190167	0.0002635	CON <= NDDs	0.0002195	0.02	1.38563	0.470539	0.900349	0	0	0	0	0	0	0	0	0	0	0	0	0	0	0	0	0	0	0	0	0	0	0	0	0	0	0	0	0	0	0	0	0	0	0
k__Bacteria|p__Firmicutes|c__Bacilli|o__Lactobacillales|f__Leuconostocaceae	0.424721	0.0733333	49.0333	52.7	0.233333	0.3	0.017909	0.050256	CON <= MRC	0.0308478	0.26	2.80619	1.48861	0.619545	0	0	0	0	0.00552	0	0	0	0	0	0.00485	0	0	0	0	0	0	0.00022	0.12047	0	0	0	0.0059	0	0	0	0	0.01653	0.03359	0	0	0	0	0	0.00278
k__Bacteria|p__Firmicutes|c__Bacilli|o__Lactobacillales|f__Leuconostocaceae|g__Leuconostoc	0.144688	0.0979167	48.5417	53.4375	0.0833333	0.175	0.000789667	0.00419475	CON <= MRC	0.0021517	0.12	5.31205	2.40927	0.557947	0	0	0	0	0	0	0	0	0	0	0	0	0	0	0	0	0	0	0	0	0	0	0.0059	0	0	0	0	0.00732	0.00158	0	0	0	0	0	0
k__Bacteria|p__Firmicutes|c__Bacilli|o__Lactobacillales|f__Leuconostocaceae|g__Leuconostoc|s__Leuconostoc_citreum	0.0776394	0.104167	48.4167	53.625	0.05	0.15	0.000427	0.00396225	CON <= NDDs	0.0018411	0.09	9.27927	3.21401	0.419015	0	0	0	0	0	0	0	0	0	0	0	0	0	0	0	0	0	0	0	0	0	0	0.0059	0	0	0	0	0.00732	0	0	0	0	0	0	0
k__Bacteria|p__Firmicutes|c__Bacilli|o__Lactobacillales|f__Leuconostocaceae|g__Leuconostoc|s__Leuconostoc_garlicum	0.156595	-0.05	51.5	49	0.05	0	0.000335667	0	NDDs <= CON	0.0002014	0.03	0	#NAME?	0.557947	0	0	0	0	0	0	0	0	0	0	0	0	0	0	0	0	0	0	0	0	0	0	0	0	0	0	0	0	0.00158	0	0	0	0	0	0
k__Bacteria|p__Firmicutes|c__Bacilli|o__Lactobacillales|f__Leuconostocaceae|g__Leuconostoc|s__Leuconostoc_lactis	0.771717	0.00875	50.325	50.7625	0.0166667	0.025	2.7e-05	0.0002325	CON <= NDDs	0.0001092	0.02	8.61111	3.1062	0.89945	0	0	0	0	0	0	0	0	0	0	0	0	0	0	0	0	0	0	0	0	0	0	0	0	0	0	0	0	0	0	0	0	0	0	0
k__Bacteria|p__Firmicutes|c__Bacilli|o__Lactobacillales|f__Leuconostocaceae|g__Weissella	0.841144	-0.0166667	50.8333	50	0.2	0.175	0.0171192	0.0460612	MRC <= CON	0.028696	0.19	2.69062	1.42794	0.909487	0	0	0	0	0.00552	0	0	0	0	0	0.00485	0	0	0	0	0	0	0.00022	0.12047	0	0	0	0	0	0	0	0	0.00921	0.032	0	0	0	0	0	0.00278
k__Bacteria|p__Firmicutes|c__Bacilli|o__Lactobacillales|f__Leuconostocaceae|g__Weissella|s__Weissella_ceti	0.425983	-0.0166667	50.8333	50	0.0166667	0	4.63333e-05	0	NDDs <= CON	2.78e-05	0.01	0	#NAME?	0.619545	0	0	0	0	0	0	0	0	0	0	0	0	0	0	0	0	0	0	0	0	0	0	0	0	0	0	0	0	0	0	0	0	0	0	0.00278
k__Bacteria|p__Firmicutes|c__Bacilli|o__Lactobacillales|f__Leuconostocaceae|g__Weissella|s__Weissella_cibaria	0.465496	0.0454167	49.5917	51.8625	0.0833333	0.125	0.000661167	0.0034855	CON <= NDDs	0.0017909	0.1	5.27174	2.39828	0.66463	0	0	0	0	0	0	0	0	0	0	0	0	0	0	0	0	0	0.00022	0.01366	0	0	0	0	0	0	0	0	0.00921	0	0	0	0	0	0	0
k__Bacteria|p__Firmicutes|c__Bacilli|o__Lactobacillales|f__Leuconostocaceae|g__Weissella|s__Weissella_confusa	0.92805	-0.00666667	50.6333	50.3	0.133333	0.125	0.016312	0.042576	NDDs <= CON	0.0268176	0.13	2.6101	1.38411	0.962212	0	0	0	0	0.00552	0	0	0	0	0	0.00485	0	0	0	0	0	0	0	0.10682	0	0	0	0	0	0	0	0	0	0.032	0	0	0	0	0	0
k__Bacteria|p__Firmicutes|c__Bacilli|o__Lactobacillales|f__Leuconostocaceae|g__Weissella|s__Weissella_viridescens	0.251791	-0.0333333	51.1667	49.5	0.0333333	0	9.98333e-05	0	NDDs <= CON	5.99e-05	0.02	0	#NAME?	0.563551	0	0	0	0	0	0	0	0	0	0	0	0	0	0	0	0	0	0	0	0	0	0	0	0	0	0	0	0	0	0	0	0	0	0	0
k__Bacteria|p__Firmicutes|c__Bacilli|o__Lactobacillales|f__Streptococcaceae	0.00494074	-0.333333	57.1667	40.5	1	1	1.8684	1.03603	MRC < CON	1.53545	1	0.554499	-0.850744	0.11297	0.09961	0.82844	4.69804	0.44819	0.28163	1.26631	0.5859	0.5647	0.87498	1.98917	21.3507	1.10978	0.37532	0.96113	1.42242	0.92106	1.13812	1.35455	0.36867	3.05385	0.13061	0.43289	6.06094	0.35875	0.50413	0.49674	3.15772	2.62852	2.84158	0.38881	0.58948	0.20993	1.10064	0.60249	0.6228
k__Bacteria|p__Firmicutes|c__Bacilli|o__Lactobacillales|f__Streptococcaceae|g__Lactococcus	7.62145e-05	-0.366667	57.8333	39.5	0.416667	0.05	0.0397587	0.0311785	MRC < CON	0.0363266	0.27	0.784194	-0.350718	0.0320259	0.00669	0.00567	0.00652	0	0	0	0	0	0	1.04396	0	0.00825	0.00521	0.0034	0.00373	0.00259	0.01472	0.00215	0.00638	1.17592	0.00234	0.00239	0.00332	0.01372	0.01019	0.00726	0.00776	0.00477	0.00626	0	0	0	0	0	0
k__Bacteria|p__Firmicutes|c__Bacilli|o__Lactobacillales|f__Streptococcaceae|g__Lactococcus|s__Lactococcus_garvieae	0.251791	-0.0333333	51.1667	49.5	0.0333333	0	0.0148503	0	NDDs <= CON	0.0089102	0.02	0	#NAME?	0.563551	0	0	0	0	0	0	0	0	0	0.88108	0	0	0	0	0	0	0	0	0	0	0	0	0	0	0	0	0	0	0	0	0	0	0	0	0
k__Bacteria|p__Firmicutes|c__Bacilli|o__Lactobacillales|f__Streptococcaceae|g__Lactococcus|s__Lactococcus_lactis	0.000142817	-0.3325	57.15	40.525	0.366667	0.025	0.021625	0.0311695	NDDs < CON	0.0254428	0.23	1.44136	0.527435	0.0320259	0.00669	0.00567	0	0	0	0	0	0	0	0	0	0.00825	0.00521	0.0034	0.00373	0.00259	0.01472	0.00215	0.00638	1.17592	0.00234	0.00239	0.00332	0.01372	0.01019	0.00726	0.00776	0.00477	0.00626	0	0	0	0	0	0
k__Bacteria|p__Firmicutes|c__Bacilli|o__Lactobacillales|f__Streptococcaceae|g__Lactococcus|s__Lactococcus_petauri	0.802594	-0.00916667	50.6833	50.225	0.0333333	0.025	0.00306967	9e-06	NDDs <= CON	0.0018454	0.03	0.00293191	-8.41394	0.904845	0	0	0	0	0	0	0	0	0	0.16288	0	0	0	0	0	0	0	0	0	0	0	0	0	0	0	0	0	0	0	0	0	0	0	0	0
k__Bacteria|p__Firmicutes|c__Bacilli|o__Lactobacillales|f__Streptococcaceae|g__Lactococcus|s__Lactococcus_piscium	0.425983	-0.0166667	50.8333	50	0.0166667	0	0.000108667	0	NDDs <= CON	6.52e-05	0.01	0	#NAME?	0.619545	0	0	0.00652	0	0	0	0	0	0	0	0	0	0	0	0	0	0	0	0	0	0	0	0	0	0	0	0	0	0	0	0	0	0	0	0
k__Bacteria|p__Firmicutes|c__Bacilli|o__Lactobacillales|f__Streptococcaceae|g__Lactococcus|s__Lactococcus_plantarum	0.425983	-0.0166667	50.8333	50	0.0166667	0	0.000105	0	NDDs <= CON	6.3e-05	0.01	0	#NAME?	0.619545	0	0	0	0	0	0	0	0	0	0	0	0	0	0	0	0	0	0	0	0	0	0	0	0	0	0	0	0	0	0	0	0	0	0	0
k__Bacteria|p__Firmicutes|c__Bacilli|o__Lactobacillales|f__Streptococcaceae|g__Lactococcus|s__Lactococcus_raffinolactis	NaN	0	50.5	50.5	0	0	0	0	CON <=> NDDs	0	0	NaN	NaN	NaN	0	0	0	0	0	0	0	0	0	0	0	0	0	0	0	0	0	0	0	0	0	0	0	0	0	0	0	0	0	0	0	0	0	0	0
k__Bacteria|p__Firmicutes|c__Bacilli|o__Lactobacillales|f__Streptococcaceae|g__Streptococcus	0.00600426	-0.325833	57.0167	40.725	1	1	1.82864	1.00485	MRC < CON	1.49912	1	0.549505	-0.863796	0.128242	0.09292	0.82278	4.69151	0.44819	0.28163	1.26631	0.5859	0.5647	0.87498	0.94521	21.3507	1.10152	0.37011	0.95774	1.41869	0.91848	1.1234	1.3524	0.36229	1.87793	0.12826	0.43049	6.05762	0.34503	0.49394	0.48948	3.14996	2.62375	2.83532	0.38881	0.58948	0.20993	1.10064	0.60249	0.6228
k__Bacteria|p__Firmicutes|c__Bacilli|o__Lactobacillales|f__Streptococcaceae|g__Streptococcus|s__Streptococcus_anginosus_group	0.298118	-0.0991667	52.4833	47.525	0.333333	0.225	0.00470067	0.00265175	NDDs <= CON	0.0038811	0.29	0.564122	-0.825921	0.619545	0	0	0	0	0	0	0	0.01317	0	0	0	0.00141	0	0	0	0	0	0.00138	0	0.12012	0	0	0	0	0	0	0	0	0.0007	0	0.01518	0	0	0.00198	0.00525
k__Bacteria|p__Firmicutes|c__Bacilli|o__Lactobacillales|f__Streptococcaceae|g__Streptococcus|s__Streptococcus_australis	0.000315953	-0.35	57.5	40	0.45	0.1	0.00470833	0.000951	NDDs < CON	0.0032054	0.31	0.201982	-2.3077	0.0320259	0	0.00303	0	0	0	0	0	0	0	0.03738	0	0	0.00894	0.01217	0.00432	0	0.00683	0	0.00913	0.08746	0	0	0	0	0	0	0.00622	0	0	0	0.00054	0.01552	0.01814	0	0
k__Bacteria|p__Firmicutes|c__Bacilli|o__Lactobacillales|f__Streptococcaceae|g__Streptococcus|s__Streptococcus_cristatus	0.381837	-0.0741667	51.9833	48.275	0.233333	0.175	0.0017385	0.00072275	NDDs <= CON	0.0013322	0.21	0.415732	-1.26627	0.619545	0	0	0	0.00778	0	0	0	0	0	0	0	0	0	0	0	0	0	0	0	0.00518	0	0	0	0.00629	0	0	0	0.00168	0.03281	0.00658	0	0	0.00091	0.00478	0.00476
k__Bacteria|p__Firmicutes|c__Bacilli|o__Lactobacillales|f__Streptococcaceae|g__Streptococcus|s__Streptococcus_gallolyticus	0.425983	-0.0166667	50.8333	50	0.0166667	0	1.98333e-05	0	NDDs <= CON	1.19e-05	0.01	0	#NAME?	0.619545	0	0	0	0	0	0	0	0	0	0	0	0	0	0	0	0	0	0	0	0.00119	0	0	0	0	0	0	0	0	0	0	0	0	0	0	0
k__Bacteria|p__Firmicutes|c__Bacilli|o__Lactobacillales|f__Streptococcaceae|g__Streptococcus|s__Streptococcus_gordonii	0.817188	-0.0183333	50.8667	49.95	0.183333	0.15	0.00164817	0.00324975	NDDs <= CON	0.0022888	0.17	1.97174	0.979467	0.909487	0	0	0.01094	0	0	0	0	0	0	0	0	0	0	0	0	0	0	0	0	0.00059	0	0	0	0	0	0	0	0	0	0	0	0.00101	0	0	0.01664
k__Bacteria|p__Firmicutes|c__Bacilli|o__Lactobacillales|f__Streptococcaceae|g__Streptococcus|s__Streptococcus_infantarius	0.425983	-0.0166667	50.8333	50	0.0166667	0	0.0013765	0	NDDs <= CON	0.0008259	0.01	0	#NAME?	0.619545	0	0	0	0	0	0	0	0	0	0	0	0	0	0	0	0	0	0	0	0	0	0	0	0	0	0	0	0	0	0	0	0	0	0	0
k__Bacteria|p__Firmicutes|c__Bacilli|o__Lactobacillales|f__Streptococcaceae|g__Streptococcus|s__Streptococcus_infantis	0.00689882	-0.2875	56.25	41.875	0.533333	0.25	0.00749417	0.0025005	NDDs < CON	0.0054967	0.42	0.33366	-1.58355	0.13743	0	0.00728	0	0.0081	0	0	0.00896	0.00434	0	0.08107	0.00514	0.01293	0	0.01084	0	0.0011	0	0.00337	0.01038	0.0443	0	0	0	0	0	0	0.01123	0.03073	0.00252	0.05779	0.00749	0	0.00525	0	0.00333
k__Bacteria|p__Firmicutes|c__Bacilli|o__Lactobacillales|f__Streptococcaceae|g__Streptococcus|s__Streptococcus_lutetiensis	0.146879	0.05875	49.325	52.2625	0.0166667	0.075	0.0004125	0.0271312	CON <= NDDs	0.0111	0.04	65.7727	6.03942	0.557947	0	0	0	0	0	0	0	0	0	0	0	0	0	0	0	0	0	0	0	0	0	0	0	0	0	0	0	0	0	0	0	0	0	0	0
k__Bacteria|p__Firmicutes|c__Bacilli|o__Lactobacillales|f__Streptococcaceae|g__Streptococcus|s__Streptococcus_macedonicus	0.156595	-0.05	51.5	49	0.05	0	0.000224667	0	NDDs <= CON	0.0001348	0.03	0	#NAME?	0.557947	0	0	0	0	0.00517	0	0	0	0	0	0	0	0	0	0	0	0	0	0	0.0019	0	0	0	0	0	0	0	0	0	0	0	0	0	0	0
k__Bacteria|p__Firmicutes|c__Bacilli|o__Lactobacillales|f__Streptococcaceae|g__Streptococcus|s__Streptococcus_milleri	0.54027	-0.0325	51.15	49.525	0.0833333	0.05	0.000649	0.0121388	NDDs <= CON	0.0052449	0.07	18.7038	4.22526	0.718568	0	0	0	0	0	0	0	0	0	0.00759	0	0	0	0	0	0	0	0	0	0	0	0	0	0	0	0	0	0	0	0	0	0	0	0	0.01228
k__Bacteria|p__Firmicutes|c__Bacilli|o__Lactobacillales|f__Streptococcaceae|g__Streptococcus|s__Streptococcus_mitis	0.803117	-0.0295833	51.0917	49.6125	0.733333	0.675	0.0141317	0.011043	NDDs <= CON	0.0128962	0.71	0.781436	-0.355799	0.904845	0	0.00438	0.00461	0.00993	0	0	0.03398	0	0.00664	0.05275	0.03421	0.03039	0.00587	0.00648	0.00874	0.00582	0	0	0.01651	0.02854	0.00046	0	0.00839	0.00584	0.00079	0.01198	0.0105	0.1587	0	0.06613	0	0	0.00076	0.00873	0.02257
k__Bacteria|p__Firmicutes|c__Bacilli|o__Lactobacillales|f__Streptococcaceae|g__Streptococcus|s__Streptococcus_mutans	0.342044	-0.0970833	52.4417	47.5875	0.416667	0.275	0.014043	0.0295625	NDDs <= CON	0.0202508	0.36	2.10514	1.07392	0.619545	0	0	0.07743	0	0	0	0	0.02814	0.00061	0	0.00292	0	0	0	0.1622	0	0	0.01763	0.00256	0	0	0	0.05106	0.04242	0	0	0	0.01385	0.10359	0.00104	0.00647	0.00216	0.10328	0.01058	0.02971
k__Bacteria|p__Firmicutes|c__Bacilli|o__Lactobacillales|f__Streptococcaceae|g__Streptococcus|s__Streptococcus_oralis	0.148034	-0.16375	53.775	45.5875	0.616667	0.45	0.009102	0.021977	NDDs <= CON	0.014252	0.55	2.41452	1.27174	0.557947	0	0	0	0.01	0	0	0.01006	0.01071	0	0.01835	0.0052	0	0	0.00706	0.00439	0	0.00611	0.00884	0.01793	0.06951	0	0	0	0.0061	0	0.00501	0.01005	0.04144	0.02346	0.0056	0.01123	0	0.01168	0	0.0155
k__Bacteria|p__Firmicutes|c__Bacilli|o__Lactobacillales|f__Streptococcaceae|g__Streptococcus|s__Streptococcus_parasanguinis	0.000214723	-0.43875	59.275	37.3375	0.983333	0.925	0.161449	0.0651262	NDDs < CON	0.12292	0.96	0.403386	-1.30977	0.0320259	0.02535	0.05669	0.17345	0.08968	0.06359	0.08026	0.27497	0.32825	0.09074	0.09192	0.2874	0.17906	0.06342	0.23684	0.24191	0.18804	0.10567	0.19678	0.05891	0.36436	0.03836	0.03707	0.18327	0.07788	0.01071	0.07854	0.06756	0.45546	0.24042	0.07577	0.09699	0.05428	0.60986	0.30909	0.04532
k__Bacteria|p__Firmicutes|c__Bacilli|o__Lactobacillales|f__Streptococcaceae|g__Streptococcus|s__Streptococcus_parauberis	0.425983	-0.0166667	50.8333	50	0.0166667	0	1.31667e-05	0	NDDs <= CON	7.9e-06	0.01	0	#NAME?	0.619545	0	0	0	0	0	0	0	0	0	0	0	0	0	0	0	0	0	0	0	0	0	0	0	0	0	0	0	0	0	0	0	0.00079	0	0	0
k__Bacteria|p__Firmicutes|c__Bacilli|o__Lactobacillales|f__Streptococcaceae|g__Streptococcus|s__Streptococcus_pasteurianus	0.34699	0.0333333	49.8333	51.5	0.0166667	0.05	0.0001015	0.0011005	CON <= NDDs	0.0005011	0.03	10.8424	3.43861	0.619545	0	0	0	0	0	0	0	0	0	0	0	0	0	0	0	0	0	0	0	0	0	0	0	0	0	0	0	0	0	0	0	0	0	0	0
k__Bacteria|p__Firmicutes|c__Bacilli|o__Lactobacillales|f__Streptococcaceae|g__Streptococcus|s__Streptococcus_peroris	0.158776	0.0570833	49.3583	52.2125	0.0166667	0.075	0.000663	0.00017775	CON <= NDDs	0.0004689	0.04	0.2681	-1.89916	0.557947	0	0	0	0	0	0	0	0	0	0	0	0	0	0	0	0	0	0	0	0	0	0	0	0	0	0	0	0.03978	0	0	0	0	0	0	0
k__Bacteria|p__Firmicutes|c__Bacilli|o__Lactobacillales|f__Streptococcaceae|g__Streptococcus|s__Streptococcus_pneumoniae	0.425983	-0.0166667	50.8333	50	0.0166667	0	2.65e-05	0	NDDs <= CON	1.59e-05	0.01	0	#NAME?	0.619545	0	0	0	0	0	0	0	0	0	0	0	0	0	0	0	0	0	0	0	0	0	0	0	0	0	0	0	0.00159	0	0	0	0	0	0	0
k__Bacteria|p__Firmicutes|c__Bacilli|o__Lactobacillales|f__Streptococcaceae|g__Streptococcus|s__Streptococcus_pseudopneumoniae	0.425983	-0.0166667	50.8333	50	0.0166667	0	4.35e-05	0	NDDs <= CON	2.61e-05	0.01	0	#NAME?	0.619545	0	0	0	0	0	0	0	0	0	0	0	0	0	0	0	0	0	0	0	0	0	0	0	0	0	0	0	0.00261	0	0	0	0	0	0	0
k__Bacteria|p__Firmicutes|c__Bacilli|o__Lactobacillales|f__Streptococcaceae|g__Streptococcus|s__Streptococcus_salivarius	0.00148934	-0.376667	58.0333	39.2	1	0.95	0.685124	0.337345	NDDs < CON	0.546012	0.98	0.492386	-1.02214	0.074029	0.06757	0.74219	0.35946	0.31629	0.19411	1.17856	0.25096	0.16799	0.77699	0.59881	0.30833	0.83422	0.27906	0.67539	0.96001	0.71037	0.40225	1.10969	0.23103	0.95556	0.07511	0.39267	0.67362	0.18182	0.01676	0.39115	0.37863	1.79128	0.66839	0.12761	0.37749	0.11561	0.31838	0.23192	0.4129
k__Bacteria|p__Firmicutes|c__Bacilli|o__Lactobacillales|f__Streptococcaceae|g__Streptococcus|s__Streptococcus_sanguinis	0.00494662	-0.33	57.1	40.6	0.833333	0.575	0.0197188	0.0110422	NDDs < CON	0.0162482	0.73	0.559985	-0.83654	0.11297	0	0.00922	0.015	0.00642	0.00325	0.00749	0.00697	0.00761	0	0.03498	0.0599	0.04191	0.01097	0.00725	0.03712	0.01315	0.00702	0.01471	0.01585	0.04508	0.01433	0	0	0.01322	0.00224	0	0.04131	0.05329	0.01324	0.04533	0.01678	0.01536	0.01281	0.03461	0.05003
k__Bacteria|p__Firmicutes|c__Bacilli|o__Lactobacillales|f__Streptococcaceae|g__Streptococcus|s__Streptococcus_sobrinus	0.0685599	0.0958333	48.5833	53.375	0.0333333	0.125	0.0001035	0.00512975	CON <= NDDs	0.002114	0.07	49.5628	5.63119	0.413808	0	0	0	0	0	0	0	0.0045	0	0	0	0	0	0.00171	0	0	0	0	0	0	0	0	0	0	0	0	0	0	0	0	0	0	0	0	0
k__Bacteria|p__Firmicutes|c__Bacilli|o__Lactobacillales|f__Streptococcaceae|g__Streptococcus|s__Streptococcus_sp_A12	0.00437122	-0.287917	56.2583	41.8625	0.466667	0.175	0.0024495	0.001354	NDDs < CON	0.0020113	0.35	0.552766	-0.85526	0.11297	0	0	0	0	0.00131	0	0	0	0	0.02236	0	0	0.00184	0	0	0	0	0	0	0.00961	0	0.00075	0	0.00453	0	0	0.00965	0	0	0.00296	0.0025	0.00519	0.00611	0.0008	0.00128
k__Bacteria|p__Firmicutes|c__Bacilli|o__Lactobacillales|f__Streptococcaceae|g__Streptococcus|s__Streptococcus_sp_F0442	0.10954	-0.0895833	52.2917	47.8125	0.116667	0.025	0.0007645	0.0004625	NDDs <= CON	0.0006437	0.08	0.604971	-0.725063	0.47712	0	0	0	0	0	0	0	0	0	0	0	0	0	0	0	0	0	0	0	0.02667	0	0	0	0	0	0	0	0	0.00231	0	0	0	0.00103	0	0
k__Bacteria|p__Firmicutes|c__Bacilli|o__Lactobacillales|f__Streptococcaceae|g__Streptococcus|s__Streptococcus_sp_HMSC070B10	0.425983	-0.0166667	50.8333	50	0.0166667	0	1.5e-05	0	NDDs <= CON	9e-06	0.01	0	#NAME?	0.619545	0	0	0	0	0	0	0	0	0	0	0	0	0	0	0	0	0	0	0	0	0	0	0	0	0	0	0	0	0	0	0	0	0	0	0
k__Bacteria|p__Firmicutes|c__Bacilli|o__Lactobacillales|f__Streptococcaceae|g__Streptococcus|s__Streptococcus_sp_HMSC071D03	0.794003	0.00791667	50.3417	50.7375	0.0166667	0.025	2.85e-05	2.65e-05	CON <= NDDs	2.77e-05	0.02	0.929825	-0.10497	0.900349	0	0	0	0	0	0	0	0	0	0	0	0	0	0	0	0	0	0	0	0	0	0	0	0	0	0	0	0	0	0	0	0	0.00171	0	0
k__Bacteria|p__Firmicutes|c__Bacilli|o__Lactobacillales|f__Streptococcaceae|g__Streptococcus|s__Streptococcus_sp_HPH0090	0.425983	-0.0166667	50.8333	50	0.0166667	0	0.000194833	0	NDDs <= CON	0.0001169	0.01	0	#NAME?	0.619545	0	0	0	0	0	0	0	0	0	0	0	0	0	0	0	0	0	0	0	0	0	0	0	0	0	0	0	0.01169	0	0	0	0	0	0	0
k__Bacteria|p__Firmicutes|c__Bacilli|o__Lactobacillales|f__Streptococcaceae|g__Streptococcus|s__Streptococcus_sp_M334	0.686133	0.0166667	50.1667	51	0.0333333	0.05	7.91667e-05	8.7e-05	CON <= NDDs	8.23e-05	0.04	1.09895	0.136122	0.848766	0	0	0	0	0	0	0	0	0	0	0.00352	0	0	0	0	0	0	0	0	0	0	0	0	0	0	0	0	0	0	0	0	0	0	0	0
k__Bacteria|p__Firmicutes|c__Bacilli|o__Lactobacillales|f__Streptococcaceae|g__Streptococcus|s__Streptococcus_sp_NLAE_zl_C503	0.425983	-0.0166667	50.8333	50	0.0166667	0	2.75e-05	0	NDDs <= CON	1.65e-05	0.01	0	#NAME?	0.619545	0	0	0	0	0	0	0	0	0	0	0	0	0	0	0	0	0	0	0	0	0	0	0	0	0	0	0	0	0	0	0.00165	0	0	0	0
k__Bacteria|p__Firmicutes|c__Bacilli|o__Lactobacillales|f__Streptococcaceae|g__Streptococcus|s__Streptococcus_sp_oral_taxon_058	0.425983	-0.0166667	50.8333	50	0.0166667	0	7.75e-05	0	NDDs <= CON	4.65e-05	0.01	0	#NAME?	0.619545	0	0	0	0	0	0	0	0	0	0	0	0	0	0	0	0	0	0	0	0	0	0	0	0	0	0	0	0	0	0	0	0	0	0	0
k__Bacteria|p__Firmicutes|c__Bacilli|o__Lactobacillales|f__Streptococcaceae|g__Streptococcus|s__Streptococcus_thermophilus	0.485424	-0.075	52	48.25	0.45	0.4	0.89714	0.470907	NDDs <= CON	0.726647	0.43	0.524898	-0.929891	0.681368	0	0	4.05063	0	0.01419	0	0	0	0	0	20.644	0	0	0	0	0	0.59552	0	0	0.11787	0	0	5.13836	0.00692	0.46344	0.00281	2.61481	0.02166	1.74584	0	0.05315	0	0.01071	0	0.00323
k__Bacteria|p__Firmicutes|c__Bacilli|o__Lactobacillales|f__Streptococcaceae|g__Streptococcus|s__Streptococcus_vestibularis	0.905038	0.00666667	50.3667	50.7	0.0666667	0.075	0.000166167	0.00016075	CON <= NDDs	0.000164	0.07	0.967402	-0.0478123	0.945312	0	0	0	0	0	0	0	0	0	0	0	0.00159	0	0	0	0	0	0	0	0	0	0	0.00293	0	0	0	0	0	0.00204	0	0	0	0	0	0
k__Bacteria|p__Firmicutes|c__Bacilli|o__Lactobacillales|f__Streptococcaceae|g__Streptococcus|s__Streptococcus_viridans	0.425983	-0.0166667	50.8333	50	0.0166667	0	0.000208167	0	NDDs <= CON	0.0001249	0.01	0	#NAME?	0.619545	0	0	0	0	0	0	0	0	0	0	0	0	0	0	0	0	0	0	0	0	0	0	0	0	0	0	0	0	0	0	0	0	0	0	0
k__Bacteria|p__Firmicutes|c__Clostridia	0.00122484	-0.383333	58.1667	39	1	1	53.6253	44.3707	MRC < CON	49.9235	1	0.827422	-0.273305	0.0739281	63.0725	55.2821	59.8262	58.9849	55.5195	56.025	46.4926	57.4054	54.5746	74.7421	55.6914	56.738	78.7077	55.1999	65.4908	73.2198	40.8275	37.6424	52.2259	47.865	49.2921	35.6799	44.0796	54.5344	57.4544	75.1516	62.8366	61.4377	44.6057	49.9925	24.3916	42.6463	46.9491	44.4211	43.1407
k__Bacteria|p__Firmicutes|c__Clostridia|o__Clostridiales	0.00122484	-0.383333	58.1667	39	1	1	53.6253	44.3707	MRC < CON	49.9235	1	0.827422	-0.273305	0.0739281	63.0725	55.2821	59.8262	58.9849	55.5195	56.025	46.4926	57.4054	54.5746	74.7421	55.6914	56.738	78.7077	55.1999	65.4908	73.2198	40.8275	37.6424	52.2259	47.865	49.2921	35.6799	44.0796	54.5344	57.4544	75.1516	62.8366	61.4377	44.6057	49.9925	24.3916	42.6463	46.9491	44.4211	43.1407
k__Bacteria|p__Firmicutes|c__Clostridia|o__Clostridiales|f__Catabacteriaceae	0.113163	-0.1525	53.55	45.925	0.366667	0.2	0.00398633	0.00522325	MRC <= CON	0.0044811	0.3	1.31029	0.389885	0.479757	0	0.00441	0	0	0	0	0	0	0	0	0	0	0	0	0.00379	0	0	0.0025	0.01167	0	0.00141	0.00017	0	0.00351	0	0	0.02696	0	0.00084	0	0.0276	0	0	0	0.08061
k__Bacteria|p__Firmicutes|c__Clostridia|o__Clostridiales|f__Catabacteriaceae|g__Catabacter	0.113163	-0.1525	53.55	45.925	0.366667	0.2	0.00398633	0.00522325	MRC <= CON	0.0044811	0.3	1.31029	0.389885	0.479757	0	0.00441	0	0	0	0	0	0	0	0	0	0	0	0	0.00379	0	0	0.0025	0.01167	0	0.00141	0.00017	0	0.00351	0	0	0.02696	0	0.00084	0	0.0276	0	0	0	0.08061
k__Bacteria|p__Firmicutes|c__Clostridia|o__Clostridiales|f__Catabacteriaceae|g__Catabacter|s__Catabacter_hongkongensis	0.113163	-0.1525	53.55	45.925	0.366667	0.2	0.00398633	0.00522325	NDDs <= CON	0.0044811	0.3	1.31029	0.389885	0.479757	0	0.00441	0	0	0	0	0	0	0	0	0	0	0	0	0.00379	0	0	0.0025	0.01167	0	0.00141	0.00017	0	0.00351	0	0	0.02696	0	0.00084	0	0.0276	0	0	0	0.08061
k__Bacteria|p__Firmicutes|c__Clostridia|o__Clostridiales|f__Christensenellaceae	0.966388	-0.00333333	50.5667	50.4	0.133333	0.125	0.00235933	0.0077995	MRC <= CON	0.0045354	0.13	3.30581	1.725	0.981488	0	0	0.00817	0	0	0	0	0	0	0	0.01143	0	0	0	0	0	0	0	0	0	0	0.01866	0	0.03164	0	0	0	0	0.01989	0	0	0	0	0	0
k__Bacteria|p__Firmicutes|c__Clostridia|o__Clostridiales|f__Christensenellaceae|g__Christensenella	0.966388	-0.00333333	50.5667	50.4	0.133333	0.125	0.00235933	0.0077995	MRC <= CON	0.0045354	0.13	3.30581	1.725	0.981488	0	0	0.00817	0	0	0	0	0	0	0	0.01143	0	0	0	0	0	0	0	0	0	0	0.01866	0	0.03164	0	0	0	0	0.01989	0	0	0	0	0	0
k__Bacteria|p__Firmicutes|c__Clostridia|o__Clostridiales|f__Christensenellaceae|g__Christensenella|s__Christensenella_minuta	0.966388	-0.00333333	50.5667	50.4	0.133333	0.125	0.00235933	0.0077995	NDDs <= CON	0.0045354	0.13	3.30581	1.725	0.981488	0	0	0.00817	0	0	0	0	0	0	0	0.01143	0	0	0	0	0	0	0	0	0	0	0.01866	0	0.03164	0	0	0	0	0.01989	0	0	0	0	0	0
k__Bacteria|p__Firmicutes|c__Clostridia|o__Clostridiales|f__Clostridiaceae	0.252866	-0.135833	53.2167	46.425	0.966667	0.925	0.552546	0.334892	MRC <= CON	0.465484	0.95	0.60609	-0.722397	0.563779	0.12818	0.08912	0.02488	0.0416	0.45018	0.00084	0.17143	0.08956	0.26048	0	0.73583	0.20723	0.0727	0.09058	0.03233	0.05355	0.02347	0.55078	0.02603	0.01874	0.41849	0.12225	0.0189	0.36478	0	0.87909	3.12475	1.48556	0.12263	0.01624	1.30018	0.10114	1.31017	0.4785	2.73948
k__Bacteria|p__Firmicutes|c__Clostridia|o__Clostridiales|f__Clostridiaceae|g__Butyricicoccus	0.0842988	0.05	49.5	52	0	0.05	0	0.00078525	CON <= MRC	0.0003141	0.02	Inf	Inf	0.419015	0	0	0	0	0	0	0	0	0	0	0	0	0	0	0	0	0	0	0	0	0	0	0	0	0	0	0	0	0	0	0	0	0	0	0
k__Bacteria|p__Firmicutes|c__Clostridia|o__Clostridiales|f__Clostridiaceae|g__Butyricicoccus|s__Butyricicoccus_pullicaecorum	0.0842988	0.05	49.5	52	0	0.05	0	0.00078525	CON <= NDDs	0.0003141	0.02	Inf	Inf	0.419015	0	0	0	0	0	0	0	0	0	0	0	0	0	0	0	0	0	0	0	0	0	0	0	0	0	0	0	0	0	0	0	0	0	0	0
k__Bacteria|p__Firmicutes|c__Clostridia|o__Clostridiales|f__Clostridiaceae|g__Clostridium	0.162062	-0.165833	53.8167	45.525	0.883333	0.85	0.41874	0.258358	MRC <= CON	0.354587	0.87	0.616989	-0.696683	0.557947	0.1062	0	0.00106	0	0.45018	0	0.17143	0.06705	0.25559	0	0.72073	0.17828	0.0727	0.09058	0.03233	0.03819	0.01917	0.52194	0.00405	0.00452	0.37536	0.11169	0.00407	0.35249	0	0.86119	2.90572	1.4835	0.1098	0.01624	1.16073	0.08021	1.2367	0	0.04778
k__Bacteria|p__Firmicutes|c__Clostridia|o__Clostridiales|f__Clostridiaceae|g__Clostridium|s__Butyribacterium_methylotrophicum	0.0994514	-0.0666667	51.8333	48.5	0.0666667	0	0.000122333	0	NDDs <= CON	7.34e-05	0.04	0	#NAME?	0.447002	0	0	0.00091	0	0	0	0	0	0	0	0.00516	0	0	0	0	0	0	0	0	0	0	0	0	0	0	0	0	0	0.00049	0	0	0	0.00078	0	0
k__Bacteria|p__Firmicutes|c__Clostridia|o__Clostridiales|f__Clostridiaceae|g__Clostridium|s__Clostridium_bolteae_CAG_59	0.842303	0.0183333	50.1333	51.05	0.25	0.25	0.019378	0.0278145	CON <= NDDs	0.0227526	0.25	1.43536	0.521417	0.909487	0	0	0	0	0	0	0	0	0	0	0	0.00899	0	0	0	0.00524	0	0	0	0.00176	0	0	0	0.00299	0	0.66239	0.0769	0	0.00861	0	0	0	0	0	0
k__Bacteria|p__Firmicutes|c__Clostridia|o__Clostridiales|f__Clostridiaceae|g__Clostridium|s__Clostridium_butyricum	0.425983	-0.0166667	50.8333	50	0.0166667	0	0.000799667	0	NDDs <= CON	0.0004798	0.01	0	#NAME?	0.619545	0	0	0	0	0	0	0	0	0	0	0	0	0	0	0	0	0	0	0	0	0	0	0	0	0	0	0	0.04798	0	0	0	0	0	0	0
k__Bacteria|p__Firmicutes|c__Clostridia|o__Clostridiales|f__Clostridiaceae|g__Clostridium|s__Clostridium_celatum	NaN	0	50.5	50.5	0	0	0	0	CON <=> NDDs	0	0	NaN	NaN	NaN	0	0	0	0	0	0	0	0	0	0	0	0	0	0	0	0	0	0	0	0	0	0	0	0	0	0	0	0	0	0	0	0	0	0	0
k__Bacteria|p__Firmicutes|c__Clostridia|o__Clostridiales|f__Clostridiaceae|g__Clostridium|s__Clostridium_disporicum	0.374697	0.0891667	48.7167	53.175	0.316667	0.375	0.0344487	0.0273965	CON <= NDDs	0.0316278	0.34	0.795285	-0.330457	0.619545	0.10038	0	0.00015	0	0	0	0.00843	0	0.00275	0	0.00291	0	0.06795	0.04035	0	0	0	0	0	0	0	0	0	0	0	0	0	1.40701	0	0.01173	0.0163	0.00168	0	0	0
k__Bacteria|p__Firmicutes|c__Clostridia|o__Clostridiales|f__Clostridiaceae|g__Clostridium|s__Clostridium_neonatale	0.228461	0.025	50	51.25	0	0.025	0	0.00039825	CON <= NDDs	0.0001593	0.01	Inf	Inf	0.557947	0	0	0	0	0	0	0	0	0	0	0	0	0	0	0	0	0	0	0	0	0	0	0	0	0	0	0	0	0	0	0	0	0	0	0
k__Bacteria|p__Firmicutes|c__Clostridia|o__Clostridiales|f__Clostridiaceae|g__Clostridium|s__Clostridium_paraputrificum	0.0200667	0.15	47.5	55	0.05	0.2	0.000411333	0.00237725	CON < NDDs	0.0011977	0.11	5.77938	2.53091	0.214638	0	0	0	0	0	0	0	0	0	0	0	0	0	0	0	0	0	0	0	0	0	0	0	0	0	0	0	0.01363	0	0	0	0	0	0	0.00068
k__Bacteria|p__Firmicutes|c__Clostridia|o__Clostridiales|f__Clostridiaceae|g__Clostridium|s__Clostridium_perfringens	0.815097	0.0141667	50.2167	50.925	0.0833333	0.1	0.00409767	0.00178275	CON <= NDDs	0.0031717	0.09	0.435065	-1.2007	0.909487	0	0	0	0	0	0	0	0	0	0	0	0	0	0	0	0	0	0	0	0.00276	0	0	0	0	0	0	0	0.00802	0	0	0	0	0	0	0
k__Bacteria|p__Firmicutes|c__Clostridia|o__Clostridiales|f__Clostridiaceae|g__Clostridium|s__Clostridium_sp_7_2_43FAA	0.425983	-0.0166667	50.8333	50	0.0166667	0	2.45e-05	0	NDDs <= CON	1.47e-05	0.01	0	#NAME?	0.619545	0	0	0	0	0	0	0	0	0	0	0	0	0	0	0	0	0	0	0	0	0	0	0	0	0	0	0	0	0	0	0	0	0	0	0
k__Bacteria|p__Firmicutes|c__Clostridia|o__Clostridiales|f__Clostridiaceae|g__Clostridium|s__Clostridium_sp_CAG_167	0.425983	-0.0166667	50.8333	50	0.0166667	0	0.002665	0	NDDs <= CON	0.001599	0.01	0	#NAME?	0.619545	0	0	0	0	0	0	0	0	0	0	0	0	0	0	0	0	0	0	0	0	0	0	0	0	0	0	0	0	0	0	0	0	0	0	0
k__Bacteria|p__Firmicutes|c__Clostridia|o__Clostridiales|f__Clostridiaceae|g__Clostridium|s__Clostridium_sp_CAG_242	0.0109569	-0.15	53.5	46	0.15	0	0.052225	0	NDDs < CON	0.031335	0.09	0	#NAME?	0.181541	0.00582	0	0	0	0.12347	0	0	0	0	0	0	0	0	0.00408	0	0	0	0	0	0	0	0	0	0	0	0	2.82882	0.00686	0	0	0	0	0	0	0
k__Bacteria|p__Firmicutes|c__Clostridia|o__Clostridiales|f__Clostridiaceae|g__Clostridium|s__Clostridium_sp_CAG_253	0.026319	0.143333	47.6333	54.8	0.05	0.2	0.0120405	0.00978575	CON < NDDs	0.0111386	0.11	0.812736	-0.299141	0.230729	0	0	0	0	0.04503	0	0	0	0	0	0	0	0	0	0	0	0	0	0	0	0	0	0	0	0	0	0	0	0	0	0	0	0	0	0
k__Bacteria|p__Firmicutes|c__Clostridia|o__Clostridiales|f__Clostridiaceae|g__Clostridium|s__Clostridium_sp_CAG_299	0.816916	0.0179167	50.1417	51.0375	0.15	0.175	0.0435222	0.111193	CON <= NDDs	0.0705905	0.16	2.55486	1.35324	0.909487	0	0	0	0	0	0	0.163	0	0	0	0	0.16929	0.00475	0	0	0.03295	0	0	0	0	0	0	0	0.01636	0	0	0	0	0	0	0.61826	0.006	1.23592	0	0
k__Bacteria|p__Firmicutes|c__Clostridia|o__Clostridiales|f__Clostridiaceae|g__Clostridium|s__Clostridium_sp_CAG_413	NaN	0	50.5	50.5	0	0	0	0	CON <=> NDDs	0	0	NaN	NaN	NaN	0	0	0	0	0	0	0	0	0	0	0	0	0	0	0	0	0	0	0	0	0	0	0	0	0	0	0	0	0	0	0	0	0	0	0
k__Bacteria|p__Firmicutes|c__Clostridia|o__Clostridiales|f__Clostridiaceae|g__Clostridium|s__Clostridium_sp_CAG_510	0.425983	-0.0166667	50.8333	50	0.0166667	0	0.061548	0	NDDs <= CON	0.0369288	0.01	0	#NAME?	0.619545	0	0	0	0	0	0	0	0	0	0	0	0	0	0	0	0	0	0	0	0	0	0	0	0	0	0	0	0	0	0	0	0	0	0	0
k__Bacteria|p__Firmicutes|c__Clostridia|o__Clostridiales|f__Clostridiaceae|g__Clostridium|s__Clostridium_sp_CAG_58	0.524943	-0.0691667	51.8833	48.425	0.45	0.45	0.17339	0.0685565	NDDs <= CON	0.131456	0.45	0.39539	-1.33865	0.715446	0	0	0	0	0.28168	0	0	0.06705	0.24177	0	0.71266	0	0	0.04615	0.03233	0	0.01917	0.1773	0	0	0.37536	0.10883	0	0.2557	0	0.1988	0	0	0.1007	0.00451	0.51827	0	0	0	0
k__Bacteria|p__Firmicutes|c__Clostridia|o__Clostridiales|f__Clostridiaceae|g__Clostridium|s__Clostridium_sp_CAG_678	0.425983	-0.0166667	50.8333	50	0.0166667	0	5.08333e-05	0	NDDs <= CON	3.05e-05	0.01	0	#NAME?	0.619545	0	0	0	0	0	0	0	0	0	0	0	0	0	0	0	0	0	0	0	0	0	0	0	0	0	0	0	0	0	0	0	0	0	0	0
k__Bacteria|p__Firmicutes|c__Clostridia|o__Clostridiales|f__Clostridiaceae|g__Clostridium|s__Clostridium_sp_chh4_2	0.425983	-0.0166667	50.8333	50	0.0166667	0	4.76667e-05	0	NDDs <= CON	2.86e-05	0.01	0	#NAME?	0.619545	0	0	0	0	0	0	0	0	0	0	0	0	0	0	0	0	0	0	0	0	0	0.00286	0	0	0	0	0	0	0	0	0	0	0	0	0
k__Bacteria|p__Firmicutes|c__Clostridia|o__Clostridiales|f__Clostridiaceae|g__Clostridium|s__Clostridium_sp_D5	0.675869	-0.025	51	49.75	0.1	0.075	0.006821	0.00163125	NDDs <= CON	0.0047451	0.09	0.239151	-2.06401	0.843589	0	0	0	0	0	0	0	0	0	0	0	0	0	0	0	0	0	0.34464	0.00405	0	0	0	0.00407	0	0	0	0	0	0	0	0.0079	0	0	0	0.0471
k__Bacteria|p__Firmicutes|c__Clostridia|o__Clostridiales|f__Clostridiaceae|g__Clostridium|s__Clostridium_ventriculi	0.252097	-0.05625	51.625	48.8125	0.0833333	0.025	0.0071475	0.00742175	NDDs <= CON	0.0072572	0.06	1.03837	0.0543207	0.563551	0	0	0	0	0	0	0	0	0.01107	0	0	0	0	0	0	0	0	0	0	0	0	0	0	0.07744	0	0	0	0	0	0	0	0.07254	0	0	0
k__Bacteria|p__Firmicutes|c__Clostridia|o__Clostridiales|f__Clostridiaceae|g__Hungatella	0.381138	-0.103333	52.5667	47.4	0.85	0.6	0.133288	0.07571	MRC <= CON	0.110257	0.75	0.568017	-0.815993	0.619545	0.02199	0.08912	0.02382	0.03925	0	0.00084	0	0.02251	0.0049	0	0.01511	0.02895	0	0	0	0.01536	0.0043	0.02884	0.02198	0.01423	0.04314	0.01056	0.01483	0.01229	0	0.0179	0.21903	0.00206	0.01283	0	0.13945	0.02092	0.07347	0.45952	2.6917
k__Bacteria|p__Firmicutes|c__Clostridia|o__Clostridiales|f__Clostridiaceae|g__Hungatella|s__Hungatella_hathewayi	0.381138	-0.103333	52.5667	47.4	0.85	0.6	0.133288	0.07571	NDDs <= CON	0.110257	0.75	0.568017	-0.815993	0.619545	0.02199	0.08912	0.02382	0.03925	0	0.00084	0	0.02251	0.0049	0	0.01511	0.02895	0	0	0	0.01536	0.0043	0.02884	0.02198	0.01423	0.04314	0.01056	0.01483	0.01229	0	0.0179	0.21903	0.00206	0.01283	0	0.13945	0.02092	0.07347	0.45952	2.6917
k__Bacteria|p__Firmicutes|c__Clostridia|o__Clostridiales|f__Clostridiaceae|g__Lactonifactor	0.149995	-0.0758333	52.0167	48.225	0.1	0.025	0.000518333	3.85e-05	MRC <= CON	0.0003264	0.07	0.0742765	-3.75095	0.557947	0	0	0	0.00235	0	0	0	0	0	0	0	0	0	0	0	0	0	0	0	0	0	0	0	0	0	0	0	0	0	0	0	0	0	0.01898	0
k__Bacteria|p__Firmicutes|c__Clostridia|o__Clostridiales|f__Clostridiaceae|g__Lactonifactor|s__Lactonifactor_longoviformis	0.149995	-0.0758333	52.0167	48.225	0.1	0.025	0.000518333	3.85e-05	NDDs <= CON	0.0003264	0.07	0.0742765	-3.75095	0.557947	0	0	0	0.00235	0	0	0	0	0	0	0	0	0	0	0	0	0	0	0	0	0	0	0	0	0	0	0	0	0	0	0	0	0	0.01898	0
k__Bacteria|p__Firmicutes|c__Clostridia|o__Clostridiales|f__Clostridiales_Family_XIII_Incertae_Sedis	0.0095459	-0.285	56.2	41.95	0.6	0.3	0.00582283	0.0029175	MRC < CON	0.0046607	0.48	0.501045	-0.996989	0.17633	0	0.00568	0	0	0	0	0	0	0	0	0	0.00571	0	0	0.00803	0	0	0.0006	0.00688	0.00051	0	0	0	0.00188	0	0.00195	0.00259	0.01579	0.01575	0.00131	0.00734	0.0006	0.00132	0.00477	0.00053
k__Bacteria|p__Firmicutes|c__Clostridia|o__Clostridiales|f__Clostridiales_Family_XIII_Incertae_Sedis|g__Clostridiales_Family_XIII_Incertae_Sedis_unclassified	0.101967	-0.138333	53.2667	46.35	0.266667	0.125	0.00273617	0.001134	MRC <= CON	0.0020953	0.21	0.414448	-1.27074	0.455882	0	0.00134	0	0	0	0	0	0	0	0	0	0.0051	0	0	0	0	0	0	0.00332	0	0	0	0	0.00188	0	0	0	0.00679	0	0	0.00037	0	0	0	0
k__Bacteria|p__Firmicutes|c__Clostridia|o__Clostridiales|f__Clostridiales_Family_XIII_Incertae_Sedis|g__Clostridiales_Family_XIII_Incertae_Sedis_unclassified|s__Eubacterium_brachy	0.278258	-0.0641667	51.7833	48.575	0.116667	0.05	0.000399	0.00047525	NDDs <= CON	0.0004295	0.09	1.1911	0.252298	0.607565	0	0	0	0	0	0	0	0	0	0	0	0.0051	0	0	0	0	0	0	0	0	0	0	0	0.00053	0	0	0	0	0	0	0	0	0	0	0
k__Bacteria|p__Firmicutes|c__Clostridia|o__Clostridiales|f__Clostridiales_Family_XIII_Incertae_Sedis|g__Clostridiales_Family_XIII_Incertae_Sedis_unclassified|s__Eubacterium_infirmum	0.251791	-0.0333333	51.1667	49.5	0.0333333	0	0.00116367	0	NDDs <= CON	0.0006982	0.02	0	#NAME?	0.563551	0	0	0	0	0	0	0	0	0	0	0	0	0	0	0	0	0	0	0	0	0	0	0	0	0	0	0	0	0	0	0	0	0	0	0
k__Bacteria|p__Firmicutes|c__Clostridia|o__Clostridiales|f__Clostridiales_Family_XIII_Incertae_Sedis|g__Clostridiales_Family_XIII_Incertae_Sedis_unclassified|s__Eubacterium_sulci	0.199021	-0.0975	52.45	47.575	0.2	0.1	0.0011735	0.0006585	NDDs <= CON	0.0009675	0.16	0.561142	-0.833562	0.557947	0	0.00134	0	0	0	0	0	0	0	0	0	0	0	0	0	0	0	0	0.00332	0	0	0	0	0.00136	0	0	0	0.00679	0	0	0.00037	0	0	0	0
k__Bacteria|p__Firmicutes|c__Clostridia|o__Clostridiales|f__Clostridiales_Family_XIII_Incertae_Sedis|g__Mogibacterium	0.0136262	-0.264167	55.7833	42.575	0.55	0.25	0.003087	0.00178325	MRC < CON	0.0025655	0.43	0.577664	-0.791697	0.209349	0	0.00435	0	0	0	0	0	0	0	0	0	0.00061	0	0	0.00803	0	0	0.0006	0.00356	0.00051	0	0	0	0	0	0.00195	0.00259	0.009	0.01575	0.00131	0.00697	0.0006	0.00132	0.00477	0.00053
k__Bacteria|p__Firmicutes|c__Clostridia|o__Clostridiales|f__Clostridiales_Family_XIII_Incertae_Sedis|g__Mogibacterium|s__Mogibacterium_diversum	0.0136262	-0.264167	55.7833	42.575	0.55	0.25	0.00308233	0.00178325	NDDs < CON	0.0025627	0.43	0.578539	-0.789514	0.209349	0	0.00435	0	0	0	0	0	0	0	0	0	0.00061	0	0	0.00803	0	0	0.0006	0.00356	0.00051	0	0	0	0	0	0.00195	0.00259	0.009	0.01575	0.00131	0.00697	0.0006	0.00132	0.00477	0.00053
k__Bacteria|p__Firmicutes|c__Clostridia|o__Clostridiales|f__Clostridiales_Family_XIII_Incertae_Sedis|g__Mogibacterium|s__Mogibacterium_timidum	0.425983	-0.0166667	50.8333	50	0.0166667	0	4.66667e-06	0	NDDs <= CON	2.8e-06	0.01	0	#NAME?	0.619545	0	0	0	0	0	0	0	0	0	0	0	0	0	0	0	0	0	0	0	0	0	0	0	0	0	0	0	0	0	0	0	0	0	0	0
k__Bacteria|p__Firmicutes|c__Clostridia|o__Clostridiales|f__Clostridiales_unclassified	0.0109331	-0.299167	56.4833	41.525	0.833333	0.6	0.123541	0.0728007	MRC < CON	0.103245	0.74	0.589284	-0.762965	0.181541	0.00112	0.23491	0.02132	0.17064	0.03351	0.01344	0	0	0.01806	0	0.00738	0.11	0.00047	0.02743	0.11582	0.00856	0.07357	0.07566	0.03317	0.00933	0.04665	0.51027	0.00507	0.72822	0.03131	0.19231	0.61248	0	0.27068	0	0.16765	0.07546	0.04291	0.0058	0
k__Bacteria|p__Firmicutes|c__Clostridia|o__Clostridiales|f__Clostridiales_unclassified|g__Clostridiales_unclassified	0.291016	-0.0625	51.75	48.625	0.116667	0.05	0.000736167	0.0008435	MRC <= CON	0.0007791	0.09	1.1458	0.196356	0.619545	0	0	0	0	0	0	0	0	0	0	0	0	0	0	0	0	0	0.00185	0.0009	0	0	0	0	0	0	0	0.02099	0	0	0	0	0	0	0	0
k__Bacteria|p__Firmicutes|c__Clostridia|o__Clostridiales|f__Clostridiales_unclassified|g__Clostridiales_unclassified|s__Clostridiales_bacterium_1_7_47FAA	0.163974	-0.0733333	51.9667	48.3	0.1	0.025	0.000386333	6.05e-05	NDDs <= CON	0.000256	0.07	0.156601	-2.67484	0.557947	0	0	0	0	0	0	0	0	0	0	0	0	0	0	0	0	0	0.00185	0.0009	0	0	0	0	0	0	0	0	0	0	0	0	0	0	0	0
k__Bacteria|p__Firmicutes|c__Clostridia|o__Clostridiales|f__Clostridiales_unclassified|g__Clostridiales_unclassified|s__Clostridiales_bacterium_CHKCI006	0.771717	0.00875	50.325	50.7625	0.0166667	0.025	0.000349833	0.000783	CON <= NDDs	0.0005231	0.02	2.23821	1.16234	0.89945	0	0	0	0	0	0	0	0	0	0	0	0	0	0	0	0	0	0	0	0	0	0	0	0	0	0	0.02099	0	0	0	0	0	0	0	0
k__Bacteria|p__Firmicutes|c__Clostridia|o__Clostridiales|f__Clostridiales_unclassified|g__Intestinimonas	0.198373	-0.142917	53.3583	46.2125	0.55	0.425	0.0463853	0.014949	MRC <= CON	0.0338108	0.5	0.322279	-1.63362	0.557947	0	0.00071	0	0	0.03351	0	0	0	0.00209	0	0	0.0049	0	0.02743	0.00743	0	0.004	0.04679	0.03228	0	0	0.42736	0	0.68508	0.00191	0	0.08583	0	0.12316	0	0.00191	0.01383	0	0.0058	0
k__Bacteria|p__Firmicutes|c__Clostridia|o__Clostridiales|f__Clostridiales_unclassified|g__Intestinimonas|s__Intestinimonas_butyriciproducens	0.198373	-0.142917	53.3583	46.2125	0.55	0.425	0.0463853	0.014949	NDDs <= CON	0.0338108	0.5	0.322279	-1.63362	0.557947	0	0.00071	0	0	0.03351	0	0	0	0.00209	0	0	0.0049	0	0.02743	0.00743	0	0.004	0.04679	0.03228	0	0	0.42736	0	0.68508	0.00191	0	0.08583	0	0.12316	0	0.00191	0.01383	0	0.0058	0
k__Bacteria|p__Firmicutes|c__Clostridia|o__Clostridiales|f__Clostridiales_unclassified|g__Lawsonibacter	0.164667	-0.160417	53.7083	45.6875	0.683333	0.525	0.0135413	0.0126243	MRC <= CON	0.0131745	0.62	0.932275	-0.101172	0.557947	0.00112	0.01039	0.02132	0.00209	0	0.00242	0	0	0.01598	0	0.00738	0.00922	0.00047	0	0.00841	0.00856	0.01201	0.02702	0	0.00933	0.04665	0.08291	0.00507	0.00908	0.00399	0.01769	0.02036	0	0.00501	0	0.0171	0.00744	0.04291	0	0
k__Bacteria|p__Firmicutes|c__Clostridia|o__Clostridiales|f__Clostridiales_unclassified|g__Lawsonibacter|s__Lawsonibacter_asaccharolyticus	0.164667	-0.160417	53.7083	45.6875	0.683333	0.525	0.0135413	0.0126243	NDDs <= CON	0.0131745	0.62	0.932275	-0.101172	0.557947	0.00112	0.01039	0.02132	0.00209	0	0.00242	0	0	0.01598	0	0.00738	0.00922	0.00047	0	0.00841	0.00856	0.01201	0.02702	0	0.00933	0.04665	0.08291	0.00507	0.00908	0.00399	0.01769	0.02036	0	0.00501	0	0.0171	0.00744	0.04291	0	0
k__Bacteria|p__Firmicutes|c__Clostridia|o__Clostridiales|f__Clostridiales_unclassified|g__Monoglobus	0.0443312	-0.199583	54.4917	44.5125	0.4	0.225	0.0628782	0.0443845	MRC < CON	0.0554807	0.33	0.705881	-0.502503	0.306133	0	0.22381	0	0.16854	0	0.01102	0	0	0	0	0	0.09588	0	0	0.09998	0	0.05756	0	0	0	0	0	0	0.03405	0.02541	0.17462	0.4853	0	0.14251	0	0.14864	0.0542	0	0	0
k__Bacteria|p__Firmicutes|c__Clostridia|o__Clostridiales|f__Clostridiales_unclassified|g__Monoglobus|s__Monoglobus_pectinilyticus	0.0443312	-0.199583	54.4917	44.5125	0.4	0.225	0.0628782	0.0443845	NDDs < CON	0.0554807	0.33	0.705881	-0.502503	0.306133	0	0.22381	0	0.16854	0	0.01102	0	0	0	0	0	0.09588	0	0	0.09998	0	0.05756	0	0	0	0	0	0	0.03405	0.02541	0.17462	0.4853	0	0.14251	0	0.14864	0.0542	0	0	0
k__Bacteria|p__Firmicutes|c__Clostridia|o__Clostridiales|f__Eubacteriaceae	0.0208149	-0.274167	55.9833	42.275	1	0.95	6.19147	4.6018	MRC < CON	5.5556	0.98	0.743248	-0.428084	0.217143	5.43684	16.8341	16.3688	5.2479	1.98984	6.03088	6.05999	11.2165	2.54236	4.56164	3.79331	6.98115	5.73221	7.8816	3.38723	16.3902	5.20432	14.1655	0.91693	1.52519	1.46995	2.49571	6.17228	2.86432	6.41074	16.0852	1.37404	3.99363	3.95487	5.57562	0.50118	1.72336	0.40071	3.51821	0.5947
k__Bacteria|p__Firmicutes|c__Clostridia|o__Clostridiales|f__Eubacteriaceae|g__Anaerofustis	0.0193417	-0.1725	53.95	45.325	0.216667	0.05	0.00135717	6.7e-05	MRC < CON	0.0008411	0.15	0.0493676	-4.34029	0.212256	0	0	0.00043	0	0	0	0	0	0	0	0	0	0	0	0	0.00044	0	0.00398	0.0016	0	0.00252	0	0	0	0	0	0	0	0	0	0.01442	0	0	0	0
k__Bacteria|p__Firmicutes|c__Clostridia|o__Clostridiales|f__Eubacteriaceae|g__Anaerofustis|s__Anaerofustis_stercorihominis	0.0193417	-0.1725	53.95	45.325	0.216667	0.05	0.00135717	6.7e-05	NDDs < CON	0.0008411	0.15	0.0493676	-4.34029	0.212256	0	0	0.00043	0	0	0	0	0	0	0	0	0	0	0	0	0.00044	0	0.00398	0.0016	0	0.00252	0	0	0	0	0	0	0	0	0	0.01442	0	0	0	0
k__Bacteria|p__Firmicutes|c__Clostridia|o__Clostridiales|f__Eubacteriaceae|g__Eubacteriaceae_unclassified	0.56174	-0.02375	50.975	49.7875	0.05	0.025	0.000441	0.0005215	MRC <= CON	0.0004732	0.04	1.18254	0.241889	0.734784	0	0	0	0	0	0	0	0	0	0	0	0	0	0	0	0	0	0	0	0	0	0	0	0	0	0	0	0	0	0	0	0	0	0	0
k__Bacteria|p__Firmicutes|c__Clostridia|o__Clostridiales|f__Eubacteriaceae|g__Eubacteriaceae_unclassified|s__Eubacteriaceae_bacterium_CHKCI005	0.56174	-0.02375	50.975	49.7875	0.05	0.025	0.000441	0.0005215	NDDs <= CON	0.0004732	0.04	1.18254	0.241889	0.734784	0	0	0	0	0	0	0	0	0	0	0	0	0	0	0	0	0	0	0	0	0	0	0	0	0	0	0	0	0	0	0	0	0	0	0
k__Bacteria|p__Firmicutes|c__Clostridia|o__Clostridiales|f__Eubacteriaceae|g__Eubacterium	0.0208149	-0.274167	55.9833	42.275	1	0.95	6.18967	4.60121	MRC < CON	5.55429	0.98	0.743369	-0.427849	0.217143	5.43684	16.8341	16.3684	5.2479	1.98984	6.03088	6.05999	11.2165	2.54236	4.56164	3.79331	6.98115	5.73221	7.8816	3.38723	16.3897	5.20432	14.1615	0.91533	1.52519	1.46743	2.49571	6.17228	2.86432	6.41074	16.0852	1.37404	3.99363	3.95487	5.57562	0.48675	1.72336	0.40071	3.51821	0.5947
k__Bacteria|p__Firmicutes|c__Clostridia|o__Clostridiales|f__Eubacteriaceae|g__Eubacterium|s__Eubacterium_callanderi	0.0994514	-0.0666667	51.8333	48.5	0.0666667	0	0.003135	0	NDDs <= CON	0.001881	0.04	0	#NAME?	0.447002	0	0.17791	0.00033	0	0	0	0	0	0	0	0.00719	0	0	0	0	0	0	0	0	0	0	0	0	0	0	0	0	0	0	0	0	0	0.00267	0	0
k__Bacteria|p__Firmicutes|c__Clostridia|o__Clostridiales|f__Eubacteriaceae|g__Eubacterium|s__Eubacterium_dolichum_CAG_375	0.0251391	0.109583	48.3083	53.7875	0.0166667	0.125	0.000246833	0.0108302	CON < NDDs	0.0044802	0.06	43.8768	5.45539	0.230729	0	0	0	0	0	0	0	0	0	0	0	0	0	0	0	0	0	0	0	0	0	0	0	0	0	0	0	0	0	0	0	0	0	0	0
k__Bacteria|p__Firmicutes|c__Clostridia|o__Clostridiales|f__Eubacteriaceae|g__Eubacterium|s__Eubacterium_eligens	0.00711487	-0.31875	56.875	40.9375	0.916667	0.775	1.51398	0.948058	NDDs < CON	1.28761	0.86	0.626202	-0.6753	0.13743	5.05824	2.84422	0.77197	1.06999	0.31675	2.65128	5.97861	1.88498	2.23527	2.17125	2.98722	2.02143	2.15194	4.05796	0.60982	15.2319	0.39224	2.29802	0	1.06133	0.75557	1.22879	1.44164	0.3707	4.0927	0.23497	0.73151	0.00404	0.53899	0.83106	0.0374	0.51871	0	1.47398	0.54658
k__Bacteria|p__Firmicutes|c__Clostridia|o__Clostridiales|f__Eubacteriaceae|g__Eubacterium|s__Eubacterium_hallii	6.15183e-05	-0.474583	59.9917	36.2625	0.95	0.775	0.402858	0.194296	NDDs < CON	0.319433	0.88	0.482293	-1.05202	0.0320259	0.26386	0	0.09174	1.04889	0.47558	0.02669	0.05175	0.09302	0.20732	0.69253	0.12121	0.50654	0.18921	0.04217	0.26003	0.33224	0.38032	0.22928	0.12206	0.20611	0.25543	0.91667	0.88482	1.17164	0.0626	0.07629	0.40225	1.2745	1.0418	0.53515	0.29938	0.61043	0.27591	0.06212	0.03621
k__Bacteria|p__Firmicutes|c__Clostridia|o__Clostridiales|f__Eubacteriaceae|g__Eubacterium|s__Eubacterium_limosum	0.0109559	-0.15	53.5	46	0.15	0	0.000890333	0	NDDs < CON	0.0005342	0.09	0	#NAME?	0.181541	0	0	0.00155	0	0	0	0	0	0	0	0.00563	0	0	0	0	0	0	0	0	0	0.00529	0	0	0	0	0	0.00112	0	0	0	0.00584	0	0.00112	0	0
k__Bacteria|p__Firmicutes|c__Clostridia|o__Clostridiales|f__Eubacteriaceae|g__Eubacterium|s__Eubacterium_ramulus	0.20866	-0.1475	53.45	46.075	0.7	0.725	0.124955	0.175429	NDDs <= CON	0.145145	0.71	1.40395	0.489487	0.557947	0.11473	0	0	0	0	0.29852	0	0.0448	0.06555	0.17961	0	0.10012	0.33094	0.56153	0	0	0.161	0.05798	0.33411	0.24464	0.08112	0.10525	0.19376	0.51452	0.08758	0.01692	0.23914	0.00702	0.17171	0.28839	0.0788	0.11088	0	0	0
k__Bacteria|p__Firmicutes|c__Clostridia|o__Clostridiales|f__Eubacteriaceae|g__Eubacterium|s__Eubacterium_sp_CAG_180	0.0421123	-0.215	54.8	44.05	0.5	0.275	3.00244	2.31473	NDDs < CON	2.72736	0.41	0.770949	-0.375293	0.301567	0	12.591	15.4687	0	0.00463	0	0	5.3799	0	0	0	0.00278	2.56425	0	0.08612	0	3.95675	11.261	0	0	0.00876	0.03467	0	0	1.10659	15.7414	0	0	2.13938	0.07602	0	0.04071	0	0	0
k__Bacteria|p__Firmicutes|c__Clostridia|o__Clostridiales|f__Eubacteriaceae|g__Eubacterium|s__Eubacterium_sp_CAG_251	0.367989	-0.0583333	51.6667	48.75	0.133333	0.075	0.263748	0.22928	NDDs <= CON	0.249961	0.11	0.869315	-0.202049	0.619545	0	0	0	2.84269	0	2.84192	0	0	0	0	0	4.34027	0	2.98844	0	0	0	0	0	0	0	0.18386	0	0	0	0	0	0	0	0	0	0	0	0	0
k__Bacteria|p__Firmicutes|c__Clostridia|o__Clostridiales|f__Eubacteriaceae|g__Eubacterium|s__Eubacterium_sp_CAG_274	0.824549	0.0233333	50.0333	51.2	0.366667	0.4	0.164374	0.343798	CON <= NDDs	0.236144	0.38	2.09155	1.06458	0.909487	0	1.20905	0	0	0	0	0	0	0	1.06897	0	0	0	0	0	0	0.2496	0.02326	0.1159	0	0	0	0.29094	0	0.63559	0	0	0.3461	0	1.8828	0	0	0	1.52875	0.01191
k__Bacteria|p__Firmicutes|c__Clostridia|o__Clostridiales|f__Eubacteriaceae|g__Eubacterium|s__Eubacterium_sp_CAG_38	0.19853	-0.150833	53.5167	45.975	0.75	0.65	0.490669	0.237082	NDDs <= CON	0.389234	0.71	0.483182	-1.04936	0.557947	0	0	0.03413	0.28633	0	0.16474	0.02962	3.42368	0.03422	0	0.67205	0	0.26077	0.16467	0.16388	0.40201	0.05492	0.292	0.23043	0.00625	0.18833	0	3.30435	0.80745	0.42568	0.01559	0	2.31475	0.06299	1.91374	0.06533	0.44263	0.03239	0.1557	0
k__Bacteria|p__Firmicutes|c__Clostridia|o__Clostridiales|f__Eubacteriaceae|g__Eubacterium|s__Eubacterium_sp_OM08_24	0.686133	0.0166667	50.1667	51	0.0333333	0.05	0.000233833	0.00485275	CON <= NDDs	0.0020814	0.04	20.753	4.37525	0.848766	0	0	0	0	0	0	0	0	0	0	0	0.01002	0	0	0	0	0	0	0	0	0	0	0	0	0	0	0	0	0	0	0	0	0	0	0
k__Bacteria|p__Firmicutes|c__Clostridia|o__Clostridiales|f__Eubacteriaceae|g__Eubacterium|s__Eubacterium_ventriosum	0.956388	-0.00666667	50.6333	50.3	0.583333	0.6	0.222136	0.142855	NDDs <= CON	0.190424	0.59	0.643097	-0.636892	0.981435	0	0.01186	0	0	1.19289	0.04773	0	0.39009	0	0.44928	0	0	0.2351	0.06684	2.26738	0.42354	0.0095	0	0.11283	0.00686	0.17292	0.02647	0.05676	0	0	0	0	0.04722	0	0.04847	0	0	0.08862	0.29767	0
k__Bacteria|p__Firmicutes|c__Clostridia|o__Clostridiales|f__Lachnospiraceae	0.0333054	-0.2525	55.55	42.925	1	1	26.1867	21.7911	MRC < CON	24.4285	1	0.832143	-0.265097	0.255846	38.4192	22.4541	10.231	23.3034	38.3365	31.7318	27.0688	30.8872	23.1618	49.3675	39.0873	37.571	45.6419	27.2208	41.3705	33.1686	16.7704	9.86571	14.9289	31.1194	18.4016	23.1759	18.6684	21.5239	30.5929	19.428	26.9465	41.4957	27.2257	25.2335	14.6361	25.0623	34.28	32.8653	32.2282
k__Bacteria|p__Firmicutes|c__Clostridia|o__Clostridiales|f__Lachnospiraceae|g__Anaerostipes	0.0175592	-0.281667	56.1333	42.05	0.966667	0.925	2.71651	1.77368	MRC < CON	2.33938	0.95	0.652923	-0.615015	0.212256	0	3.04562	1.14392	4.80158	2.18321	1.68218	4.39307	0.22666	0.79023	4.47045	14.1252	0.15528	1.40938	1.73301	1.62165	4.70078	1.66721	0.34011	2.44853	1.56647	1.67979	0.55276	3.08635	2.29054	10.6977	2.41542	1.31364	9.73854	1.10869	1.49779	5.51685	0.812	9.05976	3.19907	0.16113
k__Bacteria|p__Firmicutes|c__Clostridia|o__Clostridiales|f__Lachnospiraceae|g__Anaerostipes|s__Anaerostipes_caccae	0.337335	0.0433333	49.6333	51.8	0.0333333	0.075	0.0001845	0.00791525	CON <= NDDs	0.0032768	0.05	42.9011	5.42294	0.619545	0	0	0	0	0	0	0	0	0	0	0	0	0	0	0	0	0	0	0	0	0	0	0	0	0	0	0	0	0	0	0	0	0	0	0
k__Bacteria|p__Firmicutes|c__Clostridia|o__Clostridiales|f__Lachnospiraceae|g__Anaerostipes|s__Anaerostipes_hadrus	0.0153379	-0.2875	56.25	41.875	0.966667	0.875	2.71633	1.76576	NDDs < CON	2.3361	0.93	0.650054	-0.621369	0.212256	0	3.04562	1.14392	4.80158	2.18321	1.68218	4.39307	0.22666	0.79023	4.47045	14.1252	0.15528	1.40938	1.73301	1.62165	4.70078	1.66721	0.34011	2.44853	1.56647	1.67979	0.55276	3.08635	2.29054	10.6977	2.41542	1.31364	9.73854	1.10869	1.49779	5.51685	0.812	9.05976	3.19907	0.16113
k__Bacteria|p__Firmicutes|c__Clostridia|o__Clostridiales|f__Lachnospiraceae|g__Anaerotignum	0.970167	-0.00291667	50.5583	50.4125	0.116667	0.125	0.0286277	0.0052	MRC <= CON	0.0192566	0.12	0.181642	-2.46083	0.981786	0	0	0	0	0	0	0	0	0	0	0	0	0	0	0	0	0	0	0	0	0	0	0	0	0	0	0.01845	0	0	0	0.27665	0	0	0	0.69146
k__Bacteria|p__Firmicutes|c__Clostridia|o__Clostridiales|f__Lachnospiraceae|g__Anaerotignum|s__Anaerotignum_lactatifermentans	0.970167	-0.00291667	50.5583	50.4125	0.116667	0.125	0.0286277	0.0052	NDDs <= CON	0.0192566	0.12	0.181642	-2.46083	0.981786	0	0	0	0	0	0	0	0	0	0	0	0	0	0	0	0	0	0	0	0	0	0	0	0	0	0	0.01845	0	0	0	0.27665	0	0	0	0.69146
k__Bacteria|p__Firmicutes|c__Clostridia|o__Clostridiales|f__Lachnospiraceae|g__Blautia	0.743537	-0.0391667	51.2833	49.325	1	1	4.36968	4.35908	MRC <= CON	4.36544	1	0.997573	-0.00350525	0.89945	0.91954	1.46291	1.3037	5.52309	1.80161	1.58246	3.10384	1.42207	0.90907	7.22097	23.5568	10.6547	2.02774	2.38453	9.26815	3.40513	3.11764	0.82661	1.49762	4.84155	1.42474	1.67809	4.46581	2.43571	1.06059	3.43455	10.1434	5.80803	3.51518	2.30076	1.32081	3.26358	15.019	11.9418	21.9113
k__Bacteria|p__Firmicutes|c__Clostridia|o__Clostridiales|f__Lachnospiraceae|g__Blautia|s__Blautia_coccoides	0.380882	-0.0683333	51.8667	48.45	0.2	0.125	0.00177117	0.00126	NDDs <= CON	0.0015667	0.17	0.711396	-0.491276	0.619545	0	0	0	0	0	0	0	0	0	0	0.00092	0.01149	0	0	0.00138	0.00014	0	0	0	0	0	0	0	0	0	0.01481	0	0	0	0	0	0	0	0.03616	0.02322
k__Bacteria|p__Firmicutes|c__Clostridia|o__Clostridiales|f__Lachnospiraceae|g__Blautia|s__Blautia_hansenii	0.141191	0.0595833	49.3083	52.2875	0.0166667	0.075	6.85e-05	0.00121225	CON <= NDDs	0.000526	0.04	17.6971	4.14544	0.557947	0	0	0	0	0	0	0	0	0	0	0	0	0	0	0	0	0	0	0	0	0	0	0	0	0	0	0	0.00411	0	0	0	0	0	0	0
k__Bacteria|p__Firmicutes|c__Clostridia|o__Clostridiales|f__Lachnospiraceae|g__Blautia|s__Blautia_hydrogenotrophica	0.0643729	-0.109167	52.6833	47.225	0.133333	0.025	0.00570783	0.0001515	NDDs <= CON	0.0034853	0.09	0.0265425	-5.23555	0.397044	0	0.02141	0	0	0	0	0	0	0	0	0	0	0	0	0	0	0	0	0	0	0	0	0	0	0	0	0.04695	0	0	0	0	0	0	0	0
k__Bacteria|p__Firmicutes|c__Clostridia|o__Clostridiales|f__Lachnospiraceae|g__Blautia|s__Blautia_obeum	0.0248026	-0.264167	55.7833	42.575	0.8	0.675	0.241066	0.12496	NDDs < CON	0.194624	0.75	0.518365	-0.94796	0.230729	0.09314	0.18568	0.08417	0.13142	0.04441	0.00635	0	0.21606	0.00886	0.48188	0	1.46666	0.60691	0.19623	0.07782	0	0.30736	0.12724	0.27359	0.3722	0.58335	1.24141	0	0.21249	0.00773	0.24294	0.1181	0.30274	0.18228	0.08422	0.12688	0.30841	0	0	0
k__Bacteria|p__Firmicutes|c__Clostridia|o__Clostridiales|f__Lachnospiraceae|g__Blautia|s__Blautia_producta	0.0260616	-0.180833	54.1167	45.075	0.266667	0.075	0.004702	0.004375	NDDs < CON	0.0045712	0.19	0.930455	-0.103992	0.230729	0	0	0.02436	0.0007	0	0	0	0	0	0	0	0	0	0	0.00432	0	0	0	0.00413	0	0	0	0.00647	0.01506	0	0	0.00365	0	0	0	0.01333	0	0.04221	0	0
k__Bacteria|p__Firmicutes|c__Clostridia|o__Clostridiales|f__Lachnospiraceae|g__Blautia|s__Blautia_sp_CAG_257	0.0583617	-0.177917	54.0583	45.1625	0.35	0.175	0.0614133	0.01611	NDDs <= CON	0.043292	0.28	0.262321	-1.9306	0.380098	0	0.00158	0	0	0.02887	0	0	0	0	0	0.41246	0	0	0	0.03465	0.03308	0	0.00224	0.00506	0	0.01658	0	0	0	0	0	0	0	0	0	0.15618	0	0.11385	0.19449	0
k__Bacteria|p__Firmicutes|c__Clostridia|o__Clostridiales|f__Lachnospiraceae|g__Blautia|s__Blautia_wexlerae	0.0241314	-0.2675	55.85	42.475	1	1	2.05024	1.41626	NDDs < CON	1.79665	1	0.690775	-0.533713	0.230729	0.10672	0.50708	1.16532	1.18328	1.57148	0.40518	2.20667	0.0719	0.59126	4.55664	15.7187	4.85377	0.78261	1.84598	3.38374	2.67141	0.93116	0.22475	0.99017	2.06592	0.47428	0.43486	1.37671	1.97014	0.13185	2.73537	9.44564	0.93539	0.52801	1.59105	0.36617	0.82321	2.01097	8.74614	14.3808
k__Bacteria|p__Firmicutes|c__Clostridia|o__Clostridiales|f__Lachnospiraceae|g__Blautia|s__Ruminococcus_gnavus	0.846321	-0.0233333	50.9667	49.8	0.866667	0.825	1.46659	2.12109	NDDs <= CON	1.72839	0.85	1.44628	0.532345	0.909487	0.71968	0.74716	0.02985	4.20769	0.15685	0	0.89717	0	0.05966	0.02428	7.42472	4.32276	0.45277	0.34232	0.91257	0.7005	0.26626	0.00479	0.15663	0.00344	0.35053	0.00182	0.01505	0.23803	0	0.41887	0.52905	1.60351	0.15543	0.325	0.65825	0.84311	12.852	2.965	7.50736
k__Bacteria|p__Firmicutes|c__Clostridia|o__Clostridiales|f__Lachnospiraceae|g__Blautia|s__Ruminococcus_torques	0.592269	0.06	49.3	52.3	0.483333	0.55	0.538121	0.673658	CON <= NDDs	0.592336	0.51	1.25187	0.324087	0.765241	0	0	0	0	0	1.17093	0	1.1341	0.24929	2.15816	0	0	0.18545	0	4.85367	0	1.61286	0.46759	0.06804	2.4	0	0	3.06757	0	0.92102	0.02255	0	2.96228	2.64946	0.30048	0	1.28885	0	0	0
k__Bacteria|p__Firmicutes|c__Clostridia|o__Clostridiales|f__Lachnospiraceae|g__Butyrivibrio	0.794003	0.00791667	50.3417	50.7375	0.0166667	0.025	0.31152	0.0700127	CON <= MRC	0.214917	0.02	0.224745	-2.15364	0.900349	0	0	0	0	0	0	0	0	0	0	0	0	0	0	0	0	0	0	0	0	0	0	0	0	0	0	0	0	0	0	0	0	0	0	0
k__Bacteria|p__Firmicutes|c__Clostridia|o__Clostridiales|f__Lachnospiraceae|g__Butyrivibrio|s__Butyrivibrio_crossotus	0.794003	0.00791667	50.3417	50.7375	0.0166667	0.025	0.31152	0.0700127	CON <= NDDs	0.214917	0.02	0.224745	-2.15364	0.900349	0	0	0	0	0	0	0	0	0	0	0	0	0	0	0	0	0	0	0	0	0	0	0	0	0	0	0	0	0	0	0	0	0	0	0
k__Bacteria|p__Firmicutes|c__Clostridia|o__Clostridiales|f__Lachnospiraceae|g__Coprococcus	0.399971	-0.09875	52.475	47.5375	0.716667	0.675	1.66751	1.46984	MRC <= CON	1.58844	0.7	0.881459	-0.182035	0.619545	0.15819	0.63014	0	0	0.15031	0.33388	2.39793	0.87819	1.65328	0.93521	0	4.91397	1.72489	0	3.44834	5.74007	2.88217	0.12998	0	12.36	0.41653	1.90986	1.5903	1.64167	4.42764	1.50132	0	0	1.21151	1.01189	0	3.01539	2.24818	0	0
k__Bacteria|p__Firmicutes|c__Clostridia|o__Clostridiales|f__Lachnospiraceae|g__Coprococcus|s__Coprococcus_catus	0.163456	-0.156667	53.6333	45.8	0.566667	0.475	0.22727	0.109483	NDDs <= CON	0.180155	0.53	0.481732	-1.0537	0.557947	0	0.63014	0	0	0.15031	0.11919	0.55878	0.07272	0.01453	0.93521	0	1.00391	0.55144	0	0.72842	0.19663	0.40318	0.0476	0	0.16432	0.41653	1.0715	0	0.63102	0.08872	0.72816	0	0	0.03493	0.21465	0	0	0	0	0
k__Bacteria|p__Firmicutes|c__Clostridia|o__Clostridiales|f__Lachnospiraceae|g__Coprococcus|s__Coprococcus_comes	0.310037	-0.115417	52.8083	47.0375	0.583333	0.525	0.680279	0.663385	NDDs <= CON	0.673521	0.56	0.975166	-0.0362796	0.619545	0.15819	0	0	0	0	0.21469	1.83914	0.60813	1.63875	0	0	3.91005	1.17345	0	2.71992	2.70251	0.43783	0.08238	0	1.41165	0	0.83835	0.7811	1.01065	1.76398	0.77316	0	0	0.98278	0.79725	0	1.85014	2.24818	0	0
k__Bacteria|p__Firmicutes|c__Clostridia|o__Clostridiales|f__Lachnospiraceae|g__Coprococcus|s__Coprococcus_eutactus	0.621651	-0.04125	51.325	49.2625	0.216667	0.175	0.759961	0.696974	NDDs <= CON	0.734766	0.2	0.917118	-0.124821	0.788731	0	0	0	0	0	0	0	0.19734	0	0	0	0	0	0	0	2.84093	2.04116	0	0	10.7841	0	0	0.8092	0	2.57493	0	0	0	0.1938	0	0	1.16524	0	0	0
k__Bacteria|p__Firmicutes|c__Clostridia|o__Clostridiales|f__Lachnospiraceae|g__Dorea	0.300405	-0.1225	52.95	46.825	0.8	0.775	0.734479	0.621078	MRC <= CON	0.689119	0.79	0.845604	-0.241946	0.619545	0.82378	0	0.4026	0	1.27652	0.34743	0.42676	0.28243	0.45401	2.10736	0	1.13872	0.62868	0.39883	1.13127	0	0.9945	0.68112	1.27763	1.818	0.52148	1.7005	0	1.64422	0.78241	0.20581	0	3.17954	1.12475	0.35669	1.63697	0.58519	0	0	0
k__Bacteria|p__Firmicutes|c__Clostridia|o__Clostridiales|f__Lachnospiraceae|g__Dorea|s__Dorea_formicigenerans	0.492215	-0.0804167	52.1083	48.0875	0.683333	0.675	0.22073	0.180408	NDDs <= CON	0.204601	0.68	0.817324	-0.29102	0.687474	0	0	0	0	0.30279	0.22422	0.09552	0.16965	0	1.32691	0	0.246	0.09153	0.08447	0.63756	0	0.16616	0.19583	0	0.35688	0.15849	0.74323	0	0.22172	0.0561	0.20581	0	1.52992	0.44326	0.12252	0.66109	0.11214	0	0	0
k__Bacteria|p__Firmicutes|c__Clostridia|o__Clostridiales|f__Lachnospiraceae|g__Dorea|s__Dorea_longicatena	0.351248	-0.109167	52.6833	47.225	0.7	0.675	0.507015	0.437826	NDDs <= CON	0.479339	0.69	0.863537	-0.21167	0.619545	0.82378	0	0	0	0.97373	0.12321	0.33124	0.11278	0.45401	0.78046	0	0.89273	0.53716	0.31437	0.4937	0	0.82833	0.48528	1.27763	1.46111	0.36299	0.95727	0	1.4225	0.72631	0	0	1.64962	0.68149	0.23417	0.97588	0.47305	0	0	0
k__Bacteria|p__Firmicutes|c__Clostridia|o__Clostridiales|f__Lachnospiraceae|g__Dorea|s__Dorea_sp_CAG_317	0.794003	0.00791667	50.3417	50.7375	0.0166667	0.025	0.00671	0.002789	CON <= NDDs	0.0051416	0.02	0.415648	-1.26656	0.900349	0	0	0.4026	0	0	0	0	0	0	0	0	0	0	0	0	0	0	0	0	0	0	0	0	0	0	0	0	0	0	0	0	0	0	0	0
k__Bacteria|p__Firmicutes|c__Clostridia|o__Clostridiales|f__Lachnospiraceae|g__Dorea|s__Dorea_sp_D27	0.771717	0.00875	50.325	50.7625	0.0166667	0.025	2.4e-05	5.5e-05	CON <= NDDs	3.64e-05	0.02	2.29167	1.1964	0.89945	0	0	0	0	0	0	0	0	0	0	0	0	0	0	0	0	0	0	0	0	0	0	0	0	0	0	0	0	0	0	0	0	0	0	0
k__Bacteria|p__Firmicutes|c__Clostridia|o__Clostridiales|f__Lachnospiraceae|g__Eisenbergiella	0.00184856	-0.3625	57.75	39.625	0.766667	0.525	0.242293	0.342915	MRC < CON	0.282542	0.67	1.41529	0.501099	0.0867796	0	0.01229	0.2616	0.19836	0	0	0	0	0.02767	0	0.42211	0.07226	0	0.01482	0.01703	0	0.01272	0.01047	0.14805	0.04141	0.04292	0	0.12938	0.02833	0	0.01623	1.11539	0	0.05327	0	1.43355	0.01655	0.63135	2.16133	2.3797
k__Bacteria|p__Firmicutes|c__Clostridia|o__Clostridiales|f__Lachnospiraceae|g__Eisenbergiella|s__Eisenbergiella_massiliensis	0.0692984	-0.201667	54.5333	44.45	0.566667	0.4	0.16146	0.269673	NDDs <= CON	0.204745	0.5	1.67021	0.740031	0.415299	0	0	0.2616	0.19836	0	0	0	0	0.02198	0	0.35895	0.07226	0	0.00857	0	0	0	0	0.14805	0.00629	0.02643	0	0	0.01018	0	0.01623	1.11539	0	0.05122	0	1.28952	0.01061	0.63135	1.81773	1.16696
k__Bacteria|p__Firmicutes|c__Clostridia|o__Clostridiales|f__Lachnospiraceae|g__Eisenbergiella|s__Eisenbergiella_tayi	0.0123922	-0.275	56	42.25	0.566667	0.35	0.0808328	0.0732425	NDDs < CON	0.0777967	0.48	0.906098	-0.14226	0.200446	0	0.01229	0	0	0	0	0	0	0.00568	0	0.06316	0	0	0.00625	0.01703	0	0.01272	0.01047	0	0.03512	0.01649	0	0.12938	0.01815	0	0	0	0	0.00205	0	0.14403	0.00594	0	0.34359	1.21274
k__Bacteria|p__Firmicutes|c__Clostridia|o__Clostridiales|f__Lachnospiraceae|g__Fusicatenibacter	0.0398768	-0.24375	55.375	43.1875	0.916667	0.925	2.17803	1.51573	MRC < CON	1.91311	0.92	0.695916	-0.523016	0.290482	0.57296	2.90167	1.02183	1.96846	6.4571	1.15949	2.79992	0.8016	5.06295	6.74594	0	1.14634	4.56966	0	1.34694	1.07765	1.51145	3.14072	2.44902	0.19193	4.39263	0.62322	1.60192	2.0716	0.48467	1.76931	0	8.53601	1.55701	8.73846	0.75712	0.56303	0	0.29075	1.14144
k__Bacteria|p__Firmicutes|c__Clostridia|o__Clostridiales|f__Lachnospiraceae|g__Fusicatenibacter|s__Fusicatenibacter_saccharivorans	0.0398768	-0.24375	55.375	43.1875	0.916667	0.925	2.17803	1.51573	NDDs < CON	1.91311	0.92	0.695916	-0.523016	0.290482	0.57296	2.90167	1.02183	1.96846	6.4571	1.15949	2.79992	0.8016	5.06295	6.74594	0	1.14634	4.56966	0	1.34694	1.07765	1.51145	3.14072	2.44902	0.19193	4.39263	0.62322	1.60192	2.0716	0.48467	1.76931	0	8.53601	1.55701	8.73846	0.75712	0.56303	0	0.29075	1.14144
k__Bacteria|p__Firmicutes|c__Clostridia|o__Clostridiales|f__Lachnospiraceae|g__Lachnoanaerobaculum	0.228461	0.025	50	51.25	0	0.025	0	0.000177	CON <= MRC	7.08e-05	0.01	Inf	Inf	0.557947	0	0	0	0	0	0	0	0	0	0	0	0	0	0	0	0	0	0	0	0	0	0	0	0	0	0	0	0	0	0	0	0	0	0	0
k__Bacteria|p__Firmicutes|c__Clostridia|o__Clostridiales|f__Lachnospiraceae|g__Lachnoanaerobaculum|s__Lachnoanaerobaculum_saburreum	0.228461	0.025	50	51.25	0	0.025	0	0.000177	CON <= NDDs	7.08e-05	0.01	Inf	Inf	0.557947	0	0	0	0	0	0	0	0	0	0	0	0	0	0	0	0	0	0	0	0	0	0	0	0	0	0	0	0	0	0	0	0	0	0	0
k__Bacteria|p__Firmicutes|c__Clostridia|o__Clostridiales|f__Lachnospiraceae|g__Lachnoclostridium	0.384356	-0.103333	52.5667	47.4	0.9	0.825	0.54241	0.392635	MRC <= CON	0.4825	0.87	0.723871	-0.466195	0.619545	0.20665	1.67995	0.25104	0.16175	0.11119	0.0081	0	0.0108	0.15554	0.00412	0.26898	0.04201	0	0	0	0.16028	0.00587	0.15867	0.5542	0.23448	0.14567	0.43422	0.24387	0.05842	0.00031	0.09586	2.60204	0	0.04294	0	0.25045	0.01771	0.19532	11.3839	4.45458
k__Bacteria|p__Firmicutes|c__Clostridia|o__Clostridiales|f__Lachnospiraceae|g__Lachnoclostridium|s__Clostridium_aldenense	0.718288	-0.03875	51.275	49.3375	0.45	0.375	0.0207157	0.0176395	NDDs <= CON	0.0194852	0.42	0.851505	-0.231913	0.873314	0.00039	0.04444	0	0	0	0	0	0	0	0	0.00662	0.02008	0	0	0	0.01006	0	0	0.00663	0.0013	0	0.00117	0	0.00132	0	0.01545	0.16734	0	0	0	0.00888	0	0.01383	0.62902	0.05658
k__Bacteria|p__Firmicutes|c__Clostridia|o__Clostridiales|f__Lachnospiraceae|g__Lachnoclostridium|s__Clostridium_asparagiforme	0.00521348	-0.300833	56.5167	41.475	0.533333	0.3	0.0471467	0.007876	NDDs < CON	0.0314384	0.44	0.167053	-2.58162	0.115931	0.02441	0.11562	0.02908	0.00182	0.0301	0	0	0	0.0751	0	0.04973	0	0	0	0	0	0	0.04535	0.20123	0.08846	0.03207	0	0.12009	0.01087	0	0	0.00882	0	0	0	0	0	0	1.23166	0.12385
k__Bacteria|p__Firmicutes|c__Clostridia|o__Clostridiales|f__Lachnospiraceae|g__Lachnoclostridium|s__Clostridium_bolteae	0.209823	-0.147917	53.4583	46.0625	0.816667	0.675	0.251759	0.0969437	NDDs <= CON	0.189833	0.76	0.385065	-1.37682	0.557947	0.05274	0.72453	0.02212	0.1046	0.01351	0.00582	0	0	0.03593	0.00412	0.07834	0.01562	0	0	0	0.09247	0	0.01758	0.03155	0.03029	0.00635	0.31511	0.00363	0.01942	0	0.00242	0.25283	0	0.01985	0	0.11317	0.00501	0.0578	7.15872	1.98736
k__Bacteria|p__Firmicutes|c__Clostridia|o__Clostridiales|f__Lachnospiraceae|g__Lachnoclostridium|s__Clostridium_citroniae	0.194674	-0.1525	53.55	45.925	0.8	0.625	0.0331785	0.0343673	NDDs <= CON	0.033654	0.73	1.03583	0.0507858	0.557947	0.01229	0.05238	0.01707	0.00651	0.00909	0.00228	0	0.0108	0.02053	0	0.0034	0.00631	0	0	0	0.01514	0	0.04236	0.142	0.01174	0.00574	0.06092	0.01383	0.01434	0.00031	0.01008	0.11521	0	0.01492	0	0.01823	0.00333	0	0.76766	0.13291
k__Bacteria|p__Firmicutes|c__Clostridia|o__Clostridiales|f__Lachnospiraceae|g__Lachnoclostridium|s__Clostridium_clostridioforme	0.185777	-0.145	53.4	46.15	0.533333	0.375	0.0679618	0.11668	NDDs <= CON	0.087449	0.47	1.71684	0.779758	0.557947	0.04656	0.00288	0.14697	0.0012	0	0	0	0	0.01931	0	0.11472	0	0	0	0	0	0.00183	0.02068	0.06048	0	0.00673	0.00396	0.08322	0	0	0.04138	1.36501	0	0	0	0	0	0.10956	0.41607	0.60973
k__Bacteria|p__Firmicutes|c__Clostridia|o__Clostridiales|f__Lachnospiraceae|g__Lachnoclostridium|s__Clostridium_hylemonae	0.228461	0.025	50	51.25	0	0.025	0	3.7e-05	CON <= NDDs	1.48e-05	0.01	Inf	Inf	0.557947	0	0	0	0	0	0	0	0	0	0	0	0	0	0	0	0	0	0	0	0	0	0	0	0	0	0	0	0	0	0	0	0	0	0	0
k__Bacteria|p__Firmicutes|c__Clostridia|o__Clostridiales|f__Lachnospiraceae|g__Lachnoclostridium|s__Clostridium_lavalense	0.596714	-0.04875	51.475	49.0375	0.283333	0.225	0.00488833	0.0066555	NDDs <= CON	0.0055952	0.26	1.36151	0.445204	0.768634	0	0	0	0	0	0	0	0	0	0	0	0	0	0	0	0.0046	0	0.0121	0	0	0	0.0353	0	0	0	0	0.03299	0	0.00449	0	0.04162	0	0	0	0.00265
k__Bacteria|p__Firmicutes|c__Clostridia|o__Clostridiales|f__Lachnospiraceae|g__Lachnoclostridium|s__Clostridium_saccharolyticum	0.0166873	-0.160417	53.7083	45.6875	0.183333	0.025	0.0137947	0.0002395	NDDs < CON	0.0083726	0.12	0.0173618	-5.84794	0.212256	0.06577	0.37154	0	0	0.00418	0	0	0	0	0	0	0	0	0	0	0	0	0	0	0.09955	0.06138	0	0	0	0	0	0	0	0	0	0	0	0	0	0
k__Bacteria|p__Firmicutes|c__Clostridia|o__Clostridiales|f__Lachnospiraceae|g__Lachnoclostridium|s__Clostridium_scindens	0.127963	-0.1375	53.25	46.375	0.3	0.175	0.00171	0.000509	NDDs <= CON	0.0012296	0.25	0.297661	-1.74826	0.51985	0	0.00253	0	0	0	0	0	0	0	0	0.0105	0	0	0	0	0	0	0	0	0	0	0	0.00422	0	0	0.00645	0.00452	0	0	0	0	0	0	0.0084	0.03034
k__Bacteria|p__Firmicutes|c__Clostridia|o__Clostridiales|f__Lachnospiraceae|g__Lachnoclostridium|s__Clostridium_symbiosum	0.254568	-0.133333	53.1667	46.5	0.783333	0.55	0.0996258	0.111688	NDDs <= CON	0.104451	0.69	1.12107	0.164879	0.566079	0.00449	0.36408	0.03581	0.04761	0.00254	0	0	0	0.00466	0	0.00567	0	0	0	0	0.03801	0.00404	0.02061	0.11231	0.00314	0.00782	0.01775	0.01471	0.01019	0	0.02007	0.65532	0	0.00368	0	0.06855	0.00936	0.01413	1.17241	1.51114
k__Bacteria|p__Firmicutes|c__Clostridia|o__Clostridiales|f__Lachnospiraceae|g__Lachnoclostridium|s__Lachnoclostridium_sp_An118	0.156595	-0.05	51.5	49	0.05	0	0.000122333	0	NDDs <= CON	7.34e-05	0.03	0	#NAME?	0.557947	0	0.00194	0	0	0	0	0	0	0	0	0	0	0	0	0	0	0	0	0	0	0.00057	0	0	0	0	0	0	0	0	0	0	0	0	0	0
k__Bacteria|p__Firmicutes|c__Clostridia|o__Clostridiales|f__Lachnospiraceae|g__Lachnoclostridium|s__Lachnoclostridium_sp_An131	0.251791	-0.0333333	51.1667	49.5	0.0333333	0	0.000634667	0	NDDs <= CON	0.0003808	0.02	0	#NAME?	0.563551	0	0	0	0	0.01968	0	0	0	0	0	0	0	0	0	0	0	0	0	0	0	0.0184	0	0	0	0	0	0	0	0	0	0	0	0	0	0
k__Bacteria|p__Firmicutes|c__Clostridia|o__Clostridiales|f__Lachnospiraceae|g__Lachnoclostridium|s__Lachnoclostridium_sp_An138	0.0637845	-0.0833333	52.1667	48	0.0833333	0	0.000409	0	NDDs <= CON	0.0002454	0.05	0	#NAME?	0.396308	0	0	0	0	0.00442	0	0	0	0	0	0	0	0	0	0	0	0	0	0	0	0.0066	0	0.00418	0.00228	0	0	0	0	0	0	0	0	0	0	0
k__Bacteria|p__Firmicutes|c__Clostridia|o__Clostridiales|f__Lachnospiraceae|g__Lachnoclostridium|s__Lachnoclostridium_sp_An14	0.425983	-0.0166667	50.8333	50	0.0166667	0	0.000461333	0	NDDs <= CON	0.0002768	0.01	0	#NAME?	0.619545	0	0	0	0	0.02768	0	0	0	0	0	0	0	0	0	0	0	0	0	0	0	0	0	0	0	0	0	0	0	0	0	0	0	0	0	0
k__Bacteria|p__Firmicutes|c__Clostridia|o__Clostridiales|f__Lachnospiraceae|g__Lachnospira	0.888848	0.0158333	50.1833	50.975	0.483333	0.5	1.09124	0.718673	CON <= MRC	0.942214	0.49	0.658583	-0.602562	0.934097	17.8149	5.55097	0	0	1.04368	0.02343	9.33304	1.13002	1.26637	0	0	0	11.1418	3.25757	0	0	0.36717	0.0007	0.81323	0.10155	0.24989	1.19411	0	0	1.953	0.24422	0	0	0.59613	3.31811	0	0.6825	0	0	0
k__Bacteria|p__Firmicutes|c__Clostridia|o__Clostridiales|f__Lachnospiraceae|g__Lachnospira|s__Lachnospira_pectinoschiza	0.888848	0.0158333	50.1833	50.975	0.483333	0.5	1.09124	0.718673	CON <= NDDs	0.942214	0.49	0.658583	-0.602562	0.934097	17.8149	5.55097	0	0	1.04368	0.02343	9.33304	1.13002	1.26637	0	0	0	11.1418	3.25757	0	0	0.36717	0.0007	0.81323	0.10155	0.24989	1.19411	0	0	1.953	0.24422	0	0	0.59613	3.31811	0	0.6825	0	0	0
k__Bacteria|p__Firmicutes|c__Clostridia|o__Clostridiales|f__Lachnospiraceae|g__Lachnospiraceae_unclassified	0.954613	-0.00708333	50.6417	50.2875	0.683333	0.775	4.00682	4.29969	MRC <= CON	4.12397	0.72	1.07309	0.101774	0.981435	0	0.12434	0	0	12.0712	19.905	0.00176	17.101	0.19595	1.54253	0.00766	0	14.0501	6.53706	13.9965	5.58611	1.0608	1.69142	0.04431	5.87709	0.08087	14.3741	6.48135	5.16385	0.15556	0	0	9.3458	13.9653	3.4637	0	8.36666	0	0	0
k__Bacteria|p__Firmicutes|c__Clostridia|o__Clostridiales|f__Lachnospiraceae|g__Lachnospiraceae_unclassified|s__Eubacterium_rectale	0.855671	-0.0216667	50.9333	49.85	0.666667	0.75	4.00618	4.26628	NDDs <= CON	4.11022	0.7	1.06493	0.0907534	0.909487	0	0.12434	0	0	12.0712	19.905	0	17.101	0.19595	1.54253	0.00766	0	14.0501	6.53706	13.9965	5.58611	1.0608	1.69142	0.04431	5.87709	0.08087	14.3741	6.48135	5.16385	0.15556	0	0	9.30908	13.9653	3.4637	0	8.36666	0	0	0
k__Bacteria|p__Firmicutes|c__Clostridia|o__Clostridiales|f__Lachnospiraceae|g__Lachnospiraceae_unclassified|s__Lachnospiraceae_bacterium_2_1_46FAA	0.34699	0.0333333	49.8333	51.5	0.0166667	0.05	0.0003745	0.0329223	CON <= NDDs	0.0133936	0.03	87.9099	6.45795	0.619545	0	0	0	0	0	0	0	0	0	0	0	0	0	0	0	0	0	0	0	0	0	0	0	0	0	0	0	0.02247	0	0	0	0	0	0	0
k__Bacteria|p__Firmicutes|c__Clostridia|o__Clostridiales|f__Lachnospiraceae|g__Lachnospiraceae_unclassified|s__Lachnospiraceae_bacterium_oral_taxon_096	0.670959	0.0175	50.15	51.025	0.0333333	0.05	0.000266833	0.00048075	CON <= NDDs	0.0003524	0.04	1.80169	0.849348	0.838699	0	0	0	0	0	0	0.00176	0	0	0	0	0	0	0	0	0	0	0	0	0	0	0	0	0	0	0	0	0.01425	0	0	0	0	0	0	0
k__Bacteria|p__Firmicutes|c__Clostridia|o__Clostridiales|f__Lachnospiraceae|g__Murimonas	0.0994514	-0.0666667	51.8333	48.5	0.0666667	0	0.0003835	0	MRC <= CON	0.0002301	0.04	0	#NAME?	0.447002	0	0	0	0.00522	0	0	0	0	0	0	0	0	0	0	0	0	0	0	0	0	0	0	0.0095	0	0	0	0	0	0	0	0	0	0	0	0
k__Bacteria|p__Firmicutes|c__Clostridia|o__Clostridiales|f__Lachnospiraceae|g__Murimonas|s__Murimonas_intestini	0.0994514	-0.0666667	51.8333	48.5	0.0666667	0	0.0003835	0	NDDs <= CON	0.0002301	0.04	0	#NAME?	0.447002	0	0	0	0.00522	0	0	0	0	0	0	0	0	0	0	0	0	0	0	0	0	0	0	0.0095	0	0	0	0	0	0	0	0	0	0	0	0
k__Bacteria|p__Firmicutes|c__Clostridia|o__Clostridiales|f__Lachnospiraceae|g__Oribacterium	0.916622	-0.00625	50.625	50.3125	0.0833333	0.075	7.5e-05	0.00020725	MRC <= CON	0.0001279	0.08	2.76333	1.46641	0.953874	0	0	0	0	0	0	0	0	0	0	0	0	0	0	0	0	0	0	0	0	0	0	0	0	0	0	0	0.00163	0	0	0	0.00014	0.00044	0	0
k__Bacteria|p__Firmicutes|c__Clostridia|o__Clostridiales|f__Lachnospiraceae|g__Oribacterium|s__Oribacterium_parvum	0.425983	-0.0166667	50.8333	50	0.0166667	0	2.33333e-06	0	NDDs <= CON	1.4e-06	0.01	0	#NAME?	0.619545	0	0	0	0	0	0	0	0	0	0	0	0	0	0	0	0	0	0	0	0	0	0	0	0	0	0	0	0	0	0	0	0.00014	0	0	0
k__Bacteria|p__Firmicutes|c__Clostridia|o__Clostridiales|f__Lachnospiraceae|g__Oribacterium|s__Oribacterium_sinus	0.867355	0.00916667	50.3167	50.775	0.0666667	0.075	7.26667e-05	0.00020725	CON <= NDDs	0.0001265	0.07	2.85206	1.51201	0.919592	0	0	0	0	0	0	0	0	0	0	0	0	0	0	0	0	0	0	0	0	0	0	0	0	0	0	0	0.00163	0	0	0	0	0.00044	0	0
k__Bacteria|p__Firmicutes|c__Clostridia|o__Clostridiales|f__Lachnospiraceae|g__Roseburia	0.0632325	-0.220417	54.9083	43.8875	0.983333	0.925	7.28824	5.8678	MRC <= CON	6.72007	0.96	0.805105	-0.31275	0.396308	17.9039	5.34073	4.68514	10.4157	13.2028	6.68983	4.52801	9.03445	12.343	26.3409	0.14929	18.9721	10.0809	12.8022	9.81735	11.569	5.15088	2.87946	5.00085	4.08001	8.9947	0.70905	0.50364	5.3272	11.031	9.33548	9.01818	4.78816	3.59521	4.54614	1.64903	7.73952	0.06907	1.00447	1.17951
k__Bacteria|p__Firmicutes|c__Clostridia|o__Clostridiales|f__Lachnospiraceae|g__Roseburia|s__Roseburia_faecis	0.652486	-0.0533333	51.5667	48.9	0.766667	0.725	2.72568	3.60638	NDDs <= CON	3.07796	0.75	1.32311	0.403938	0.819243	0.44407	3.21571	3.82406	0	7.37528	3.46853	0	0.58804	3.02305	8.86835	0	0	3.03293	4.9572	0.91602	5.67958	1.94271	1.56992	4.81161	0.51682	7.94614	0	0	0.42201	4.9122	6.19706	7.37933	4.57649	1.24398	2.3078	1.20293	0.07937	0	0	0
k__Bacteria|p__Firmicutes|c__Clostridia|o__Clostridiales|f__Lachnospiraceae|g__Roseburia|s__Roseburia_hominis	0.0601763	-0.221667	54.9333	43.85	0.783333	0.75	0.656953	0.26062	NDDs <= CON	0.49842	0.77	0.396711	-1.33384	0.38816	0.72876	0.11874	0.70892	6.37224	2.75618	0.45096	0	0.11495	0.15156	6.63151	0	0.06256	0.07676	2.02213	1.68548	1.90711	0.5325	0.44829	0.00822	2.49295	0.33835	0.70347	0	0.75172	0.01801	0.99036	0.57082	0.00201	0.49465	0.12459	0.00245	0	0	0	0
k__Bacteria|p__Firmicutes|c__Clostridia|o__Clostridiales|f__Lachnospiraceae|g__Roseburia|s__Roseburia_intestinalis	0.0191225	-0.274167	55.9833	42.275	0.766667	0.6	1.63638	0.685711	NDDs < CON	1.25611	0.7	0.41904	-1.25484	0.212256	0	2.00629	0	3.68195	0.00876	0.00198	3.58023	5.84541	5.06193	0	0.14718	0	0.00293	1.00008	3.37604	0.22285	1.86449	0.15531	0	0.50966	0.10905	0	0	0	1.71979	1.50849	0	0.19392	1.12813	1.15952	0.33351	7.6322	0.06886	1.00447	1.17951
k__Bacteria|p__Firmicutes|c__Clostridia|o__Clostridiales|f__Lachnospiraceae|g__Roseburia|s__Roseburia_inulinivorans	0.294161	-0.124167	52.9833	46.775	0.833333	0.75	2.12454	1.27518	NDDs <= CON	1.78479	0.8	0.600216	-0.736445	0.619545	15.7343	0	0.15216	0	2.96337	2.76836	0.23565	2.3266	2.21562	10.8401	0	18.9096	6.5261	4.82279	3.83982	2.55744	0.72434	0.08827	0.08844	0.11092	0.60116	0.00557	0.42671	4.15347	4.17022	0.61293	1.06803	0.01573	0.72776	0.95422	0.11013	0.00871	0	0	0
k__Bacteria|p__Firmicutes|c__Clostridia|o__Clostridiales|f__Lachnospiraceae|g__Roseburia|s__Roseburia_sp_CAG_182	0.962852	-0.0025	50.55	50.425	0.05	0.05	0.009469	0.0006995	NDDs <= CON	0.0059612	0.05	0.0738726	-3.75882	0.981435	0	0	0	0	0.09926	0	0	0	0	0	0	0	0	0	0	0	0.07401	0	0	0.39487	0	0	0	0	0	0	0	0	0	0	0	0	0	0	0
k__Bacteria|p__Firmicutes|c__Clostridia|o__Clostridiales|f__Lachnospiraceae|g__Roseburia|s__Roseburia_sp_CAG_303	0.00359273	-0.27	55.9	42.4	0.366667	0.125	0.12033	0.002639	NDDs < CON	0.0732533	0.27	0.0219314	-5.51086	0.108423	0.99678	0	0	0.3615	0	0	0.71213	0.15945	1.89085	0	0	0	0.44222	0	0	1.20204	0.01283	0.56707	0.09259	0.05356	0	0	0.07692	0	0.18867	0.02664	0	0	0	0	0	0.01924	0.00021	0	0
k__Bacteria|p__Firmicutes|c__Clostridia|o__Clostridiales|f__Lachnospiraceae|g__Roseburia|s__Roseburia_sp_CAG_471	0.0822509	0.154583	47.4083	55.1375	0.183333	0.325	0.0148952	0.0365697	CON <= NDDs	0.023565	0.24	2.45514	1.29581	0.419015	0	0	0	0	0	0	0	0	0	0.00094	0.00211	0	0	0	0	0	0	0.0506	0	0.00123	0	0	0	0	0.02211	0	0	0	0.00069	0	0	0	0	0	0
k__Bacteria|p__Firmicutes|c__Clostridia|o__Clostridiales|f__Lachnospiraceae|g__Sellimonas	0.0149166	-0.2825	56.15	42.025	0.733333	0.525	0.339222	0.204201	MRC < CON	0.285214	0.65	0.601968	-0.732241	0.212256	0.01928	1.69892	1.1612	0.21642	0.03887	0	0	0	0.3037	0	0.36851	0.33187	0	0.09272	0.72331	0.67888	0	0.00646	0.68416	0.00686	0.4524	0	0.49908	0.86236	0	0.39486	0.53265	0.09649	0.404	0	1.29941	0	0.50369	0.9799	0.25627
k__Bacteria|p__Firmicutes|c__Clostridia|o__Clostridiales|f__Lachnospiraceae|g__Sellimonas|s__Sellimonas_intestinalis	0.0149166	-0.2825	56.15	42.025	0.733333	0.525	0.339222	0.204201	NDDs < CON	0.285214	0.65	0.601968	-0.732241	0.212256	0.01928	1.69892	1.1612	0.21642	0.03887	0	0	0	0.3037	0	0.36851	0.33187	0	0.09272	0.72331	0.67888	0	0.00646	0.68416	0.00686	0.4524	0	0.49908	0.86236	0	0.39486	0.53265	0.09649	0.404	0	1.29941	0	0.50369	0.9799	0.25627
k__Bacteria|p__Firmicutes|c__Clostridia|o__Clostridiales|f__Lachnospiraceae|g__Tyzzerella	0.762063	-0.0333333	51.1667	49.5	0.466667	0.45	0.669661	0.15017	MRC <= CON	0.461865	0.46	0.224248	-2.15683	0.89945	0	0.00654	0	0.01283	0	0	0.08453	0	0	0	0.18879	0.14372	0.00865	0	0	0.25063	0	0	0.0113	0	0	0	0.05715	0	0	0.01498	2.20274	0.00151	0.05166	0	0.49531	0	6.5532	1.90407	0.05283
k__Bacteria|p__Firmicutes|c__Clostridia|o__Clostridiales|f__Lachnospiraceae|g__Tyzzerella|s__Tyzzerella_nexilis	0.762063	-0.0333333	51.1667	49.5	0.466667	0.45	0.669661	0.15017	NDDs <= CON	0.461865	0.46	0.224248	-2.15683	0.89945	0	0.00654	0	0.01283	0	0	0.08453	0	0	0	0.18879	0.14372	0.00865	0	0	0.25063	0	0	0.0113	0	0	0	0.05715	0	0	0.01498	2.20274	0.00151	0.05166	0	0.49531	0	6.5532	1.90407	0.05283
k__Bacteria|p__Firmicutes|c__Clostridia|o__Clostridiales|f__Oscillospiraceae	0.540839	0.0708333	49.0833	52.625	0.6	0.65	0.250491	0.238576	CON <= MRC	0.245725	0.62	0.952433	-0.0703108	0.718568	0	0.31039	0.18062	0	0.12291	0.11985	0	0.27683	0.2986	0.03636	0.01212	0.02001	0.33864	0.20747	0	0	0.0657	1.3716	0	0.4883	0.0013	1.64576	0.00013	0.47631	0.249	0	0	0	1.13341	0.11575	0	0.2238	0	0	0
k__Bacteria|p__Firmicutes|c__Clostridia|o__Clostridiales|f__Oscillospiraceae|g__Oscillibacter	0.540839	0.0708333	49.0833	52.625	0.6	0.65	0.250491	0.238576	CON <= MRC	0.245725	0.62	0.952433	-0.0703108	0.718568	0	0.31039	0.18062	0	0.12291	0.11985	0	0.27683	0.2986	0.03636	0.01212	0.02001	0.33864	0.20747	0	0	0.0657	1.3716	0	0.4883	0.0013	1.64576	0.00013	0.47631	0.249	0	0	0	1.13341	0.11575	0	0.2238	0	0	0
k__Bacteria|p__Firmicutes|c__Clostridia|o__Clostridiales|f__Oscillospiraceae|g__Oscillibacter|s__Oscillibacter_sp_57_20	0.516334	0.0741667	49.0167	52.725	0.55	0.6	0.221924	0.188729	CON <= NDDs	0.208646	0.57	0.850424	-0.233746	0.709676	0	0.31039	0.18062	0	0.12291	0.11248	0	0.27502	0.29303	0.03636	0.01212	0.02001	0.26709	0.20747	0	0	0.0657	1.37147	0	0.48445	0	1.64576	0	0.4688	0.249	0	0	0	0.60265	0.11575	0	0.22237	0	0	0
k__Bacteria|p__Firmicutes|c__Clostridia|o__Clostridiales|f__Oscillospiraceae|g__Oscillibacter|s__Oscillibacter_sp_CAG_241	0.693553	0.0408333	49.6833	51.725	0.35	0.4	0.0285408	0.049846	CON <= NDDs	0.0370629	0.37	1.74648	0.80445	0.854304	0	0	0	0	0	0.00737	0	0.00181	0.00557	0	0	0	0.07155	0	0	0	0	0.00014	0	0.00385	0.0013	0	0.00013	0.00593	0	0	0	0	0.53075	0	0	0.00143	0	0	0
k__Bacteria|p__Firmicutes|c__Clostridia|o__Clostridiales|f__Oscillospiraceae|g__Oscillibacter|s__Oscillibacter_sp_PC13	0.425983	-0.0166667	50.8333	50	0.0166667	0	2.63333e-05	0	NDDs <= CON	1.58e-05	0.01	0	#NAME?	0.619545	0	0	0	0	0	0	0	0	0	0	0	0	0	0	0	0	0	0	0	0	0	0	0	0.00158	0	0	0	0	0	0	0	0	0	0	0
k__Bacteria|p__Firmicutes|c__Clostridia|o__Clostridiales|f__Peptococcaceae	0.0994514	-0.0666667	51.8333	48.5	0.0666667	0	0.0007555	0	MRC <= CON	0.0004533	0.04	0	#NAME?	0.447002	0	0	0	0	0	0	0	0	0	0	0	0.00252	0	0	0	0	0	0	0	0	0	0	0	0	0	0	0	0	0	0	0	0	0	0	0
k__Bacteria|p__Firmicutes|c__Clostridia|o__Clostridiales|f__Peptococcaceae|g__Peptococcus	0.0994514	-0.0666667	51.8333	48.5	0.0666667	0	0.0007555	0	MRC <= CON	0.0004533	0.04	0	#NAME?	0.447002	0	0	0	0	0	0	0	0	0	0	0	0.00252	0	0	0	0	0	0	0	0	0	0	0	0	0	0	0	0	0	0	0	0	0	0	0
k__Bacteria|p__Firmicutes|c__Clostridia|o__Clostridiales|f__Peptococcaceae|g__Peptococcus|s__Peptococcus_niger	0.0994514	-0.0666667	51.8333	48.5	0.0666667	0	0.0007555	0	NDDs <= CON	0.0004533	0.04	0	#NAME?	0.447002	0	0	0	0	0	0	0	0	0	0	0	0.00252	0	0	0	0	0	0	0	0	0	0	0	0	0	0	0	0	0	0	0	0	0	0	0
k__Bacteria|p__Firmicutes|c__Clostridia|o__Clostridiales|f__Peptostreptococcaceae	0.349354	-0.11125	52.725	47.1625	0.966667	0.925	0.147788	0.182359	MRC <= CON	0.161616	0.95	1.23392	0.303249	0.619545	0.06136	0.23918	0.11192	0.10742	0.01434	0	0.04388	0.08375	0.03398	0.01284	0.09977	0.12096	0.27873	0.3347	0.14747	0.06794	0.07221	0.01903	0.11642	0.08243	0.00402	0.0042	0.0746	0.03114	0.17654	0.02448	0.20851	1.15038	0.26718	0.19603	0.22148	0.14852	0.09782	0.14633	0.30467
k__Bacteria|p__Firmicutes|c__Clostridia|o__Clostridiales|f__Peptostreptococcaceae|g__Clostridioides	0.228461	0.025	50	51.25	0	0.025	0	0.00577575	CON <= MRC	0.0023103	0.01	Inf	Inf	0.557947	0	0	0	0	0	0	0	0	0	0	0	0	0	0	0	0	0	0	0	0	0	0	0	0	0	0	0	0	0	0	0	0	0	0	0
k__Bacteria|p__Firmicutes|c__Clostridia|o__Clostridiales|f__Peptostreptococcaceae|g__Clostridioides|s__Clostridioides_difficile	0.228461	0.025	50	51.25	0	0.025	0	0.00577575	CON <= NDDs	0.0023103	0.01	Inf	Inf	0.557947	0	0	0	0	0	0	0	0	0	0	0	0	0	0	0	0	0	0	0	0	0	0	0	0	0	0	0	0	0	0	0	0	0	0	0
k__Bacteria|p__Firmicutes|c__Clostridia|o__Clostridiales|f__Peptostreptococcaceae|g__Intestinibacter	0.163537	-0.165417	53.8083	45.5375	0.966667	0.9	0.144733	0.174666	MRC <= CON	0.156706	0.94	1.20682	0.271209	0.557947	0.06136	0.23918	0.11192	0.10742	0.01434	0	0.04388	0.08375	0.03257	0.01284	0.09747	0.12042	0.27378	0.33116	0.14747	0.06794	0.07221	0.01903	0.11642	0.08243	0.00402	0.0042	0.0746	0.03114	0.17654	0.02426	0.20851	1.12928	0.26718	0.19499	0.22124	0.14721	0.09782	0.14633	0.30416
k__Bacteria|p__Firmicutes|c__Clostridia|o__Clostridiales|f__Peptostreptococcaceae|g__Intestinibacter|s__Intestinibacter_bartlettii	0.163537	-0.165417	53.8083	45.5375	0.966667	0.9	0.144733	0.174666	NDDs <= CON	0.156706	0.94	1.20682	0.271209	0.557947	0.06136	0.23918	0.11192	0.10742	0.01434	0	0.04388	0.08375	0.03257	0.01284	0.09747	0.12042	0.27378	0.33116	0.14747	0.06794	0.07221	0.01903	0.11642	0.08243	0.00402	0.0042	0.0746	0.03114	0.17654	0.02426	0.20851	1.12928	0.26718	0.19499	0.22124	0.14721	0.09782	0.14633	0.30416
k__Bacteria|p__Firmicutes|c__Clostridia|o__Clostridiales|f__Peptostreptococcaceae|g__Peptostreptococcus	0.620096	0.0245833	50.0083	51.2375	0.05	0.075	0.00190633	0.001338	CON <= MRC	0.001679	0.06	0.701871	-0.510722	0.788531	0	0	0	0	0	0	0	0	0	0	0	0	0	0	0	0	0	0	0	0	0	0	0	0	0	0	0	0	0	0	0	0	0	0	0
k__Bacteria|p__Firmicutes|c__Clostridia|o__Clostridiales|f__Peptostreptococcaceae|g__Peptostreptococcus|s__Peptostreptococcus_anaerobius	0.425983	-0.0166667	50.8333	50	0.0166667	0	3.3e-05	0	NDDs <= CON	1.98e-05	0.01	0	#NAME?	0.619545	0	0	0	0	0	0	0	0	0	0	0	0	0	0	0	0	0	0	0	0	0	0	0	0	0	0	0	0	0	0	0	0	0	0	0
k__Bacteria|p__Firmicutes|c__Clostridia|o__Clostridiales|f__Peptostreptococcaceae|g__Peptostreptococcus|s__Peptostreptococcus_stomatis	0.356433	0.0416667	49.6667	51.75	0.0333333	0.075	0.00187333	0.001338	CON <= NDDs	0.0016592	0.05	0.714235	-0.48553	0.619545	0	0	0	0	0	0	0	0	0	0	0	0	0	0	0	0	0	0	0	0	0	0	0	0	0	0	0	0	0	0	0	0	0	0	0
k__Bacteria|p__Firmicutes|c__Clostridia|o__Clostridiales|f__Peptostreptococcaceae|g__Romboutsia	0.442317	-0.0733333	51.9667	48.3	0.316667	0.25	0.00115	0.000579	MRC <= CON	0.0009216	0.29	0.503478	-0.989999	0.638903	0	0	0	0	0	0	0	0	0.00141	0	0.00231	0.00054	0.00496	0.00354	0	0	0	0	0	0	0	0	0	0	0	0.00022	0	0.0211	0	0.00104	0.00024	0.00131	0	0	0.00051
k__Bacteria|p__Firmicutes|c__Clostridia|o__Clostridiales|f__Peptostreptococcaceae|g__Romboutsia|s__Romboutsia_ilealis	0.442317	-0.0733333	51.9667	48.3	0.316667	0.25	0.00115	0.000579	NDDs <= CON	0.0009216	0.29	0.503478	-0.989999	0.638903	0	0	0	0	0	0	0	0	0.00141	0	0.00231	0.00054	0.00496	0.00354	0	0	0	0	0	0	0	0	0	0	0	0.00022	0	0.0211	0	0.00104	0.00024	0.00131	0	0	0.00051
k__Bacteria|p__Firmicutes|c__Clostridia|o__Clostridiales|f__Peptostreptococcaceae|g__Terrisporobacter	NaN	0	50.5	50.5	0	0	0	0	CON <=> MRC	0	0	NaN	NaN	NaN	0	0	0	0	0	0	0	0	0	0	0	0	0	0	0	0	0	0	0	0	0	0	0	0	0	0	0	0	0	0	0	0	0	0	0
k__Bacteria|p__Firmicutes|c__Clostridia|o__Clostridiales|f__Peptostreptococcaceae|g__Terrisporobacter|s__Terrisporobacter_othiniensis	NaN	0	50.5	50.5	0	0	0	0	CON <=> NDDs	0	0	NaN	NaN	NaN	0	0	0	0	0	0	0	0	0	0	0	0	0	0	0	0	0	0	0	0	0	0	0	0	0	0	0	0	0	0	0	0	0	0	0
k__Bacteria|p__Firmicutes|c__Clostridia|o__Clostridiales|f__Ruminococcaceae	0.134877	-0.1775	54.05	45.175	1	1	20.1598	17.1333	MRC <= CON	18.9492	1	0.849873	-0.234681	0.545315	19.0258	15.1103	32.8794	30.1139	14.5722	18.1282	13.1485	14.8516	28.2594	20.7638	11.9443	11.7194	26.643	19.4374	20.4256	23.531	18.6179	11.591	36.1859	14.6211	28.9487	7.70692	19.1402	28.5088	19.9939	38.5406	30.5407	13.2967	11.5948	18.854	7.53	15.3112	10.8162	7.40219	7.1925
k__Bacteria|p__Firmicutes|c__Clostridia|o__Clostridiales|f__Ruminococcaceae|g__Agathobaculum	0.0189667	-0.277917	56.0583	42.1625	0.883333	0.825	0.370496	0.178924	MRC < CON	0.293867	0.86	0.482932	-1.05011	0.212256	0.42049	0.06345	0	0.44965	0.25449	0.99572	0	0.05658	0.13408	1.16122	0.01531	0.92673	0.30712	2.45761	0.5691	0.49651	0.17374	0.2722	0.01008	0.20789	0.41155	0.32508	0.6157	0.6155	0.13747	0.27168	0	1.35081	0.17264	0.10848	0	0.25902	0	0.51163	0
k__Bacteria|p__Firmicutes|c__Clostridia|o__Clostridiales|f__Ruminococcaceae|g__Agathobaculum|s__Agathobaculum_butyriciproducens	0.0189667	-0.277917	56.0583	42.1625	0.883333	0.825	0.370496	0.178924	NDDs < CON	0.293867	0.86	0.482932	-1.05011	0.212256	0.42049	0.06345	0	0.44965	0.25449	0.99572	0	0.05658	0.13408	1.16122	0.01531	0.92673	0.30712	2.45761	0.5691	0.49651	0.17374	0.2722	0.01008	0.20789	0.41155	0.32508	0.6157	0.6155	0.13747	0.27168	0	1.35081	0.17264	0.10848	0	0.25902	0	0.51163	0
k__Bacteria|p__Firmicutes|c__Clostridia|o__Clostridiales|f__Ruminococcaceae|g__Anaerofilum	NaN	0	50.5	50.5	0	0	0	0	CON <=> MRC	0	0	NaN	NaN	NaN	0	0	0	0	0	0	0	0	0	0	0	0	0	0	0	0	0	0	0	0	0	0	0	0	0	0	0	0	0	0	0	0	0	0	0
k__Bacteria|p__Firmicutes|c__Clostridia|o__Clostridiales|f__Ruminococcaceae|g__Anaerofilum|s__Anaerofilum_sp_An201	NaN	0	50.5	50.5	0	0	0	0	CON <=> NDDs	0	0	NaN	NaN	NaN	0	0	0	0	0	0	0	0	0	0	0	0	0	0	0	0	0	0	0	0	0	0	0	0	0	0	0	0	0	0	0	0	0	0	0
k__Bacteria|p__Firmicutes|c__Clostridia|o__Clostridiales|f__Ruminococcaceae|g__Anaeromassilibacillus	0.00148064	-0.33375	57.175	40.4875	0.516667	0.225	0.0274367	0.0104535	MRC < CON	0.0206434	0.4	0.381005	-1.39212	0.074029	0	0.03374	0.14217	0	0.02147	0	0	0	0.026	0	0.02444	0	0	0.00203	0.0214	0	0	0.02441	0.02043	0	0.02917	0.0192	0.0054	0.0293	0	0.00133	0.10563	0	0.00853	0	0	0	0	0	0
k__Bacteria|p__Firmicutes|c__Clostridia|o__Clostridiales|f__Ruminococcaceae|g__Anaeromassilibacillus|s__Anaeromassilibacillus_sp_An250	0.00148064	-0.33375	57.175	40.4875	0.516667	0.225	0.0274367	0.0104535	NDDs < CON	0.0206434	0.4	0.381005	-1.39212	0.074029	0	0.03374	0.14217	0	0.02147	0	0	0	0.026	0	0.02444	0	0	0.00203	0.0214	0	0	0.02441	0.02043	0	0.02917	0.0192	0.0054	0.0293	0	0.00133	0.10563	0	0.00853	0	0	0	0	0	0
k__Bacteria|p__Firmicutes|c__Clostridia|o__Clostridiales|f__Ruminococcaceae|g__Anaerotruncus	0.00468004	-0.32875	57.075	40.6375	0.783333	0.475	0.247844	0.042773	MRC < CON	0.165816	0.66	0.17258	-2.53466	0.11297	0	0.17975	0.00014	0.02087	0.01281	0	0	0	0.01109	0	0.02069	0.01163	0	0.01077	0.0122	0.00548	0.00481	0.04023	0.32749	0.06006	0.06344	0.08806	4.56979	0.06381	3.64947	0.04348	0.2226	0	0.00572	0	0.19186	0.01562	0	0.2149	0.84967
k__Bacteria|p__Firmicutes|c__Clostridia|o__Clostridiales|f__Ruminococcaceae|g__Anaerotruncus|s__Anaerotruncus_colihominis	0.00988757	-0.29875	56.475	41.5375	0.75	0.475	0.0677463	0.0366293	NDDs < CON	0.0552995	0.64	0.540682	-0.887147	0.17633	0	0.17975	0.00014	0.02087	0.01281	0	0	0	0.01109	0	0.02069	0.01163	0	0.01077	0.0122	0.00548	0.00481	0.04023	0.32749	0.06006	0.06344	0.08806	0.02277	0.06381	0	0.04348	0.2226	0	0.00572	0	0.19186	0.01562	0	0.2149	0.84967
k__Bacteria|p__Firmicutes|c__Clostridia|o__Clostridiales|f__Ruminococcaceae|g__Anaerotruncus|s__Anaerotruncus_sp_CAG_528	0.520595	-0.02625	51.025	49.7125	0.05	0.025	0.180097	0.006144	NDDs <= CON	0.110516	0.04	0.0341149	-4.87346	0.710667	0	0	0	0	0	0	0	0	0	0	0	0	0	0	0	0	0	0	0	0	0	0	4.54702	0	3.64947	0	0	0	0	0	0	0	0	0	0
k__Bacteria|p__Firmicutes|c__Clostridia|o__Clostridiales|f__Ruminococcaceae|g__Faecalibacterium	0.727629	-0.0416667	51.3333	49.25	1	0.975	11.5621	11.3186	MRC <= CON	11.4647	0.99	0.978936	-0.030714	0.882133	15.1001	6.45935	17.9309	16.4077	8.93644	13.0731	11.7679	7.80516	13.4392	16.3292	10.8774	8.81539	12.5707	6.91677	7.25297	14.5606	11.2096	6.54631	23.1015	7.13543	10.489	2.1061	10.9506	12.6025	10.807	28.2112	14.4547	8.69669	5.23307	17.1633	0.54769	13.0814	3.48651	3.52411	3.39608
k__Bacteria|p__Firmicutes|c__Clostridia|o__Clostridiales|f__Ruminococcaceae|g__Faecalibacterium|s__Faecalibacterium_prausnitzii	0.727629	-0.0416667	51.3333	49.25	1	0.975	11.5621	11.3186	NDDs <= CON	11.4647	0.99	0.978936	-0.030714	0.882133	15.1001	6.45935	17.9309	16.4077	8.93644	13.0731	11.7679	7.80516	13.4392	16.3292	10.8774	8.81539	12.5707	6.91677	7.25297	14.5606	11.2096	6.54631	23.1015	7.13543	10.489	2.1061	10.9506	12.6025	10.807	28.2112	14.4547	8.69669	5.23307	17.1633	0.54769	13.0814	3.48651	3.52411	3.39608
k__Bacteria|p__Firmicutes|c__Clostridia|o__Clostridiales|f__Ruminococcaceae|g__Flavonifractor	0.874211	0.0191667	50.1167	51.075	0.983333	0.95	0.398071	0.525967	CON <= MRC	0.449229	0.97	1.32129	0.401948	0.923386	0.12109	0.87952	0.70049	0.81483	0.28572	0	0.2379	0.01318	0.10305	0.05213	0.6908	0.31036	0.01743	0.06249	0.20788	0.42075	0.11679	0.02045	1.92346	0.13865	0.14387	0.01895	0.22611	0.23146	0.01045	0.72989	0.99892	0.1256	0.26507	0.01246	0.66251	0.19928	0.83864	2.06225	0.28669
k__Bacteria|p__Firmicutes|c__Clostridia|o__Clostridiales|f__Ruminococcaceae|g__Flavonifractor|s__Flavonifractor_plautii	0.868671	0.02	50.1	51.1	0.983333	0.95	0.397956	0.525967	CON <= NDDs	0.449161	0.97	1.32167	0.402364	0.919833	0.12109	0.87952	0.70049	0.81483	0.28572	0	0.2379	0.01318	0.10305	0.05213	0.6908	0.31036	0.01743	0.06249	0.20788	0.42075	0.11679	0.01782	1.92346	0.13865	0.14387	0.01895	0.22611	0.23146	0.01045	0.72989	0.99892	0.1256	0.26507	0.01246	0.66251	0.19928	0.83864	2.06225	0.28669
k__Bacteria|p__Firmicutes|c__Clostridia|o__Clostridiales|f__Ruminococcaceae|g__Flavonifractor|s__Flavonifractor_sp_An100	0.251791	-0.0333333	51.1667	49.5	0.0333333	0	0.0001145	0	NDDs <= CON	6.87e-05	0.02	0	#NAME?	0.563551	0	0	0	0	0	0	0	0	0	0	0	0	0	0	0	0	0	0.00262	0	0	0	0	0	0	0	0	0	0	0	0	0	0	0	0	0
k__Bacteria|p__Firmicutes|c__Clostridia|o__Clostridiales|f__Ruminococcaceae|g__Gemmiger	0.0614214	0.220417	46.0917	57.1125	0.716667	0.825	0.245008	0.322201	CON <= MRC	0.275886	0.76	1.31506	0.395131	0.39319	0	0.07071	0.0215	0	0.7372	0.53334	0.00689	0	0.1975	3.18314	0.01635	1.49688	0.09382	0.05211	0.02441	0.39234	0.76644	0.06621	0.21051	0.78342	0	0.15958	0.03244	0.45958	0.22221	0.24205	0	0.09719	0.05287	0.8537	0.35602	0	0	0	0
k__Bacteria|p__Firmicutes|c__Clostridia|o__Clostridiales|f__Ruminococcaceae|g__Gemmiger|s__Gemmiger_formicilis	0.0700045	0.213333	46.2333	56.9	0.716667	0.8	0.245008	0.322128	CON <= NDDs	0.275856	0.75	1.31476	0.394801	0.415547	0	0.07071	0.0215	0	0.7372	0.53334	0.00689	0	0.1975	3.18314	0.01635	1.49688	0.09382	0.05211	0.02441	0.39234	0.76644	0.06621	0.21051	0.78342	0	0.15958	0.03244	0.45958	0.22221	0.24205	0	0.09719	0.05287	0.8537	0.35602	0	0	0	0
k__Bacteria|p__Firmicutes|c__Clostridia|o__Clostridiales|f__Ruminococcaceae|g__Gemmiger|s__Gemmiger_sp_An120	0.228461	0.025	50	51.25	0	0.025	0	7.375e-05	CON <= NDDs	2.95e-05	0.01	Inf	Inf	0.557947	0	0	0	0	0	0	0	0	0	0	0	0	0	0	0	0	0	0	0	0	0	0	0	0	0	0	0	0	0	0	0	0	0	0	0
k__Bacteria|p__Firmicutes|c__Clostridia|o__Clostridiales|f__Ruminococcaceae|g__Harryflintia	0.159209	-0.0741667	51.9833	48.275	0.1	0.025	0.000970667	8.625e-05	MRC <= CON	0.0006169	0.07	0.0888565	-3.49238	0.557947	0	0	0	0	0	0	0	0	0	0	0	0	0	0	0	0	0	0	0	0	0	0	0	0.0017	0	0	0	0	0	0	0	0	0	0	0
k__Bacteria|p__Firmicutes|c__Clostridia|o__Clostridiales|f__Ruminococcaceae|g__Harryflintia|s__Harryflintia_acetispora	0.159209	-0.0741667	51.9833	48.275	0.1	0.025	0.000970667	8.625e-05	NDDs <= CON	0.0006169	0.07	0.0888565	-3.49238	0.557947	0	0	0	0	0	0	0	0	0	0	0	0	0	0	0	0	0	0	0	0	0	0	0	0.0017	0	0	0	0	0	0	0	0	0	0	0
k__Bacteria|p__Firmicutes|c__Clostridia|o__Clostridiales|f__Ruminococcaceae|g__Pseudoflavonifractor	0.0264884	-0.116667	52.8333	47	0.116667	0	0.00180983	0	MRC < CON	0.0010859	0.07	0	#NAME?	0.230729	0	0	0	0	0	0	0	0	0	0	0	0	0	0	0	0	0	0	0	0	0.01302	0	0	0	0	0	0	0	0	0	0	0.00995	0	0	0
k__Bacteria|p__Firmicutes|c__Clostridia|o__Clostridiales|f__Ruminococcaceae|g__Pseudoflavonifractor|s__Pseudoflavonifractor_capillosus	0.0994514	-0.0666667	51.8333	48.5	0.0666667	0	0.000948667	0	NDDs <= CON	0.0005692	0.04	0	#NAME?	0.447002	0	0	0	0	0	0	0	0	0	0	0	0	0	0	0	0	0	0	0	0	0.01302	0	0	0	0	0	0	0	0	0	0	0.00995	0	0	0
k__Bacteria|p__Firmicutes|c__Clostridia|o__Clostridiales|f__Ruminococcaceae|g__Pseudoflavonifractor|s__Pseudoflavonifractor_sp_An184	0.0994514	-0.0666667	51.8333	48.5	0.0666667	0	0.000861167	0	NDDs <= CON	0.0005167	0.04	0	#NAME?	0.447002	0	0	0	0	0	0	0	0	0	0	0	0	0	0	0	0	0	0	0	0	0	0	0	0	0	0	0	0	0	0	0	0	0	0	0
k__Bacteria|p__Firmicutes|c__Clostridia|o__Clostridiales|f__Ruminococcaceae|g__Ruminococcaceae_unclassified	0.298848	-0.1225	52.95	46.825	0.783333	0.7	0.547511	0.265823	MRC <= CON	0.434835	0.75	0.485511	-1.04242	0.619545	0	0.03087	4.862	0	0.09978	0	0	0.03713	1.71863	0	0	0.00089	0.0229	0.03608	0.1591	0.00681	0.06028	0.01722	0.01291	0.17809	0.01216	0.18267	0.0102	8.71841	2.61959	0.01928	0.27841	0.01674	0.39775	0	0.1061	0.14738	0.01495	0.07343	0.0274
k__Bacteria|p__Firmicutes|c__Clostridia|o__Clostridiales|f__Ruminococcaceae|g__Ruminococcaceae_unclassified|s__Clostridium_leptum	0.0444303	-0.234167	55.1833	43.475	0.733333	0.575	0.160709	0.113489	NDDs < CON	0.141821	0.67	0.706182	-0.501889	0.306133	0	0.02231	4.84524	0	0.09469	0	0	0.02441	0.00871	0	0	0.00089	0.0229	0.03608	0.13312	0.00681	0.04362	0.01341	0	0.13903	0.01216	0.17954	0.0102	0.99888	0	0.01691	0.14139	0.01674	0.24447	0	0.1061	0.12349	0.0073	0.07343	0
k__Bacteria|p__Firmicutes|c__Clostridia|o__Clostridiales|f__Ruminococcaceae|g__Ruminococcaceae_unclassified|s__Clostridium_methylpentosum	0.00402886	-0.266667	55.8333	42.5	0.383333	0.1	0.004918	0.00438175	NDDs < CON	0.0047035	0.27	0.890962	-0.166565	0.11297	0	0.00856	0.00415	0	0.00123	0	0	0	0.0038	0	0	0	0	0	0.00219	0	0	0.0038	0.01291	0.03906	0	0.00313	0	0.00026	0	0.00236	0.0729	0	0	0	0	0	0.00766	0	0.0274
k__Bacteria|p__Firmicutes|c__Clostridia|o__Clostridiales|f__Ruminococcaceae|g__Ruminococcaceae_unclassified|s__Eubacterium_siraeum	0.539281	0.06	49.3	52.3	0.283333	0.35	0.37999	0.144079	CON <= NDDs	0.285626	0.31	0.379165	-1.3991	0.718568	0	0	0.01261	0	0	0	0	0.01273	1.70613	0	0	0	0	0	0.02379	0	0.01665	0	0	0	0	0	0	7.71927	2.61959	0	0.06412	0	0.15328	0	0	0.02389	0	0	0
k__Bacteria|p__Firmicutes|c__Clostridia|o__Clostridiales|f__Ruminococcaceae|g__Ruminococcaceae_unclassified|s__Ruminococcaceae_bacterium_D5	0.376198	-0.04	51.3	49.3	0.0666667	0.025	0.00189333	0.00387225	NDDs <= CON	0.0026849	0.05	2.0452	1.03224	0.619545	0	0	0	0	0.00387	0	0	0	0	0	0	0	0	0	0	0	0	0	0	0	0	0	0	0	0	0	0	0	0	0	0	0	0	0	0
k__Bacteria|p__Firmicutes|c__Clostridia|o__Clostridiales|f__Ruminococcaceae|g__Ruminococcus	0.0839034	-0.205	54.6	44.35	0.883333	0.9	6.24793	4.26743	MRC <= CON	5.45573	0.89	0.683015	-0.550012	0.419015	3.26705	6.76487	9.13641	11.8713	4.04329	3.51054	1.13572	6.93952	12.4516	0	0	0.01004	13.5901	9.89541	11.6759	7.6358	6.10872	4.54167	10.0576	5.86696	17.4476	4.61049	2.65222	5.41787	2.53804	8.62436	13.9733	2.97918	5.19265	0.71609	0.31449	1.38334	6.19232	0	0
k__Bacteria|p__Firmicutes|c__Clostridia|o__Clostridiales|f__Ruminococcaceae|g__Ruminococcus|s__Ruminococcus_bicirculans	0.27169	-0.129167	53.0833	46.625	0.733333	0.7	0.786757	0.644149	NDDs <= CON	0.729714	0.72	0.818739	-0.288524	0.60099	0	0.49871	1.53553	1.6278	1.04351	0.6491	1.13572	0.8455	6.19147	0	0	0.00925	1.91981	0.48575	0.63923	1.65792	0.49307	4.54167	0.95032	1.12334	1.3425	0	0.23002	0.01738	0.50867	0.13074	1.82798	0.02106	0.24852	0.01584	0.31449	1.24492	0	0	0
k__Bacteria|p__Firmicutes|c__Clostridia|o__Clostridiales|f__Ruminococcaceae|g__Ruminococcus|s__Ruminococcus_bromii	0.0713833	-0.212083	54.7417	44.1375	0.783333	0.675	5.00789	3.34004	NDDs <= CON	4.34075	0.74	0.666955	-0.584339	0.418881	3.26705	5.27858	7.59517	10.2435	2.94309	0.83105	0	5.1947	5.5797	0	0	0.00079	10.2511	9.40966	6.13571	3.97218	5.07622	0	9.07802	4.64314	16.0526	2.97349	2.42219	5.40049	1.5963	8.49362	12.1453	2.95812	4.94413	0.70024	0	0.00147	6.19232	0	0
k__Bacteria|p__Firmicutes|c__Clostridia|o__Clostridiales|f__Ruminococcaceae|g__Ruminococcus|s__Ruminococcus_callidus	0.870883	-0.0116667	50.7333	50.15	0.133333	0.125	0.003333	0.00136175	NDDs <= CON	0.0025445	0.13	0.408566	-1.29136	0.921022	0	0	0	0	0.00908	0	0	0.03711	0.00065	0	0	0	0	0	0	0	0.00878	0	0.02926	0	0.05252	0	0	0	0	0	0	0	0	0	0	0	0	0	0
k__Bacteria|p__Firmicutes|c__Clostridia|o__Clostridiales|f__Ruminococcaceae|g__Ruminococcus|s__Ruminococcus_lactaris	0.441372	-0.0766667	52.0333	48.2	0.35	0.3	0.410115	0.209174	NDDs <= CON	0.329738	0.33	0.510037	-0.971327	0.638903	0	0.98758	0.00571	0	0.0476	2.03039	0	0.0287	0.67981	0	0	0	0	0	4.90092	2.0057	0.53064	0	0	0.10048	0	1.52563	0	0	0.42902	0	0	0	0	0	0	0.13694	0	0	0
k__Bacteria|p__Firmicutes|c__Clostridia|o__Clostridiales|f__Ruminococcaceae|g__Ruminococcus|s__Ruminococcus_obeum_CAG_39	0.425983	-0.0166667	50.8333	50	0.0166667	0	6.75e-05	0	NDDs <= CON	4.05e-05	0.01	0	#NAME?	0.619545	0	0	0	0	0	0	0	0	0	0	0	0	0	0	0	0	0	0	0	0	0	0	0	0	0.00405	0	0	0	0	0	0	0	0	0	0
k__Bacteria|p__Firmicutes|c__Clostridia|o__Clostridiales|f__Ruminococcaceae|g__Ruminococcus|s__Ruminococcus_sp_CAG_330	0.596181	0.02625	49.975	51.2875	0.05	0.075	0.0154408	0.0250515	CON <= NDDs	0.0192851	0.06	1.62242	0.698146	0.768634	0	0	0	0	0	0	0	0.83352	0	0	0	0	0	0	0	0	0	0	0	0	0	0.07082	0	0	0	0	0	0	0	0	0	0	0	0	0
k__Bacteria|p__Firmicutes|c__Clostridia|o__Clostridiales|f__Ruminococcaceae|g__Ruminococcus|s__Ruminococcus_sp_CAG_403	0.366232	0.0408333	49.6833	51.725	0.0333333	0.075	0.024328	0.007893	CON <= NDDs	0.017754	0.05	0.324441	-1.62397	0.619545	0	0	0	0	0	0	0	0	0	0	0	0	1.41913	0	0	0	0	0	0	0	0	0.04055	0	0	0	0	0	0	0	0	0	0	0	0	0
k__Bacteria|p__Firmicutes|c__Clostridia|o__Clostridiales|f__Ruminococcaceae|g__Ruminococcus|s__Ruminococcus_sp_CAG_488	0.228461	0.025	50	51.25	0	0.025	0	0.0397617	CON <= NDDs	0.0159047	0.01	Inf	Inf	0.557947	0	0	0	0	0	0	0	0	0	0	0	0	0	0	0	0	0	0	0	0	0	0	0	0	0	0	0	0	0	0	0	0	0	0	0
k__Bacteria|p__Firmicutes|c__Clostridia|o__Clostridiales|f__Ruminococcaceae|g__Ruthenibacterium	0.00622241	-0.324167	56.9833	40.775	0.933333	0.8	0.510608	0.201049	MRC < CON	0.386784	0.88	0.393744	-1.34467	0.128242	0.1171	0.62803	0.08581	0.54953	0.18098	0.01548	0	0	0.17816	0.03809	0.29934	0.14751	0.04097	0.00413	0.50271	0.01276	0.17745	0.06234	0.52188	0.25056	0.33888	0.1968	0.07781	0.36859	0.00964	0.39738	0.5072	0.03045	0.2665	0	5.35133	0.21524	0.28375	1.01587	2.63267
k__Bacteria|p__Firmicutes|c__Clostridia|o__Clostridiales|f__Ruminococcaceae|g__Ruthenibacterium|s__Ruthenibacterium_lactatiformans	0.00622241	-0.324167	56.9833	40.775	0.933333	0.8	0.510608	0.201049	NDDs < CON	0.386784	0.88	0.393744	-1.34467	0.128242	0.1171	0.62803	0.08581	0.54953	0.18098	0.01548	0	0	0.17816	0.03809	0.29934	0.14751	0.04097	0.00413	0.50271	0.01276	0.17745	0.06234	0.52188	0.25056	0.33888	0.1968	0.07781	0.36859	0.00964	0.39738	0.5072	0.03045	0.2665	0	5.35133	0.21524	0.28375	1.01587	2.63267
k__Bacteria|p__Firmicutes|c__Erysipelotrichia	0.499386	0.0804167	48.8917	52.9125	0.983333	1	0.550793	0.714295	CON <= MRC	0.616194	0.99	1.29685	0.375009	0.690641	0.11566	0.47588	0.09959	0.5137	0.1696	0.00529	0.19241	0.3404	0.19795	0.17321	0.61913	0.40787	0.07458	0.06142	0.21276	0.35274	0.06065	0.04737	0.22002	0.23337	0.21591	3.12809	0.15945	0.4174	0	0.38223	0.35079	2.01365	0.13699	0.01335	1.27484	0.19475	1.10852	0.1062	1.9738
k__Bacteria|p__Firmicutes|c__Erysipelotrichia|o__Erysipelotrichales	0.499386	0.0804167	48.8917	52.9125	0.983333	1	0.550793	0.714295	CON <= MRC	0.616194	0.99	1.29685	0.375009	0.690641	0.11566	0.47588	0.09959	0.5137	0.1696	0.00529	0.19241	0.3404	0.19795	0.17321	0.61913	0.40787	0.07458	0.06142	0.21276	0.35274	0.06065	0.04737	0.22002	0.23337	0.21591	3.12809	0.15945	0.4174	0	0.38223	0.35079	2.01365	0.13699	0.01335	1.27484	0.19475	1.10852	0.1062	1.9738
k__Bacteria|p__Firmicutes|c__Erysipelotrichia|o__Erysipelotrichales|f__Erysipelotrichaceae	0.499386	0.0804167	48.8917	52.9125	0.983333	1	0.550793	0.714295	CON <= MRC	0.616194	0.99	1.29685	0.375009	0.690641	0.11566	0.47588	0.09959	0.5137	0.1696	0.00529	0.19241	0.3404	0.19795	0.17321	0.61913	0.40787	0.07458	0.06142	0.21276	0.35274	0.06065	0.04737	0.22002	0.23337	0.21591	3.12809	0.15945	0.4174	0	0.38223	0.35079	2.01365	0.13699	0.01335	1.27484	0.19475	1.10852	0.1062	1.9738
k__Bacteria|p__Firmicutes|c__Erysipelotrichia|o__Erysipelotrichales|f__Erysipelotrichaceae|g__Absiella	0.0251391	0.109583	48.3083	53.7875	0.0166667	0.125	0.0003	0.011603	CON < MRC	0.0048212	0.06	38.6767	5.27339	0.230729	0	0	0	0	0	0	0	0	0	0	0	0	0	0	0	0	0	0	0	0	0	0	0	0	0	0	0	0	0	0	0	0	0	0	0
k__Bacteria|p__Firmicutes|c__Erysipelotrichia|o__Erysipelotrichales|f__Erysipelotrichaceae|g__Absiella|s__Absiella_dolichum	0.0251391	0.109583	48.3083	53.7875	0.0166667	0.125	0.0003	0.011603	CON < NDDs	0.0048212	0.06	38.6767	5.27339	0.230729	0	0	0	0	0	0	0	0	0	0	0	0	0	0	0	0	0	0	0	0	0	0	0	0	0	0	0	0	0	0	0	0	0	0	0
k__Bacteria|p__Firmicutes|c__Erysipelotrichia|o__Erysipelotrichales|f__Erysipelotrichaceae|g__Bulleidia	0.251791	-0.0333333	51.1667	49.5	0.0333333	0	0.000577667	0	MRC <= CON	0.0003466	0.02	0	#NAME?	0.563551	0	0	0	0	0	0	0	0	0	0	0	0	0	0	0	0	0	0	0	0	0	0	0	0	0	0	0	0	0	0	0	0	0	0	0
k__Bacteria|p__Firmicutes|c__Erysipelotrichia|o__Erysipelotrichales|f__Erysipelotrichaceae|g__Bulleidia|s__Bulleidia_extructa	0.251791	-0.0333333	51.1667	49.5	0.0333333	0	0.000577667	0	NDDs <= CON	0.0003466	0.02	0	#NAME?	0.563551	0	0	0	0	0	0	0	0	0	0	0	0	0	0	0	0	0	0	0	0	0	0	0	0	0	0	0	0	0	0	0	0	0	0	0
k__Bacteria|p__Firmicutes|c__Erysipelotrichia|o__Erysipelotrichales|f__Erysipelotrichaceae|g__Candidatus_Stoquefichus	0.425983	-0.0166667	50.8333	50	0.0166667	0	0.000203333	0	MRC <= CON	0.000122	0.01	0	#NAME?	0.619545	0	0	0	0	0	0	0	0	0	0	0	0	0	0	0	0	0	0	0	0	0	0	0	0	0	0	0	0	0	0	0	0	0	0	0
k__Bacteria|p__Firmicutes|c__Erysipelotrichia|o__Erysipelotrichales|f__Erysipelotrichaceae|g__Candidatus_Stoquefichus|s__Candidatus_Stoquefichus_sp_KLE1796	0.425983	-0.0166667	50.8333	50	0.0166667	0	0.000203333	0	NDDs <= CON	0.000122	0.01	0	#NAME?	0.619545	0	0	0	0	0	0	0	0	0	0	0	0	0	0	0	0	0	0	0	0	0	0	0	0	0	0	0	0	0	0	0	0	0	0	0
k__Bacteria|p__Firmicutes|c__Erysipelotrichia|o__Erysipelotrichales|f__Erysipelotrichaceae|g__Catenibacterium	0.0251391	0.109583	48.3083	53.7875	0.0166667	0.125	0.0011595	0.038858	CON < MRC	0.0162389	0.06	33.5127	5.06664	0.230729	0	0	0	0	0	0	0	0.06957	0	0	0	0	0	0	0	0	0	0	0	0	0	0	0	0	0	0	0	0	0	0	0	0	0	0	0
k__Bacteria|p__Firmicutes|c__Erysipelotrichia|o__Erysipelotrichales|f__Erysipelotrichaceae|g__Catenibacterium|s__Catenibacterium_mitsuokai	0.0251391	0.109583	48.3083	53.7875	0.0166667	0.125	0.0011595	0.038858	CON < NDDs	0.0162389	0.06	33.5127	5.06664	0.230729	0	0	0	0	0	0	0	0.06957	0	0	0	0	0	0	0	0	0	0	0	0	0	0	0	0	0	0	0	0	0	0	0	0	0	0	0
k__Bacteria|p__Firmicutes|c__Erysipelotrichia|o__Erysipelotrichales|f__Erysipelotrichaceae|g__Coprobacillus	0.639828	-0.0458333	51.4167	49.125	0.333333	0.275	0.034859	0.050488	MRC <= CON	0.0411106	0.31	1.44835	0.534409	0.808154	0	0.14652	0.00397	0	0	0.00529	0	0	0.00446	0	0	0	0	0	0	0	0	0	0	0	0.09802	0.00424	0	0	0	0	0	0.00527	0.07434	0	0.02444	0	0	0.0005	0.60427
k__Bacteria|p__Firmicutes|c__Erysipelotrichia|o__Erysipelotrichales|f__Erysipelotrichaceae|g__Coprobacillus|s__Coprobacillus_cateniformis	0.639828	-0.0458333	51.4167	49.125	0.333333	0.275	0.034859	0.050488	NDDs <= CON	0.0411106	0.31	1.44835	0.534409	0.808154	0	0.14652	0.00397	0	0	0.00529	0	0	0.00446	0	0	0	0	0	0	0	0	0	0	0	0.09802	0.00424	0	0	0	0	0	0.00527	0.07434	0	0.02444	0	0	0.0005	0.60427
k__Bacteria|p__Firmicutes|c__Erysipelotrichia|o__Erysipelotrichales|f__Erysipelotrichaceae|g__Dielma	0.0042379	-0.210833	54.7167	44.175	0.233333	0.025	0.00193017	9.525e-05	MRC < CON	0.0011962	0.15	0.0493481	-4.34086	0.11297	0.0064	0.01679	0	0	0.00495	0	0	0	0.00115	0	0.00213	0	0	0.00634	0	0	0	0	0	0.00665	0	0.0349	0	0.0106	0	0	0	0	0	0	0	0.00359	0	0	0
k__Bacteria|p__Firmicutes|c__Erysipelotrichia|o__Erysipelotrichales|f__Erysipelotrichaceae|g__Dielma|s__Dielma_fastidiosa	0.0042379	-0.210833	54.7167	44.175	0.233333	0.025	0.00193017	9.525e-05	NDDs < CON	0.0011962	0.15	0.0493481	-4.34086	0.11297	0.0064	0.01679	0	0	0.00495	0	0	0	0.00115	0	0.00213	0	0	0.00634	0	0	0	0	0	0.00665	0	0.0349	0	0.0106	0	0	0	0	0	0	0	0.00359	0	0	0
k__Bacteria|p__Firmicutes|c__Erysipelotrichia|o__Erysipelotrichales|f__Erysipelotrichaceae|g__Erysipelatoclostridium	0.412224	-0.0975	52.45	47.575	0.933333	0.875	0.354088	0.424799	MRC <= CON	0.382372	0.91	1.1997	0.262671	0.619545	0.09279	0.08533	0.09108	0.5137	0.12017	0	0.1799	0.00883	0.14999	0.17155	0.61012	0.4045	0.04403	0.02917	0.1628	0.35274	0.01646	0.00464	0.06612	0.17729	0.11789	0.00121	0.09584	0.0495	0	0.38207	0.24271	0.2787	0.05164	0	1.22965	0.00973	1.10852	0.09963	1.36785
k__Bacteria|p__Firmicutes|c__Erysipelotrichia|o__Erysipelotrichales|f__Erysipelotrichaceae|g__Erysipelatoclostridium|s__Clostridium_innocuum	0.537443	-0.0733333	51.9667	48.3	0.9	0.775	0.138282	0.102043	NDDs <= CON	0.123787	0.85	0.737937	-0.438431	0.718568	0.08002	0.03112	0.08294	0.07203	0.03023	0	0.00121	0.00138	0.01781	0.15316	0.38043	0.21045	0.00916	0.01337	0.05051	0.03564	0.00377	0.00366	0.06318	0.02784	0.00474	0	0.0199	0.00026	0	0.05814	0.04983	0.00452	0.05164	0	0.03275	0.00446	0.08816	0.0557	0.63154
k__Bacteria|p__Firmicutes|c__Erysipelotrichia|o__Erysipelotrichales|f__Erysipelotrichaceae|g__Erysipelatoclostridium|s__Clostridium_spiroforme	0.553313	-0.0641667	51.7833	48.575	0.466667	0.4	0.0449602	0.027513	NDDs <= CON	0.0379813	0.44	0.611942	-0.708534	0.731217	0	0.01169	0.00084	0.12702	0.06993	0	0.04376	0	0	0	0.11143	0	0.02759	0.01581	0.08308	0	0.01202	0.00098	0	0	0.0068	0	0.04727	0.04924	0	0.24985	0.17833	0.20192	0	0	0	0	0.45707	0.01643	0
k__Bacteria|p__Firmicutes|c__Erysipelotrichia|o__Erysipelotrichales|f__Erysipelotrichaceae|g__Erysipelatoclostridium|s__Erysipelatoclostridium_ramosum	0.814383	-0.0279167	51.0583	49.6625	0.783333	0.625	0.170846	0.295242	NDDs <= CON	0.220604	0.72	1.72812	0.789206	0.909487	0.01276	0.04252	0.0073	0.31465	0.02001	0	0.13494	0.00745	0.13218	0.01838	0.11826	0.19405	0.00728	0	0.02922	0.3171	0.00067	0	0.00294	0.14946	0.10634	0.00121	0.02867	0	0	0.07409	0.01454	0.07226	0	0	1.1969	0.00527	0.56329	0.0275	0.73631
k__Bacteria|p__Firmicutes|c__Erysipelotrichia|o__Erysipelotrichales|f__Erysipelotrichaceae|g__Erysipelothrix	0.156595	-0.05	51.5	49	0.05	0	0.000461	0	MRC <= CON	0.0002766	0.03	0	#NAME?	0.557947	0	0	0	0	0	0	0	0	0	0	0	0	0	0	0	0	0	0	0	0	0	0	0	0	0	0	0	0	0	0	0	0	0	0	0
k__Bacteria|p__Firmicutes|c__Erysipelotrichia|o__Erysipelotrichales|f__Erysipelotrichaceae|g__Erysipelothrix|s__Erysipelothrix_larvae	0.156595	-0.05	51.5	49	0.05	0	0.000461	0	NDDs <= CON	0.0002766	0.03	0	#NAME?	0.557947	0	0	0	0	0	0	0	0	0	0	0	0	0	0	0	0	0	0	0	0	0	0	0	0	0	0	0	0	0	0	0	0	0	0	0
k__Bacteria|p__Firmicutes|c__Erysipelotrichia|o__Erysipelotrichales|f__Erysipelotrichaceae|g__Faecalicoccus	0.771717	0.00875	50.325	50.7625	0.0166667	0.025	0.0001235	0.00455675	CON <= MRC	0.0018968	0.02	36.8968	5.20542	0.89945	0	0	0	0	0	0	0	0	0	0	0	0	0	0	0	0	0	0	0	0	0	0	0	0	0	0	0	0	0	0	0	0.00741	0	0	0
k__Bacteria|p__Firmicutes|c__Erysipelotrichia|o__Erysipelotrichales|f__Erysipelotrichaceae|g__Faecalicoccus|s__Faecalicoccus_pleomorphus	0.771717	0.00875	50.325	50.7625	0.0166667	0.025	0.0001235	0.00455675	CON <= NDDs	0.0018968	0.02	36.8968	5.20542	0.89945	0	0	0	0	0	0	0	0	0	0	0	0	0	0	0	0	0	0	0	0	0	0	0	0	0	0	0	0	0	0	0	0.00741	0	0	0
k__Bacteria|p__Firmicutes|c__Erysipelotrichia|o__Erysipelotrichales|f__Erysipelotrichaceae|g__Faecalitalea	0.228461	0.025	50	51.25	0	0.025	0	0.0110823	CON <= MRC	0.0044329	0.01	Inf	Inf	0.557947	0	0	0	0	0	0	0	0	0	0	0	0	0	0	0	0	0	0	0	0	0	0	0	0	0	0	0	0	0	0	0	0	0	0	0
k__Bacteria|p__Firmicutes|c__Erysipelotrichia|o__Erysipelotrichales|f__Erysipelotrichaceae|g__Faecalitalea|s__Faecalitalea_cylindroides	0.228461	0.025	50	51.25	0	0.025	0	0.0110823	CON <= NDDs	0.0044329	0.01	Inf	Inf	0.557947	0	0	0	0	0	0	0	0	0	0	0	0	0	0	0	0	0	0	0	0	0	0	0	0	0	0	0	0	0	0	0	0	0	0	0
k__Bacteria|p__Firmicutes|c__Erysipelotrichia|o__Erysipelotrichales|f__Erysipelotrichaceae|g__Holdemanella	0.554687	0.0333333	49.8333	51.5	0.0666667	0.1	0.0687307	0.109912	CON <= MRC	0.0852032	0.08	1.59917	0.677323	0.731217	0	0	0	0	0	0	0	0.26199	0	0	0	0	0	0	0	0	0	0	0	0	0	3.08774	0	0.3231	0	0	0	0	0	0	0	0	0	0	0
k__Bacteria|p__Firmicutes|c__Erysipelotrichia|o__Erysipelotrichales|f__Erysipelotrichaceae|g__Holdemanella|s__Holdemanella_biformis	0.554687	0.0333333	49.8333	51.5	0.0666667	0.1	0.0687307	0.109912	CON <= NDDs	0.0852032	0.08	1.59917	0.677323	0.731217	0	0	0	0	0	0	0	0.26199	0	0	0	0	0	0	0	0	0	0	0	0	0	3.08774	0	0.3231	0	0	0	0	0	0	0	0	0	0	0
k__Bacteria|p__Firmicutes|c__Erysipelotrichia|o__Erysipelotrichales|f__Erysipelotrichaceae|g__Holdemania	0.0358588	-0.230833	55.1167	43.575	0.566667	0.35	0.0362305	0.015371	MRC < CON	0.0278867	0.48	0.424256	-1.23699	0.268147	0	0.22724	0.00453	0	0.04262	0	0	0	0.04219	0.00166	0	0	0.0097	0.01481	0.045	0	0.04419	0.04272	0.14716	0.04942	0	0	0.06176	0.02777	0	0	0.10808	0.00629	0.00739	0	0	0.02506	0	0	0
k__Bacteria|p__Firmicutes|c__Erysipelotrichia|o__Erysipelotrichales|f__Erysipelotrichaceae|g__Holdemania|s__Holdemania_filiformis	0.0358588	-0.230833	55.1167	43.575	0.566667	0.35	0.0362305	0.015371	NDDs < CON	0.0278867	0.48	0.424256	-1.23699	0.268147	0	0.22724	0.00453	0	0.04262	0	0	0	0.04219	0.00166	0	0	0.0097	0.01481	0.045	0	0.04419	0.04272	0.14716	0.04942	0	0	0.06176	0.02777	0	0	0.10808	0.00629	0.00739	0	0	0.02506	0	0	0
k__Bacteria|p__Firmicutes|c__Erysipelotrichia|o__Erysipelotrichales|f__Erysipelotrichaceae|g__Massiliomicrobiota	NaN	0	50.5	50.5	0	0	0	0	CON <=> MRC	0	0	NaN	NaN	NaN	0	0	0	0	0	0	0	0	0	0	0	0	0	0	0	0	0	0	0	0	0	0	0	0	0	0	0	0	0	0	0	0	0	0	0
k__Bacteria|p__Firmicutes|c__Erysipelotrichia|o__Erysipelotrichales|f__Erysipelotrichaceae|g__Massiliomicrobiota|s__Massiliomicrobiota_timonensis	NaN	0	50.5	50.5	0	0	0	0	CON <=> NDDs	0	0	NaN	NaN	NaN	0	0	0	0	0	0	0	0	0	0	0	0	0	0	0	0	0	0	0	0	0	0	0	0	0	0	0	0	0	0	0	0	0	0	0
k__Bacteria|p__Firmicutes|c__Erysipelotrichia|o__Erysipelotrichales|f__Erysipelotrichaceae|g__Solobacterium	0.460892	-0.0658333	51.8167	48.525	0.266667	0.2	0.0098855	0.0202977	MRC <= CON	0.0140504	0.24	2.05329	1.03793	0.662336	0	0	0	0	0	0	0	0	0	0	0	0.00337	0.01113	0	0	0	0	0	0	0	0	0	0	0.00644	0	0.00016	0	0.01359	0	0	0.00613	0	0	0.00607	0
k__Bacteria|p__Firmicutes|c__Erysipelotrichia|o__Erysipelotrichales|f__Erysipelotrichaceae|g__Solobacterium|s__Solobacterium_moorei	0.460892	-0.0658333	51.8167	48.525	0.266667	0.2	0.0098855	0.0202977	NDDs <= CON	0.0140504	0.24	2.05329	1.03793	0.662336	0	0	0	0	0	0	0	0	0	0	0	0.00337	0.01113	0	0	0	0	0	0	0	0	0	0	0.00644	0	0.00016	0	0.01359	0	0	0.00613	0	0	0.00607	0
k__Bacteria|p__Firmicutes|c__Erysipelotrichia|o__Erysipelotrichales|f__Erysipelotrichaceae|g__Turicibacter	0.850845	-0.02125	50.925	49.8625	0.516667	0.475	0.0422432	0.027233	MRC <= CON	0.0362391	0.5	0.644672	-0.633362	0.909487	0.01647	0	0	0	0.00185	0	0.01251	0	0.00015	0	0.00689	0	0.00972	0.01109	0.00496	0	0	0	0.00674	0	0	0	0.00184	0	0	0	0	1.70978	0.00362	0.01335	0.01461	0.14895	0	0	0.00168
k__Bacteria|p__Firmicutes|c__Erysipelotrichia|o__Erysipelotrichales|f__Erysipelotrichaceae|g__Turicibacter|s__Turicibacter_sanguinis	0.850845	-0.02125	50.925	49.8625	0.516667	0.475	0.0422432	0.027233	NDDs <= CON	0.0362391	0.5	0.644672	-0.633362	0.909487	0.01647	0	0	0	0.00185	0	0.01251	0	0.00015	0	0.00689	0	0.00972	0.01109	0.00496	0	0	0	0.00674	0	0	0	0.00184	0	0	0	0	1.70978	0.00362	0.01335	0.01461	0.14895	0	0	0.00168
k__Bacteria|p__Firmicutes|c__Firmicutes_unclassified	0.687521	-0.0479167	51.4583	49.0625	0.85	0.775	0.638139	0.969561	MRC <= CON	0.770708	0.82	1.51936	0.603461	0.848766	0.04177	1.19506	0.81934	0.00523	0.4988	0.21021	0	0.00377	1.23909	0	0	0.05744	0.04572	0.2736	1.63604	0.01039	0.75244	3.36635	0.52358	2.04742	1.18245	0.73119	0.24675	0.36756	0.22866	0.06388	3.08316	0.11882	0.27708	0.10614	0.37104	0.57598	0.08255	0	0
k__Bacteria|p__Firmicutes|c__Firmicutes_unclassified|o__Firmicutes_unclassified	0.687521	-0.0479167	51.4583	49.0625	0.85	0.775	0.638139	0.969561	MRC <= CON	0.770708	0.82	1.51936	0.603461	0.848766	0.04177	1.19506	0.81934	0.00523	0.4988	0.21021	0	0.00377	1.23909	0	0	0.05744	0.04572	0.2736	1.63604	0.01039	0.75244	3.36635	0.52358	2.04742	1.18245	0.73119	0.24675	0.36756	0.22866	0.06388	3.08316	0.11882	0.27708	0.10614	0.37104	0.57598	0.08255	0	0
k__Bacteria|p__Firmicutes|c__Firmicutes_unclassified|o__Firmicutes_unclassified|f__Firmicutes_unclassified	0.687521	-0.0479167	51.4583	49.0625	0.85	0.775	0.638139	0.969561	MRC <= CON	0.770708	0.82	1.51936	0.603461	0.848766	0.04177	1.19506	0.81934	0.00523	0.4988	0.21021	0	0.00377	1.23909	0	0	0.05744	0.04572	0.2736	1.63604	0.01039	0.75244	3.36635	0.52358	2.04742	1.18245	0.73119	0.24675	0.36756	0.22866	0.06388	3.08316	0.11882	0.27708	0.10614	0.37104	0.57598	0.08255	0	0
k__Bacteria|p__Firmicutes|c__Firmicutes_unclassified|o__Firmicutes_unclassified|f__Firmicutes_unclassified|g__Firmicutes_unclassified	0.687521	-0.0479167	51.4583	49.0625	0.85	0.775	0.638139	0.969561	MRC <= CON	0.770708	0.82	1.51936	0.603461	0.848766	0.04177	1.19506	0.81934	0.00523	0.4988	0.21021	0	0.00377	1.23909	0	0	0.05744	0.04572	0.2736	1.63604	0.01039	0.75244	3.36635	0.52358	2.04742	1.18245	0.73119	0.24675	0.36756	0.22866	0.06388	3.08316	0.11882	0.27708	0.10614	0.37104	0.57598	0.08255	0	0
k__Bacteria|p__Firmicutes|c__Firmicutes_unclassified|o__Firmicutes_unclassified|f__Firmicutes_unclassified|g__Firmicutes_unclassified|s__Firmicutes_bacterium_CAG_110	0.397812	-0.0608333	51.7167	48.675	0.166667	0.1	0.027718	0.049176	NDDs <= CON	0.0363012	0.14	1.77415	0.827131	0.619545	0	0	0	0	0	0	0	0	0	0	0	0	0	0	0.07442	0	0	0	0	0	0	0	0	0	0.04854	0	0	0	0.02209	0	0	0	0	0	0
k__Bacteria|p__Firmicutes|c__Firmicutes_unclassified|o__Firmicutes_unclassified|f__Firmicutes_unclassified|g__Firmicutes_unclassified|s__Firmicutes_bacterium_CAG_145	0.0247516	-0.218333	54.8667	43.95	0.4	0.175	0.100696	0.0163047	NDDs < CON	0.0669396	0.31	0.16192	-2.62664	0.230729	0	0	0	0	0	0	0	0	0.00739	0	0	0.05744	0	0.00023	0.08915	0.01039	0.11399	0.02223	0	0	0.32461	0.01011	0	0.06543	0	0	1.24205	0	0.05449	0	0.35794	0.01039	0	0	0
k__Bacteria|p__Firmicutes|c__Firmicutes_unclassified|o__Firmicutes_unclassified|f__Firmicutes_unclassified|g__Firmicutes_unclassified|s__Firmicutes_bacterium_CAG_170	0.0330991	0.075	49	52.75	0	0.075	0	0.38539	CON < NDDs	0.154156	0.03	Inf	Inf	0.255846	0	0	0	0	0	0	0	0	0	0	0	0	0	0	0	0	0	0	0	0	0	0	0	0	0	0	0	0	0	0	0	0	0	0	0
k__Bacteria|p__Firmicutes|c__Firmicutes_unclassified|o__Firmicutes_unclassified|f__Firmicutes_unclassified|g__Firmicutes_unclassified|s__Firmicutes_bacterium_CAG_238	0.168845	-0.0725	51.95	48.325	0.1	0.025	0.000296	0.0532272	NDDs <= CON	0.0214685	0.07	179.822	7.49042	0.557947	0	0	0	0	0	0	0	0	0	0	0	0	0	0	0	0	0	0	0	0	0	0.0025	0	0.0017	0	0	0	0	0	0	0	0	0	0	0
k__Bacteria|p__Firmicutes|c__Firmicutes_unclassified|o__Firmicutes_unclassified|f__Firmicutes_unclassified|g__Firmicutes_unclassified|s__Firmicutes_bacterium_CAG_424	0.0637845	0.0833333	48.8333	53	0.0166667	0.1	0.00077	0.049514	CON <= NDDs	0.0202676	0.05	64.3039	6.00683	0.396308	0	0	0	0	0	0	0	0	0	0	0	0	0	0	0	0	0	0	0	0	0	0	0	0	0	0.0462	0	0	0	0	0	0	0	0	0
k__Bacteria|p__Firmicutes|c__Firmicutes_unclassified|o__Firmicutes_unclassified|f__Firmicutes_unclassified|g__Firmicutes_unclassified|s__Firmicutes_bacterium_CAG_646	0.335873	0.0508333	49.4833	52.025	0.05	0.1	0.0174078	0.0336147	CON <= NDDs	0.0238906	0.07	1.93101	0.949358	0.619545	0	0	0	0.00523	0	0	0	0	0	0	0	0	0	0	0	0	0	0	0	0	0	0	0	0	0	0	0.95669	0	0	0	0	0	0.08255	0	0
k__Bacteria|p__Firmicutes|c__Firmicutes_unclassified|o__Firmicutes_unclassified|f__Firmicutes_unclassified|g__Firmicutes_unclassified|s__Firmicutes_bacterium_CAG_83	0.49558	-0.0804167	52.1083	48.0875	0.75	0.725	0.477495	0.373867	NDDs <= CON	0.436044	0.74	0.782975	-0.352961	0.689893	0.04177	1.19506	0.81934	0	0.4988	0.21021	0	0.00377	1.2317	0	0	0	0.04572	0.27006	1.47247	0	0.62521	3.34412	0.52358	2.04742	0.85176	0.6999	0.24675	0.30043	0.18012	0	0.67249	0.11882	0.19435	0.10614	0.0131	0.56558	0	0	0
k__Bacteria|p__Firmicutes|c__Firmicutes_unclassified|o__Firmicutes_unclassified|f__Firmicutes_unclassified|g__Firmicutes_unclassified|s__Firmicutes_bacterium_CAG_94	0.145543	-0.0766667	52.0333	48.2	0.1	0.025	0.0102417	1.4e-05	NDDs <= CON	0.0061506	0.07	0.00136697	-9.51481	0.557947	0	0	0	0	0	0	0	0	0	0	0	0	0	0	0	0	0	0	0	0	0.00608	0	0	0	0	0	0.21193	0	0.00484	0	0	0	0	0	0
k__Bacteria|p__Firmicutes|c__Firmicutes_unclassified|o__Firmicutes_unclassified|f__Firmicutes_unclassified|g__Firmicutes_unclassified|s__Firmicutes_bacterium_CAG_95	0.294785	-0.0775	52.05	48.175	0.183333	0.1	0.00351283	0.00845275	NDDs <= CON	0.0054888	0.15	2.40625	1.26679	0.619545	0	0	0	0	0	0	0	0	0	0	0	0	0	0.0033	0	0	0.01324	0	0	0	0	0.01868	0	0	0	0.01768	0	0	0.00131	0	0	0	0	0	0
k__Bacteria|p__Firmicutes|c__Negativicutes	0.0294333	0.258333	45.3333	58.25	1	0.975	1.69891	4.52101	CON < MRC	2.82775	0.99	2.66113	1.41204	0.246249	0.08087	0.33657	2.48015	0.12974	0.67433	1.76337	1.21775	3.41056	0.84146	0.21575	0.5894	1.10449	4.69796	1.2029	1.14672	0.14765	0.56648	1.66305	2.70956	0.8866	2.01952	0.90227	0.42638	0.23216	2.44487	1.39085	0.34209	0.63894	1.03766	21.5616	2.37475	1.88208	0.59152	0.5213	0.75088
k__Bacteria|p__Firmicutes|c__Negativicutes|o__Acidaminococcales	0.366141	0.0991667	48.5167	53.475	0.433333	0.525	0.320096	0.5271	CON <= MRC	0.402897	0.47	1.64669	0.719572	0.619545	0	0	0	0	0.65509	0.01524	0.82374	2.86503	0	0	0.57993	0.36552	0	0	0.26539	0	0.51371	1.54306	1.32135	0.68746	0	0	0	0	0	1.34394	0	0.13349	0.77123	0.06899	0	0	0	0	0.72835
k__Bacteria|p__Firmicutes|c__Negativicutes|o__Acidaminococcales|f__Acidaminococcaceae	0.366141	0.0991667	48.5167	53.475	0.433333	0.525	0.320096	0.5271	CON <= MRC	0.402897	0.47	1.64669	0.719572	0.619545	0	0	0	0	0.65509	0.01524	0.82374	2.86503	0	0	0.57993	0.36552	0	0	0.26539	0	0.51371	1.54306	1.32135	0.68746	0	0	0	0	0	1.34394	0	0.13349	0.77123	0.06899	0	0	0	0	0.72835
k__Bacteria|p__Firmicutes|c__Negativicutes|o__Acidaminococcales|f__Acidaminococcaceae|g__Acidaminococcus	0.0262721	0.10875	48.325	53.7625	0.0166667	0.125	0.00328783	0.0942183	CON < MRC	0.03966	0.06	28.6566	4.8408	0.230729	0	0	0	0	0	0	0	0	0	0	0	0	0	0	0	0	0	0	0	0	0	0	0	0	0	0	0	0	0	0	0	0	0	0	0
k__Bacteria|p__Firmicutes|c__Negativicutes|o__Acidaminococcales|f__Acidaminococcaceae|g__Acidaminococcus|s__Acidaminococcus_fermentans	0.0330991	0.075	49	52.75	0	0.075	0	0.0315585	CON < NDDs	0.0126234	0.03	Inf	Inf	0.255846	0	0	0	0	0	0	0	0	0	0	0	0	0	0	0	0	0	0	0	0	0	0	0	0	0	0	0	0	0	0	0	0	0	0	0
k__Bacteria|p__Firmicutes|c__Negativicutes|o__Acidaminococcales|f__Acidaminococcaceae|g__Acidaminococcus|s__Acidaminococcus_intestini	0.771717	0.00875	50.325	50.7625	0.0166667	0.025	0.00328783	0.0347965	CON <= NDDs	0.0158913	0.02	10.5834	3.40373	0.89945	0	0	0	0	0	0	0	0	0	0	0	0	0	0	0	0	0	0	0	0	0	0	0	0	0	0	0	0	0	0	0	0	0	0	0
k__Bacteria|p__Firmicutes|c__Negativicutes|o__Acidaminococcales|f__Acidaminococcaceae|g__Acidaminococcus|s__Acidaminococcus_sp_CAG_542	0.0842988	0.05	49.5	52	0	0.05	0	0.0278635	CON <= NDDs	0.0111454	0.02	Inf	Inf	0.419015	0	0	0	0	0	0	0	0	0	0	0	0	0	0	0	0	0	0	0	0	0	0	0	0	0	0	0	0	0	0	0	0	0	0	0
k__Bacteria|p__Firmicutes|c__Negativicutes|o__Acidaminococcales|f__Acidaminococcaceae|g__Phascolarctobacterium	0.854665	0.02	50.1	51.1	0.416667	0.45	0.316808	0.432881	CON <= MRC	0.363237	0.43	1.36638	0.450363	0.909487	0	0	0	0	0.65509	0.01524	0.82374	2.86503	0	0	0.57993	0.36552	0	0	0.26539	0	0.51371	1.54306	1.32135	0.68746	0	0	0	0	0	1.34394	0	0.13349	0.77123	0.06899	0	0	0	0	0.72835
k__Bacteria|p__Firmicutes|c__Negativicutes|o__Acidaminococcales|f__Acidaminococcaceae|g__Phascolarctobacterium|s__Phascolarctobacterium_faecium	0.589005	-0.0558333	51.6167	48.825	0.383333	0.35	0.237321	0.170848	NDDs <= CON	0.210732	0.37	0.719904	-0.474124	0.763357	0	0	0	0	0.65509	0.01524	0.82374	0	0	0	0.57993	0.36552	0	0	0.26539	0	0.51371	1.54306	1.32135	0.68746	0	0	0	0	0	1.34394	0	0.13349	0.77123	0.06899	0	0	0	0	0.72835
k__Bacteria|p__Firmicutes|c__Negativicutes|o__Acidaminococcales|f__Acidaminococcaceae|g__Phascolarctobacterium|s__Phascolarctobacterium_succinatutens	0.174166	0.0666667	49.1667	52.5	0.0333333	0.1	0.0794867	0.262033	CON <= NDDs	0.152505	0.06	3.29657	1.72096	0.557947	0	0	0	0	0	0	0	2.86503	0	0	0	0	0	0	0	0	0	0	0	0	0	0	0	0	0	0	0	0	0	0	0	0	0	0	0
k__Bacteria|p__Firmicutes|c__Negativicutes|o__Selenomonadales	0.162059	0.1225	48.05	54.175	0.183333	0.3	0.675355	1.41178	CON <= MRC	0.969925	0.23	2.09042	1.0638	0.557947	0	0	0	0	0.00115	0	0	0	0.35289	0	0	0	4.27516	0	0.02397	0	0	0	1.27215	0	0	0	0	0	2.44487	0	0	0	0.21857	21.4926	0	1.26399	0	0	0
k__Bacteria|p__Firmicutes|c__Negativicutes|o__Selenomonadales|f__Selenomonadaceae	0.162059	0.1225	48.05	54.175	0.183333	0.3	0.675355	1.41178	CON <= MRC	0.969925	0.23	2.09042	1.0638	0.557947	0	0	0	0	0.00115	0	0	0	0.35289	0	0	0	4.27516	0	0.02397	0	0	0	1.27215	0	0	0	0	0	2.44487	0	0	0	0.21857	21.4926	0	1.26399	0	0	0
k__Bacteria|p__Firmicutes|c__Negativicutes|o__Selenomonadales|f__Selenomonadaceae|g__Megamonas	0.264334	0.09625	48.575	53.3875	0.183333	0.275	0.675355	1.3475	CON <= MRC	0.944211	0.22	1.99524	0.996562	0.586252	0	0	0	0	0.00115	0	0	0	0.35289	0	0	0	4.27516	0	0.02397	0	0	0	1.27215	0	0	0	0	0	2.44487	0	0	0	0.21857	21.4926	0	1.26399	0	0	0
k__Bacteria|p__Firmicutes|c__Negativicutes|o__Selenomonadales|f__Selenomonadaceae|g__Megamonas|s__Megamonas_funiformis	0.306651	0.085	48.8	53.05	0.166667	0.25	0.587673	1.01282	CON <= NDDs	0.757731	0.2	1.72344	0.785287	0.619545	0	0	0	0	0.00115	0	0	0	0.30849	0	0	0	3.72635	0	0	0	0	0	0.96218	0	0	0	0	0	1.76527	0	0	0	0.17217	19.6971	0	0.70752	0	0	0
k__Bacteria|p__Firmicutes|c__Negativicutes|o__Selenomonadales|f__Selenomonadaceae|g__Megamonas|s__Megamonas_funiformis_CAG_377	0.152739	0.0579167	49.3417	52.2375	0.0166667	0.075	0.008187	0.133195	CON <= NDDs	0.0581902	0.04	16.2691	4.02406	0.557947	0	0	0	0	0	0	0	0	0	0	0	0	0	0	0	0	0	0	0	0	0	0	0	0	0	0	0	0	0	0	0	0.49122	0	0	0
k__Bacteria|p__Firmicutes|c__Negativicutes|o__Selenomonadales|f__Selenomonadaceae|g__Megamonas|s__Megamonas_hypermegale	0.30191	0.0858333	48.7833	53.075	0.166667	0.25	0.0794948	0.18675	CON <= NDDs	0.122397	0.2	2.3492	1.23217	0.619545	0	0	0	0	0	0	0	0	0.04441	0	0	0	0.54881	0	0.02397	0	0	0	0.30996	0	0	0	0	0	0.6796	0	0	0	0.0464	1.79554	0	0.06525	0	0	0
k__Bacteria|p__Firmicutes|c__Negativicutes|o__Selenomonadales|f__Selenomonadaceae|g__Megamonas|s__Megamonas_rupellensis	0.228461	0.025	50	51.25	0	0.025	0	0.0147335	CON <= NDDs	0.0058934	0.01	Inf	Inf	0.557947	0	0	0	0	0	0	0	0	0	0	0	0	0	0	0	0	0	0	0	0	0	0	0	0	0	0	0	0	0	0	0	0	0	0	0
k__Bacteria|p__Firmicutes|c__Negativicutes|o__Selenomonadales|f__Selenomonadaceae|g__Mitsuokella	0.0842988	0.05	49.5	52	0	0.05	0	0.0642835	CON <= MRC	0.0257134	0.02	Inf	Inf	0.419015	0	0	0	0	0	0	0	0	0	0	0	0	0	0	0	0	0	0	0	0	0	0	0	0	0	0	0	0	0	0	0	0	0	0	0
k__Bacteria|p__Firmicutes|c__Negativicutes|o__Selenomonadales|f__Selenomonadaceae|g__Mitsuokella|s__Mitsuokella_jalaludinii	0.0842988	0.05	49.5	52	0	0.05	0	0.0619248	CON <= NDDs	0.0247699	0.02	Inf	Inf	0.419015	0	0	0	0	0	0	0	0	0	0	0	0	0	0	0	0	0	0	0	0	0	0	0	0	0	0	0	0	0	0	0	0	0	0	0
k__Bacteria|p__Firmicutes|c__Negativicutes|o__Selenomonadales|f__Selenomonadaceae|g__Mitsuokella|s__Mitsuokella_multacida	0.0842988	0.05	49.5	52	0	0.05	0	0.002359	CON <= NDDs	0.0009436	0.02	Inf	Inf	0.419015	0	0	0	0	0	0	0	0	0	0	0	0	0	0	0	0	0	0	0	0	0	0	0	0	0	0	0	0	0	0	0	0	0	0	0
k__Bacteria|p__Firmicutes|c__Negativicutes|o__Selenomonadales|f__Selenomonadaceae|g__Selenomonas	NaN	0	50.5	50.5	0	0	0	0	CON <=> MRC	0	0	NaN	NaN	NaN	0	0	0	0	0	0	0	0	0	0	0	0	0	0	0	0	0	0	0	0	0	0	0	0	0	0	0	0	0	0	0	0	0	0	0
k__Bacteria|p__Firmicutes|c__Negativicutes|o__Selenomonadales|f__Selenomonadaceae|g__Selenomonas|s__Selenomonas_flueggei	NaN	0	50.5	50.5	0	0	0	0	CON <=> NDDs	0	0	NaN	NaN	NaN	0	0	0	0	0	0	0	0	0	0	0	0	0	0	0	0	0	0	0	0	0	0	0	0	0	0	0	0	0	0	0	0	0	0	0
k__Bacteria|p__Firmicutes|c__Negativicutes|o__Selenomonadales|f__Selenomonadaceae|g__Selenomonas|s__Selenomonas_noxia	NaN	0	50.5	50.5	0	0	0	0	CON <=> NDDs	0	0	NaN	NaN	NaN	0	0	0	0	0	0	0	0	0	0	0	0	0	0	0	0	0	0	0	0	0	0	0	0	0	0	0	0	0	0	0	0	0	0	0
k__Bacteria|p__Firmicutes|c__Negativicutes|o__Veillonellales	0.118253	0.185417	46.7917	56.0625	0.95	0.925	0.703454	2.58213	CON <= MRC	1.45492	0.94	3.67064	1.87603	0.487431	0.08087	0.33657	2.48015	0.12974	0.01809	1.74813	0.394	0.54553	0.48857	0.21575	0.00947	0.73897	0.4228	1.2029	0.85736	0.14765	0.05277	0.11999	0.11606	0.19914	2.01952	0.90227	0.42638	0.23216	0	0.0469	0.34209	0.50545	0.04786	0	2.37475	0.61808	0.59152	0.5213	0.02253
k__Bacteria|p__Firmicutes|c__Negativicutes|o__Veillonellales|f__Veillonellaceae	0.118253	0.185417	46.7917	56.0625	0.95	0.925	0.703454	2.58213	CON <= MRC	1.45492	0.94	3.67064	1.87603	0.487431	0.08087	0.33657	2.48015	0.12974	0.01809	1.74813	0.394	0.54553	0.48857	0.21575	0.00947	0.73897	0.4228	1.2029	0.85736	0.14765	0.05277	0.11999	0.11606	0.19914	2.01952	0.90227	0.42638	0.23216	0	0.0469	0.34209	0.50545	0.04786	0	2.37475	0.61808	0.59152	0.5213	0.02253
k__Bacteria|p__Firmicutes|c__Negativicutes|o__Veillonellales|f__Veillonellaceae|g__Allisonella	0.240445	0.0816667	48.8667	52.95	0.1	0.175	0.0005715	0.0056395	CON <= MRC	0.0025987	0.13	9.86789	3.30274	0.563551	0	0	0	0	0	0	0	0.00632	0.00674	0	0	0	0	0	0.00376	0	0	0	0	0	0	0.00371	0.00134	0	0	0	0	0	0	0	0	0	0	0	0
k__Bacteria|p__Firmicutes|c__Negativicutes|o__Veillonellales|f__Veillonellaceae|g__Allisonella|s__Allisonella_histaminiformans	0.240445	0.0816667	48.8667	52.95	0.1	0.175	0.0005715	0.0056395	CON <= NDDs	0.0025987	0.13	9.86789	3.30274	0.563551	0	0	0	0	0	0	0	0.00632	0.00674	0	0	0	0	0	0.00376	0	0	0	0	0	0	0.00371	0.00134	0	0	0	0	0	0	0	0	0	0	0	0
k__Bacteria|p__Firmicutes|c__Negativicutes|o__Veillonellales|f__Veillonellaceae|g__Anaeroglobus	0.425983	-0.0166667	50.8333	50	0.0166667	0	1.26667e-05	0	MRC <= CON	7.6e-06	0.01	0	#NAME?	0.619545	0	0	0	0	0	0	0	0	0	0	0	0	0	0	0	0	0	0	0	0	0	0	0	0	0	0	0	0	0	0	0	0	0	0	0
k__Bacteria|p__Firmicutes|c__Negativicutes|o__Veillonellales|f__Veillonellaceae|g__Anaeroglobus|s__Anaeroglobus_geminatus	0.425983	-0.0166667	50.8333	50	0.0166667	0	1.26667e-05	0	NDDs <= CON	7.6e-06	0.01	0	#NAME?	0.619545	0	0	0	0	0	0	0	0	0	0	0	0	0	0	0	0	0	0	0	0	0	0	0	0	0	0	0	0	0	0	0	0	0	0	0
k__Bacteria|p__Firmicutes|c__Negativicutes|o__Veillonellales|f__Veillonellaceae|g__Dialister	0.488444	-0.08	52.1	48.1	0.633333	0.575	0.305932	0.813153	MRC <= CON	0.508821	0.61	2.65795	1.41032	0.68447	0.03028	0.00909	2.40476	0.04316	0	0	0.00175	0	0.40145	0.11164	0	0.01391	0.04731	0.14615	0	0.03002	0	0	0	0.1769	2.01482	0.89855	0.35632	0.08055	0	0	0.26374	0	0	0	0	0.00676	0.0715	0.34892	0
k__Bacteria|p__Firmicutes|c__Negativicutes|o__Veillonellales|f__Veillonellaceae|g__Dialister|s__Dialister_invisus	0.0443872	-0.225833	55.0167	43.725	0.616667	0.4	0.198158	0.121375	NDDs < CON	0.167445	0.53	0.612519	-0.707173	0.306133	0.02144	0.00909	2.40476	0.04316	0	0	0.00175	0	0.40145	0.11164	0	0.01391	0.04731	0.14615	0	0.03002	0	0	0	0	2.01482	0.89855	0.35632	0.08055	0	0	0.26374	0	0	0	0	0.00676	0.0715	0.34745	0
k__Bacteria|p__Firmicutes|c__Negativicutes|o__Veillonellales|f__Veillonellaceae|g__Dialister|s__Dialister_pneumosintes	0.574906	0.0316667	49.8667	51.45	0.0666667	0.1	0.00274333	0.00411425	CON <= NDDs	0.0032917	0.08	1.49973	0.5847	0.749685	0.00884	0	0	0	0	0	0	0	0	0	0	0	0	0	0	0	0	0	0	0	0	0	0	0	0	0	0	0	0	0	0	0	0	0.00147	0
k__Bacteria|p__Firmicutes|c__Negativicutes|o__Veillonellales|f__Veillonellaceae|g__Dialister|s__Dialister_sp_CAG_357	0.337335	0.0433333	49.6333	51.8	0.0333333	0.075	0.105031	0.678908	CON <= NDDs	0.334582	0.05	6.46386	2.6924	0.619545	0	0	0	0	0	0	0	0	0	0	0	0	0	0	0	0	0	0	0	0.1769	0	0	0	0	0	0	0	0	0	0	0	0	0	0	0
k__Bacteria|p__Firmicutes|c__Negativicutes|o__Veillonellales|f__Veillonellaceae|g__Dialister|s__Dialister_succinatiphilus	0.0842988	0.05	49.5	52	0	0.05	0	0.00875575	CON <= NDDs	0.0035023	0.02	Inf	Inf	0.419015	0	0	0	0	0	0	0	0	0	0	0	0	0	0	0	0	0	0	0	0	0	0	0	0	0	0	0	0	0	0	0	0	0	0	0
k__Bacteria|p__Firmicutes|c__Negativicutes|o__Veillonellales|f__Veillonellaceae|g__Megasphaera	0.00483224	0.250417	45.4917	58.0125	0.15	0.375	0.0148855	0.559115	CON < MRC	0.232577	0.24	37.5611	5.23117	0.11297	0	0.2343	0	0	0	0	0	0.13521	0	0	0	0	0	0	0	0	0	0	0	0	0	0	0	0	0	0	0	0	0	0	0	0	0.0158	0	0.02253
k__Bacteria|p__Firmicutes|c__Negativicutes|o__Veillonellales|f__Veillonellaceae|g__Megasphaera|s__Megasphaera_elsdenii	0.0345978	0.141667	47.6667	54.75	0.0666667	0.2	0.010711	0.426218	CON < NDDs	0.176914	0.12	39.7925	5.31443	0.263379	0	0.2343	0	0	0	0	0	0.13521	0	0	0	0	0	0	0	0	0	0	0	0	0	0	0	0	0	0	0	0	0	0	0	0	0	0	0.02253
k__Bacteria|p__Firmicutes|c__Negativicutes|o__Veillonellales|f__Veillonellaceae|g__Megasphaera|s__Megasphaera_micronuciformis	0.0389919	0.147917	47.5417	54.9375	0.0833333	0.225	0.0041745	0.132898	CON < NDDs	0.0556638	0.14	31.8356	4.99257	0.289019	0	0	0	0	0	0	0	0	0	0	0	0	0	0	0	0	0	0	0	0	0	0	0	0	0	0	0	0	0	0	0	0	0.0158	0	0
k__Bacteria|p__Firmicutes|c__Negativicutes|o__Veillonellales|f__Veillonellaceae|g__Negativicoccus	0.425983	-0.0166667	50.8333	50	0.0166667	0	2.23333e-05	0	MRC <= CON	1.34e-05	0.01	0	#NAME?	0.619545	0	0	0	0	0	0	0	0	0	0	0	0	0	0	0	0	0	0	0	0	0	0	0	0	0	0	0	0	0	0	0	0	0	0	0
k__Bacteria|p__Firmicutes|c__Negativicutes|o__Veillonellales|f__Veillonellaceae|g__Negativicoccus|s__Negativicoccus_succinicivorans	0.425983	-0.0166667	50.8333	50	0.0166667	0	2.23333e-05	0	NDDs <= CON	1.34e-05	0.01	0	#NAME?	0.619545	0	0	0	0	0	0	0	0	0	0	0	0	0	0	0	0	0	0	0	0	0	0	0	0	0	0	0	0	0	0	0	0	0	0	0
k__Bacteria|p__Firmicutes|c__Negativicutes|o__Veillonellales|f__Veillonellaceae|g__Veillonella	0.997191	0.000833333	50.4833	50.525	0.916667	0.85	0.382029	1.20422	CON <= MRC	0.710905	0.89	3.15217	1.65634	0.999557	0.05059	0.09318	0.07539	0.08658	0.01809	1.74813	0.39225	0.404	0.08038	0.1041	0.00947	0.72505	0.37549	1.05675	0.8536	0.11763	0.05277	0.11999	0.11606	0.02224	0.0047	0	0.06871	0.1516	0	0.0469	0.07836	0.50545	0.04786	0	2.37475	0.61133	0.50422	0.17237	0
k__Bacteria|p__Firmicutes|c__Negativicutes|o__Veillonellales|f__Veillonellaceae|g__Veillonella|s__Veillonella_atypica	0.968562	0.005	50.4	50.65	0.683333	0.65	0.0616957	0.0997795	CON <= NDDs	0.0769292	0.67	1.61729	0.693574	0.981786	0.01701	0.03309	0.00251	0.02737	0	1.06404	0.31638	0.12753	0.0235	0.0135	0	0.25114	0.02307	0.19157	0.03174	0.02683	0.00794	0.05184	0.03531	0	0.00428	0	0.02746	0.00039	0	0.00651	0	0.12722	0.00278	0	0	0.07049	0.02836	0.03543	0
k__Bacteria|p__Firmicutes|c__Negativicutes|o__Veillonellales|f__Veillonellaceae|g__Veillonella|s__Veillonella_denticariosi	0.794003	0.00791667	50.3417	50.7375	0.0166667	0.025	0.0002415	0.0002385	CON <= NDDs	0.0002403	0.02	0.987578	-0.0180339	0.900349	0	0	0	0	0	0	0	0.01449	0	0	0	0	0	0	0	0	0	0	0	0	0	0	0	0	0	0	0	0	0	0	0	0	0	0	0
k__Bacteria|p__Firmicutes|c__Negativicutes|o__Veillonellales|f__Veillonellaceae|g__Veillonella|s__Veillonella_dispar	0.925365	-0.01125	50.725	50.1625	0.616667	0.675	0.0338302	0.0266517	NDDs <= CON	0.0309588	0.64	0.78781	-0.34408	0.960606	0.00275	0.01394	0.00613	0.01373	0.01011	0.18661	0.02756	0.02469	0.01364	0.03933	0	0.13443	0.13588	0.25851	0.0289	0.04819	0	0	0.01541	0	0	0	0.00413	0.00566	0	0.0035	0	0.02904	0.00794	0	0	0.04077	0.0355	0.01002	0
k__Bacteria|p__Firmicutes|c__Negativicutes|o__Veillonellales|f__Veillonellaceae|g__Veillonella|s__Veillonella_infantium	0.375022	-0.10375	52.575	47.3875	0.75	0.575	0.0267535	0.0276035	NDDs <= CON	0.0270935	0.68	1.03177	0.0451236	0.619545	0.00062	0.01812	0.00278	0.00593	0.00428	0.29481	0.0215	0.03666	0.00612	0.03111	0	0.12332	0.12962	0.22174	0.07011	0.0218	0.01004	0.00284	0.01077	0.00522	0.00042	0	0.00325	0.01238	0	0	0	0.05055	0	0	0	0.03394	0.04101	0.01166	0
k__Bacteria|p__Firmicutes|c__Negativicutes|o__Veillonellales|f__Veillonellaceae|g__Veillonella|s__Veillonella_parvula	0.586887	0.0645833	49.2083	52.4375	0.816667	0.825	0.151049	0.900566	CON <= NDDs	0.450856	0.82	5.96207	2.57581	0.761782	0.02842	0.01056	0.05846	0.03955	0	0.16704	0.02604	0.19041	0.03348	0.01567	0.00947	0.1818	0.01468	0.31065	0.71675	0.01966	0.03091	0.06069	0.05457	0.01008	0	0	0.03387	0.13317	0	0.0369	0.07836	0.29154	0.03714	0	0	0.45962	0.3918	0.10308	0
k__Bacteria|p__Firmicutes|c__Negativicutes|o__Veillonellales|f__Veillonellaceae|g__Veillonella|s__Veillonella_rodentium	0.794003	0.00791667	50.3417	50.7375	0.0166667	0.025	0.000126	2.45e-05	CON <= NDDs	8.54e-05	0.02	0.194444	-2.36257	0.900349	0	0	0	0	0	0	0	0.00756	0	0	0	0	0	0	0	0	0	0	0	0	0	0	0	0	0	0	0	0	0	0	0	0	0	0	0
k__Bacteria|p__Firmicutes|c__Negativicutes|o__Veillonellales|f__Veillonellaceae|g__Veillonella|s__Veillonella_rogosae	0.00282421	-0.2475	55.45	43.075	0.3	0.05	0.00143083	0.001208	NDDs < CON	0.0013417	0.2	0.844263	-0.244235	0.0994357	0.0018	0	0	0	0.0037	0	0	0	0	0.00259	0	0	0.00824	0.01117	0	0	0.00275	0	0	0.00694	0	0	0	0	0	0	0	0.00642	0	0	0	0.00447	0	0	0
k__Bacteria|p__Firmicutes|c__Negativicutes|o__Veillonellales|f__Veillonellaceae|g__Veillonella|s__Veillonella_sp_CAG_933	0.839624	-0.0075	50.65	50.275	0.0333333	0.025	0.0943248	0.129453	NDDs <= CON	0.108376	0.03	1.37241	0.456716	0.909487	0	0	0	0	0	0	0	0	0	0	0	0	0	0	0	0	0	0	0	0	0	0	0	0	0	0	0	0	0	0	2.37475	0	0	0	0
k__Bacteria|p__Firmicutes|c__Negativicutes|o__Veillonellales|f__Veillonellaceae|g__Veillonella|s__Veillonella_sp_T11011_6	0.700775	-0.04125	51.325	49.2625	0.45	0.375	0.00979133	0.0180575	NDDs <= CON	0.0130978	0.42	1.84423	0.883021	0.859003	0	0.01746	0.0055	0	0	0.03564	0.00078	0.00266	0.00364	0.0019	0	0.03436	0.064	0.06311	0.00063	0.00115	0.00113	0.00462	0	0	0	0	0	0	0	0	0	0.00069	0	0	0	0	0.00754	0.01218	0
k__Bacteria|p__Firmicutes|c__Negativicutes|o__Veillonellales|f__Veillonellaceae|g__Veillonella|s__Veillonella_tobetsuensis	0.686262	-0.0241667	50.9833	49.775	0.1	0.075	0.00278683	0.00063725	NDDs <= CON	0.001927	0.09	0.228665	-2.1287	0.848766	0	0	0	0	0	0	0	0	0	0	0	0	0	0	0.00546	0	0	0	0	0	0	0	0	0	0	0	0	0	0	0	0	0.00204	0	0	0
k__Bacteria|p__Firmicutes|c__Tissierellia	0.950153	-0.00666667	50.6333	50.3	0.333333	0.35	0.0461393	0.0215478	MRC <= CON	0.0363027	0.34	0.467015	-1.09846	0.979121	0	0	0	0	0	0	0	0	0	0.04643	0	0.02275	0.03579	0	0.0017	0	0	0	0	0	0	0	0	0.02656	0	0	0	0	0.02025	0	0.00565	0	0	0.05679	0.00961
k__Bacteria|p__Firmicutes|c__Tissierellia|o__Tissierellales	0.996675	-0.000833333	50.5167	50.475	0.333333	0.35	0.0454715	0.021162	MRC <= CON	0.0357477	0.34	0.46539	-1.10349	0.999557	0	0	0	0	0	0	0	0	0	0.02828	0	0.02275	0.03579	0	0.0017	0	0	0	0	0	0	0	0	0.02656	0	0	0	0	0.02025	0	0.00565	0	0	0.05679	0.00961
k__Bacteria|p__Firmicutes|c__Tissierellia|o__Tissierellales|f__Peptoniphilaceae	0.996675	-0.000833333	50.5167	50.475	0.333333	0.35	0.0454715	0.021162	MRC <= CON	0.0357477	0.34	0.46539	-1.10349	0.999557	0	0	0	0	0	0	0	0	0	0.02828	0	0.02275	0.03579	0	0.0017	0	0	0	0	0	0	0	0	0.02656	0	0	0	0	0.02025	0	0.00565	0	0	0.05679	0.00961
k__Bacteria|p__Firmicutes|c__Tissierellia|o__Tissierellales|f__Peptoniphilaceae|g__Anaerococcus	0.49919	-0.0420833	51.3417	49.2375	0.116667	0.075	0.002173	0.0007715	MRC <= CON	0.0016124	0.1	0.355039	-1.49395	0.690641	0	0	0	0	0	0	0	0	0	0	0	0	0	0	0	0	0	0	0	0	0	0	0	0	0	0	0	0	0.0105	0	0	0	0	0.00272	0.00442
k__Bacteria|p__Firmicutes|c__Tissierellia|o__Tissierellales|f__Peptoniphilaceae|g__Anaerococcus|s__Anaerococcus_lactolyticus	0.425983	-0.0166667	50.8333	50	0.0166667	0	1.16667e-06	0	NDDs <= CON	7e-07	0.01	0	#NAME?	0.619545	0	0	0	0	0	0	0	0	0	0	0	0	0	0	0	0	0	0	0	0	0	0	0	0	0	0	0	0	0	0	0	0	0	0	0
k__Bacteria|p__Firmicutes|c__Tissierellia|o__Tissierellales|f__Peptoniphilaceae|g__Anaerococcus|s__Anaerococcus_vaginalis	0.65527	-0.0266667	51.0333	49.7	0.1	0.075	0.00217183	0.0007715	NDDs <= CON	0.0016117	0.09	0.35523	-1.49318	0.821113	0	0	0	0	0	0	0	0	0	0	0	0	0	0	0	0	0	0	0	0	0	0	0	0	0	0	0	0	0.0105	0	0	0	0	0.00272	0.00442
k__Bacteria|p__Firmicutes|c__Tissierellia|o__Tissierellales|f__Peptoniphilaceae|g__Finegoldia	1	0	50.5	50.5	0.05	0.05	0.000158667	0.0001865	CON <=> MRC	0.0001698	0.05	1.17542	0.233177	1	0	0	0	0	0	0	0	0	0	0	0	0	0	0	0	0	0	0	0	0	0	0	0	0	0	0	0	0	0.00512	0	0	0	0	0	0.00064
k__Bacteria|p__Firmicutes|c__Tissierellia|o__Tissierellales|f__Peptoniphilaceae|g__Finegoldia|s__Finegoldia_magna	1	0	50.5	50.5	0.05	0.05	0.000158667	0.0001865	CON <=> NDDs	0.0001698	0.05	1.17542	0.233177	1	0	0	0	0	0	0	0	0	0	0	0	0	0	0	0	0	0	0	0	0	0	0	0	0	0	0	0	0	0.00512	0	0	0	0	0	0.00064
k__Bacteria|p__Firmicutes|c__Tissierellia|o__Tissierellales|f__Peptoniphilaceae|g__Parvimonas	0.648284	0.0420833	49.6583	51.7625	0.25	0.275	0.0396735	0.016502	CON <= MRC	0.0304049	0.26	0.415945	-1.26553	0.815634	0	0	0	0	0	0	0	0	0	0	0	0.02275	0.03579	0	0.0017	0	0	0	0	0	0	0	0	0.02656	0	0	0	0	0	0	0.00527	0	0	0.04246	0
k__Bacteria|p__Firmicutes|c__Tissierellia|o__Tissierellales|f__Peptoniphilaceae|g__Parvimonas|s__Parvimonas_micra	0.749543	0.0291667	49.9167	51.375	0.25	0.25	0.0383058	0.0153782	CON <= NDDs	0.0291348	0.25	0.40146	-1.31667	0.89945	0	0	0	0	0	0	0	0	0	0	0	0.02275	0.00245	0	0.0017	0	0	0	0	0	0	0	0	0.02656	0	0	0	0	0	0	0.00527	0	0	0.00259	0
k__Bacteria|p__Firmicutes|c__Tissierellia|o__Tissierellales|f__Peptoniphilaceae|g__Parvimonas|s__Parvimonas_sp_KA00067	0.56174	-0.02375	50.975	49.7875	0.05	0.025	0.000812	0.00112375	NDDs <= CON	0.0009367	0.04	1.38393	0.468769	0.734784	0	0	0	0	0	0	0	0	0	0	0	0	0	0	0	0	0	0	0	0	0	0	0	0	0	0	0	0	0	0	0	0	0	0.03987	0
k__Bacteria|p__Firmicutes|c__Tissierellia|o__Tissierellales|f__Peptoniphilaceae|g__Parvimonas|s__Parvimonas_sp_oral_taxon_110	0.425983	-0.0166667	50.8333	50	0.0166667	0	0.000555667	0	NDDs <= CON	0.0003334	0.01	0	#NAME?	0.619545	0	0	0	0	0	0	0	0	0	0	0	0	0.03334	0	0	0	0	0	0	0	0	0	0	0	0	0	0	0	0	0	0	0	0	0	0
k__Bacteria|p__Firmicutes|c__Tissierellia|o__Tissierellales|f__Peptoniphilaceae|g__Peptoniphilus	0.123693	-0.110417	52.7083	47.1875	0.183333	0.075	0.00346667	0.00370225	MRC <= CON	0.0035609	0.14	1.06796	0.0948532	0.504929	0	0	0	0	0	0	0	0	0	0.02828	0	0	0	0	0	0	0	0	0	0	0	0	0	0	0	0	0	0	0.00462	0	0.00038	0	0	0.01161	0.00456
k__Bacteria|p__Firmicutes|c__Tissierellia|o__Tissierellales|f__Peptoniphilaceae|g__Peptoniphilus|s__Peptoniphilus_coxii	0.425983	-0.0166667	50.8333	50	0.0166667	0	8.58333e-05	0	NDDs <= CON	5.15e-05	0.01	0	#NAME?	0.619545	0	0	0	0	0	0	0	0	0	0	0	0	0	0	0	0	0	0	0	0	0	0	0	0	0	0	0	0	0	0	0	0	0	0.00515	0
k__Bacteria|p__Firmicutes|c__Tissierellia|o__Tissierellales|f__Peptoniphilaceae|g__Peptoniphilus|s__Peptoniphilus_duerdenii	0.156595	-0.05	51.5	49	0.05	0	6.28333e-05	0	NDDs <= CON	3.77e-05	0.03	0	#NAME?	0.557947	0	0	0	0	0	0	0	0	0	0	0	0	0	0	0	0	0	0	0	0	0	0	0	0	0	0	0	0	0	0	0	0	0	0	0
k__Bacteria|p__Firmicutes|c__Tissierellia|o__Tissierellales|f__Peptoniphilaceae|g__Peptoniphilus|s__Peptoniphilus_harei	0.251791	-0.0333333	51.1667	49.5	0.0333333	0	2.85e-05	0	NDDs <= CON	1.71e-05	0.02	0	#NAME?	0.563551	0	0	0	0	0	0	0	0	0	0	0	0	0	0	0	0	0	0	0	0	0	0	0	0	0	0	0	0	0	0	0	0	0	0.00034	0
k__Bacteria|p__Firmicutes|c__Tissierellia|o__Tissierellales|f__Peptoniphilaceae|g__Peptoniphilus|s__Peptoniphilus_lacrimalis	0.0579256	-0.131667	53.1333	46.55	0.183333	0.05	0.00276867	0.00364325	NDDs <= CON	0.0031185	0.13	1.31589	0.396035	0.380098	0	0	0	0	0	0	0	0	0	0.0143	0	0	0	0	0	0	0	0	0	0	0	0	0	0	0	0	0	0	0.00462	0	0.00038	0	0	0.00579	0.00456
k__Bacteria|p__Firmicutes|c__Tissierellia|o__Tissierellales|f__Peptoniphilaceae|g__Peptoniphilus|s__Peptoniphilus_sp_BV3C26	0.794003	0.00791667	50.3417	50.7375	0.0166667	0.025	4.05e-05	3.8e-05	CON <= NDDs	3.95e-05	0.02	0.938272	-0.0919225	0.900349	0	0	0	0	0	0	0	0	0	0	0	0	0	0	0	0	0	0	0	0	0	0	0	0	0	0	0	0	0	0	0	0	0	0	0
k__Bacteria|p__Firmicutes|c__Tissierellia|o__Tissierellales|f__Peptoniphilaceae|g__Peptoniphilus|s__Peptoniphilus_sp_HMSC062D09	0.224884	-0.0595833	51.6917	48.7125	0.0833333	0.025	0.000479833	2.1e-05	NDDs <= CON	0.0002963	0.06	0.0437652	-4.51407	0.557947	0	0	0	0	0	0	0	0	0	0.01398	0	0	0	0	0	0	0	0	0	0	0	0	0	0	0	0	0	0	0	0	0	0	0	0.00033	0
k__Bacteria|p__Firmicutes|c__Tissierellia|o__Tissierellia_unclassified	0.245088	-0.0570833	51.6417	48.7875	0.0833333	0.025	0.0006675	0.0003855	MRC <= CON	0.0005547	0.06	0.577528	-0.792037	0.563551	0	0	0	0	0	0	0	0	0	0.01814	0	0	0	0	0	0	0	0	0	0	0	0	0	0	0	0	0	0	0	0	0	0	0	0	0
k__Bacteria|p__Firmicutes|c__Tissierellia|o__Tissierellia_unclassified|f__Tissierellia_unclassified	0.245088	-0.0570833	51.6417	48.7875	0.0833333	0.025	0.0006675	0.0003855	MRC <= CON	0.0005547	0.06	0.577528	-0.792037	0.563551	0	0	0	0	0	0	0	0	0	0.01814	0	0	0	0	0	0	0	0	0	0	0	0	0	0	0	0	0	0	0	0	0	0	0	0	0
k__Bacteria|p__Firmicutes|c__Tissierellia|o__Tissierellia_unclassified|f__Tissierellia_unclassified|g__Tissierellia_unclassified	0.245088	-0.0570833	51.6417	48.7875	0.0833333	0.025	0.0006675	0.0003855	MRC <= CON	0.0005547	0.06	0.577528	-0.792037	0.563551	0	0	0	0	0	0	0	0	0	0.01814	0	0	0	0	0	0	0	0	0	0	0	0	0	0	0	0	0	0	0	0	0	0	0	0	0
k__Bacteria|p__Firmicutes|c__Tissierellia|o__Tissierellia_unclassified|f__Tissierellia_unclassified|g__Tissierellia_unclassified|s__Bacteroides_coagulans	0.245088	-0.0570833	51.6417	48.7875	0.0833333	0.025	0.0006675	0.0003855	NDDs <= CON	0.0005547	0.06	0.577528	-0.792037	0.563551	0	0	0	0	0	0	0	0	0	0.01814	0	0	0	0	0	0	0	0	0	0	0	0	0	0	0	0	0	0	0	0	0	0	0	0	0
k__Bacteria|p__Fusobacteria	0.467994	0.0566667	49.3667	52.2	0.15	0.2	0.00257267	0.0623495	CON <= MRC	0.0264834	0.17	24.2354	4.59904	0.66463	0	0.01372	0	0	0	0	0	0	0	0	0	0.00717	0.00558	0	0	0	0	0	0	0	0	0	0	0	0	0	0	0	0	0	0	0	0	0.01823	0
k__Bacteria|p__Fusobacteria|c__Fusobacteriia	0.467994	0.0566667	49.3667	52.2	0.15	0.2	0.00257267	0.0623495	CON <= MRC	0.0264834	0.17	24.2354	4.59904	0.66463	0	0.01372	0	0	0	0	0	0	0	0	0	0.00717	0.00558	0	0	0	0	0	0	0	0	0	0	0	0	0	0	0	0	0	0	0	0	0.01823	0
k__Bacteria|p__Fusobacteria|c__Fusobacteriia|o__Fusobacteriales	0.467994	0.0566667	49.3667	52.2	0.15	0.2	0.00257267	0.0623495	CON <= MRC	0.0264834	0.17	24.2354	4.59904	0.66463	0	0.01372	0	0	0	0	0	0	0	0	0	0.00717	0.00558	0	0	0	0	0	0	0	0	0	0	0	0	0	0	0	0	0	0	0	0	0.01823	0
k__Bacteria|p__Fusobacteria|c__Fusobacteriia|o__Fusobacteriales|f__Fusobacteriaceae	0.467994	0.0566667	49.3667	52.2	0.15	0.2	0.00257267	0.0623495	CON <= MRC	0.0264834	0.17	24.2354	4.59904	0.66463	0	0.01372	0	0	0	0	0	0	0	0	0	0.00717	0.00558	0	0	0	0	0	0	0	0	0	0	0	0	0	0	0	0	0	0	0	0	0.01823	0
k__Bacteria|p__Fusobacteria|c__Fusobacteriia|o__Fusobacteriales|f__Fusobacteriaceae|g__Fusobacterium	0.467994	0.0566667	49.3667	52.2	0.15	0.2	0.00257267	0.0623495	CON <= MRC	0.0264834	0.17	24.2354	4.59904	0.66463	0	0.01372	0	0	0	0	0	0	0	0	0	0.00717	0.00558	0	0	0	0	0	0	0	0	0	0	0	0	0	0	0	0	0	0	0	0	0.01823	0
k__Bacteria|p__Fusobacteria|c__Fusobacteriia|o__Fusobacteriales|f__Fusobacteriaceae|g__Fusobacterium|s__Fusobacterium_mortiferum	0.328038	0.0441667	49.6167	51.825	0.0333333	0.075	8.95e-05	0.0603863	CON <= NDDs	0.0242082	0.05	674.707	9.39812	0.619545	0	0	0	0	0	0	0	0	0	0	0	0	0	0	0	0	0	0	0	0	0	0	0	0	0	0	0	0	0	0	0	0	0	0	0
k__Bacteria|p__Fusobacteria|c__Fusobacteriia|o__Fusobacteriales|f__Fusobacteriaceae|g__Fusobacterium|s__Fusobacterium_nucleatum	0.554687	0.0333333	49.8333	51.5	0.0666667	0.1	0.0016295	0.00183575	CON <= NDDs	0.001712	0.08	1.12657	0.17194	0.731217	0	0	0	0	0	0	0	0	0	0	0	0	0.00558	0	0	0	0	0	0	0	0	0	0	0	0	0	0	0	0	0	0	0	0	0.01823	0
k__Bacteria|p__Fusobacteria|c__Fusobacteriia|o__Fusobacteriales|f__Fusobacteriaceae|g__Fusobacterium|s__Fusobacterium_periodonticum	0.359334	0.0325	49.85	51.475	0.0166667	0.05	0.0001195	0.0001235	CON <= NDDs	0.0001211	0.03	1.03347	0.0475004	0.619545	0	0	0	0	0	0	0	0	0	0	0	0.00717	0	0	0	0	0	0	0	0	0	0	0	0	0	0	0	0	0	0	0	0	0	0	0
k__Bacteria|p__Fusobacteria|c__Fusobacteriia|o__Fusobacteriales|f__Fusobacteriaceae|g__Fusobacterium|s__Fusobacterium_sp_oral_taxon_370	0.794003	0.00791667	50.3417	50.7375	0.0166667	0.025	0.0001145	4e-06	CON <= NDDs	7.03e-05	0.02	0.0349345	-4.8392	0.900349	0	0	0	0	0	0	0	0	0	0	0	0	0	0	0	0	0	0	0	0	0	0	0	0	0	0	0	0	0	0	0	0	0	0	0
k__Bacteria|p__Fusobacteria|c__Fusobacteriia|o__Fusobacteriales|f__Fusobacteriaceae|g__Fusobacterium|s__Fusobacterium_ulcerans	0.425983	-0.0166667	50.8333	50	0.0166667	0	0.000391	0	NDDs <= CON	0.0002346	0.01	0	#NAME?	0.619545	0	0	0	0	0	0	0	0	0	0	0	0	0	0	0	0	0	0	0	0	0	0	0	0	0	0	0	0	0	0	0	0	0	0	0
k__Bacteria|p__Fusobacteria|c__Fusobacteriia|o__Fusobacteriales|f__Fusobacteriaceae|g__Fusobacterium|s__Fusobacterium_varium	0.425983	-0.0166667	50.8333	50	0.0166667	0	0.000228667	0	NDDs <= CON	0.0001372	0.01	0	#NAME?	0.619545	0	0.01372	0	0	0	0	0	0	0	0	0	0	0	0	0	0	0	0	0	0	0	0	0	0	0	0	0	0	0	0	0	0	0	0	0
k__Bacteria|p__Fusobacteria|c__Fusobacteriia|o__Fusobacteriales|f__Leptotrichiaceae	NaN	0	50.5	50.5	0	0	0	0	CON <=> MRC	0	0	NaN	NaN	NaN	0	0	0	0	0	0	0	0	0	0	0	0	0	0	0	0	0	0	0	0	0	0	0	0	0	0	0	0	0	0	0	0	0	0	0
k__Bacteria|p__Fusobacteria|c__Fusobacteriia|o__Fusobacteriales|f__Leptotrichiaceae|g__Sneathia	NaN	0	50.5	50.5	0	0	0	0	CON <=> MRC	0	0	NaN	NaN	NaN	0	0	0	0	0	0	0	0	0	0	0	0	0	0	0	0	0	0	0	0	0	0	0	0	0	0	0	0	0	0	0	0	0	0	0
k__Bacteria|p__Fusobacteria|c__Fusobacteriia|o__Fusobacteriales|f__Leptotrichiaceae|g__Sneathia|s__Sneathia_amnii	NaN	0	50.5	50.5	0	0	0	0	CON <=> NDDs	0	0	NaN	NaN	NaN	0	0	0	0	0	0	0	0	0	0	0	0	0	0	0	0	0	0	0	0	0	0	0	0	0	0	0	0	0	0	0	0	0	0	0
k__Bacteria|p__Lentisphaerae	0.228461	0.025	50	51.25	0	0.025	0	0.00036	CON <= MRC	0.000144	0.01	Inf	Inf	0.557947	0	0	0	0	0	0	0	0	0	0	0	0	0	0	0	0	0	0	0	0	0	0	0	0	0	0	0	0	0	0	0	0	0	0	0
k__Bacteria|p__Lentisphaerae|c__Lentisphaeria	0.228461	0.025	50	51.25	0	0.025	0	0.00036	CON <= MRC	0.000144	0.01	Inf	Inf	0.557947	0	0	0	0	0	0	0	0	0	0	0	0	0	0	0	0	0	0	0	0	0	0	0	0	0	0	0	0	0	0	0	0	0	0	0
k__Bacteria|p__Lentisphaerae|c__Lentisphaeria|o__Victivallales	0.228461	0.025	50	51.25	0	0.025	0	0.00036	CON <= MRC	0.000144	0.01	Inf	Inf	0.557947	0	0	0	0	0	0	0	0	0	0	0	0	0	0	0	0	0	0	0	0	0	0	0	0	0	0	0	0	0	0	0	0	0	0	0
k__Bacteria|p__Lentisphaerae|c__Lentisphaeria|o__Victivallales|f__Victivallaceae	0.228461	0.025	50	51.25	0	0.025	0	0.00036	CON <= MRC	0.000144	0.01	Inf	Inf	0.557947	0	0	0	0	0	0	0	0	0	0	0	0	0	0	0	0	0	0	0	0	0	0	0	0	0	0	0	0	0	0	0	0	0	0	0
k__Bacteria|p__Lentisphaerae|c__Lentisphaeria|o__Victivallales|f__Victivallaceae|g__Victivallis	0.228461	0.025	50	51.25	0	0.025	0	0.00036	CON <= MRC	0.000144	0.01	Inf	Inf	0.557947	0	0	0	0	0	0	0	0	0	0	0	0	0	0	0	0	0	0	0	0	0	0	0	0	0	0	0	0	0	0	0	0	0	0	0
k__Bacteria|p__Lentisphaerae|c__Lentisphaeria|o__Victivallales|f__Victivallaceae|g__Victivallis|s__Victivallis_vadensis	0.228461	0.025	50	51.25	0	0.025	0	0.00036	CON <= NDDs	0.000144	0.01	Inf	Inf	0.557947	0	0	0	0	0	0	0	0	0	0	0	0	0	0	0	0	0	0	0	0	0	0	0	0	0	0	0	0	0	0	0	0	0	0	0
k__Bacteria|p__Proteobacteria	0.475128	-0.085	52.2	47.95	1	0.925	2.18057	2.35524	MRC <= CON	2.25044	0.97	1.0801	0.111164	0.670256	0.88262	3.09551	3.28062	0.12601	1.62181	0.02653	1.83858	0.52158	0.82748	0.40904	0.95512	2.22195	1.24291	1.62192	11.335	1.73699	0.13368	1.46598	0.12672	0.83687	0.58709	1.05755	0.38554	0.49623	0.98415	0.4411	1.66152	2.90848	1.40974	4.49371	5.73912	0.87697	2.22597	6.38173	4.13495
k__Bacteria|p__Proteobacteria|c__Alphaproteobacteria	0.425983	-0.0166667	50.8333	50	0.0166667	0	0.000332	0	MRC <= CON	0.0001992	0.01	0	#NAME?	0.619545	0	0	0.01992	0	0	0	0	0	0	0	0	0	0	0	0	0	0	0	0	0	0	0	0	0	0	0	0	0	0	0	0	0	0	0	0
k__Bacteria|p__Proteobacteria|c__Alphaproteobacteria|o__Rhizobiales	NaN	0	50.5	50.5	0	0	0	0	CON <=> MRC	0	0	NaN	NaN	NaN	0	0	0	0	0	0	0	0	0	0	0	0	0	0	0	0	0	0	0	0	0	0	0	0	0	0	0	0	0	0	0	0	0	0	0
k__Bacteria|p__Proteobacteria|c__Alphaproteobacteria|o__Rhizobiales|f__Brucellaceae	NaN	0	50.5	50.5	0	0	0	0	CON <=> MRC	0	0	NaN	NaN	NaN	0	0	0	0	0	0	0	0	0	0	0	0	0	0	0	0	0	0	0	0	0	0	0	0	0	0	0	0	0	0	0	0	0	0	0
k__Bacteria|p__Proteobacteria|c__Alphaproteobacteria|o__Rhizobiales|f__Brucellaceae|g__Ochrobactrum	NaN	0	50.5	50.5	0	0	0	0	CON <=> MRC	0	0	NaN	NaN	NaN	0	0	0	0	0	0	0	0	0	0	0	0	0	0	0	0	0	0	0	0	0	0	0	0	0	0	0	0	0	0	0	0	0	0	0
k__Bacteria|p__Proteobacteria|c__Alphaproteobacteria|o__Rhizobiales|f__Brucellaceae|g__Ochrobactrum|s__Ochrobactrum_anthropi	NaN	0	50.5	50.5	0	0	0	0	CON <=> NDDs	0	0	NaN	NaN	NaN	0	0	0	0	0	0	0	0	0	0	0	0	0	0	0	0	0	0	0	0	0	0	0	0	0	0	0	0	0	0	0	0	0	0	0
k__Bacteria|p__Proteobacteria|c__Alphaproteobacteria|o__Rhizobiales|f__Rhizobiaceae	NaN	0	50.5	50.5	0	0	0	0	CON <=> MRC	0	0	NaN	NaN	NaN	0	0	0	0	0	0	0	0	0	0	0	0	0	0	0	0	0	0	0	0	0	0	0	0	0	0	0	0	0	0	0	0	0	0	0
k__Bacteria|p__Proteobacteria|c__Alphaproteobacteria|o__Rhizobiales|f__Rhizobiaceae|g__Agrobacterium	NaN	0	50.5	50.5	0	0	0	0	CON <=> MRC	0	0	NaN	NaN	NaN	0	0	0	0	0	0	0	0	0	0	0	0	0	0	0	0	0	0	0	0	0	0	0	0	0	0	0	0	0	0	0	0	0	0	0
k__Bacteria|p__Proteobacteria|c__Alphaproteobacteria|o__Rhizobiales|f__Rhizobiaceae|g__Agrobacterium|s__Agrobacterium_fabrum	NaN	0	50.5	50.5	0	0	0	0	CON <=> NDDs	0	0	NaN	NaN	NaN	0	0	0	0	0	0	0	0	0	0	0	0	0	0	0	0	0	0	0	0	0	0	0	0	0	0	0	0	0	0	0	0	0	0	0
k__Bacteria|p__Proteobacteria|c__Alphaproteobacteria|o__Rhodobacterales	0.425983	-0.0166667	50.8333	50	0.0166667	0	0.000332	0	MRC <= CON	0.0001992	0.01	0	#NAME?	0.619545	0	0	0.01992	0	0	0	0	0	0	0	0	0	0	0	0	0	0	0	0	0	0	0	0	0	0	0	0	0	0	0	0	0	0	0	0
k__Bacteria|p__Proteobacteria|c__Alphaproteobacteria|o__Rhodobacterales|f__Rhodobacteraceae	0.425983	-0.0166667	50.8333	50	0.0166667	0	0.000332	0	MRC <= CON	0.0001992	0.01	0	#NAME?	0.619545	0	0	0.01992	0	0	0	0	0	0	0	0	0	0	0	0	0	0	0	0	0	0	0	0	0	0	0	0	0	0	0	0	0	0	0	0
k__Bacteria|p__Proteobacteria|c__Alphaproteobacteria|o__Rhodobacterales|f__Rhodobacteraceae|g__Paracoccus	0.425983	-0.0166667	50.8333	50	0.0166667	0	0.000332	0	MRC <= CON	0.0001992	0.01	0	#NAME?	0.619545	0	0	0.01992	0	0	0	0	0	0	0	0	0	0	0	0	0	0	0	0	0	0	0	0	0	0	0	0	0	0	0	0	0	0	0	0
k__Bacteria|p__Proteobacteria|c__Alphaproteobacteria|o__Rhodobacterales|f__Rhodobacteraceae|g__Paracoccus|s__Paracoccus_sanguinis	0.425983	-0.0166667	50.8333	50	0.0166667	0	0.000332	0	NDDs <= CON	0.0001992	0.01	0	#NAME?	0.619545	0	0	0.01992	0	0	0	0	0	0	0	0	0	0	0	0	0	0	0	0	0	0	0	0	0	0	0	0	0	0	0	0	0	0	0	0
k__Bacteria|p__Proteobacteria|c__Betaproteobacteria	0.0160007	-0.284583	56.1917	41.9625	0.85	0.725	0.486391	0.309941	MRC < CON	0.415811	0.8	0.637227	-0.650121	0.212256	0.77531	2.47341	0.54332	0	0.03251	0	0.32973	0.03098	0.5393	0	0.30939	0.24699	0.30052	0.55719	0.72622	1.54947	0	0.91298	0.03277	0.21625	0.55803	0.56231	0	0.3326	0.88328	0.35874	0.24675	0.33676	0.01637	0.73747	0.90639	0.00495	0.39136	3.52787	0.36976
k__Bacteria|p__Proteobacteria|c__Betaproteobacteria|o__Burkholderiales	0.0160007	-0.284583	56.1917	41.9625	0.85	0.725	0.486272	0.309894	MRC < CON	0.415721	0.8	0.637286	-0.649987	0.212256	0.77531	2.47341	0.54332	0	0.03251	0	0.32973	0.03098	0.5393	0	0.30939	0.23983	0.30052	0.55719	0.72622	1.54947	0	0.91298	0.03277	0.21625	0.55803	0.56231	0	0.3326	0.88328	0.35874	0.24675	0.33676	0.01637	0.73747	0.90639	0.00495	0.39136	3.52787	0.36976
k__Bacteria|p__Proteobacteria|c__Betaproteobacteria|o__Burkholderiales|f__Alcaligenaceae	0.425983	-0.0166667	50.8333	50	0.0166667	0	6.18333e-05	0	MRC <= CON	3.71e-05	0.01	0	#NAME?	0.619545	0	0	0	0	0	0	0	0	0	0	0	0	0	0	0	0	0	0	0	0	0	0	0	0	0	0	0	0	0	0	0	0	0	0	0
k__Bacteria|p__Proteobacteria|c__Betaproteobacteria|o__Burkholderiales|f__Alcaligenaceae|g__Alcaligenes	0.425983	-0.0166667	50.8333	50	0.0166667	0	6.18333e-05	0	MRC <= CON	3.71e-05	0.01	0	#NAME?	0.619545	0	0	0	0	0	0	0	0	0	0	0	0	0	0	0	0	0	0	0	0	0	0	0	0	0	0	0	0	0	0	0	0	0	0	0
k__Bacteria|p__Proteobacteria|c__Betaproteobacteria|o__Burkholderiales|f__Alcaligenaceae|g__Alcaligenes|s__Alcaligenes_faecalis	0.425983	-0.0166667	50.8333	50	0.0166667	0	6.18333e-05	0	NDDs <= CON	3.71e-05	0.01	0	#NAME?	0.619545	0	0	0	0	0	0	0	0	0	0	0	0	0	0	0	0	0	0	0	0	0	0	0	0	0	0	0	0	0	0	0	0	0	0	0
k__Bacteria|p__Proteobacteria|c__Betaproteobacteria|o__Burkholderiales|f__Burkholderiaceae	0.228461	0.025	50	51.25	0	0.025	0	6.725e-05	CON <= MRC	2.69e-05	0.01	Inf	Inf	0.557947	0	0	0	0	0	0	0	0	0	0	0	0	0	0	0	0	0	0	0	0	0	0	0	0	0	0	0	0	0	0	0	0	0	0	0
k__Bacteria|p__Proteobacteria|c__Betaproteobacteria|o__Burkholderiales|f__Burkholderiaceae|g__Lautropia	0.228461	0.025	50	51.25	0	0.025	0	6.725e-05	CON <= MRC	2.69e-05	0.01	Inf	Inf	0.557947	0	0	0	0	0	0	0	0	0	0	0	0	0	0	0	0	0	0	0	0	0	0	0	0	0	0	0	0	0	0	0	0	0	0	0
k__Bacteria|p__Proteobacteria|c__Betaproteobacteria|o__Burkholderiales|f__Burkholderiaceae|g__Lautropia|s__Lautropia_mirabilis	0.228461	0.025	50	51.25	0	0.025	0	6.725e-05	CON <= NDDs	2.69e-05	0.01	Inf	Inf	0.557947	0	0	0	0	0	0	0	0	0	0	0	0	0	0	0	0	0	0	0	0	0	0	0	0	0	0	0	0	0	0	0	0	0	0	0
k__Bacteria|p__Proteobacteria|c__Betaproteobacteria|o__Burkholderiales|f__Comamonadaceae	0.839624	-0.0075	50.65	50.275	0.0333333	0.025	0.000198167	0.0002305	MRC <= CON	0.0002111	0.03	1.16316	0.218052	0.909487	0	0	0	0	0	0	0	0	0	0	0	0	0	0	0	0	0	0	0	0	0	0	0	0	0.00908	0	0	0	0	0	0	0	0	0	0
k__Bacteria|p__Proteobacteria|c__Betaproteobacteria|o__Burkholderiales|f__Comamonadaceae|g__Comamonas	0.839624	-0.0075	50.65	50.275	0.0333333	0.025	0.000198167	0.0002305	MRC <= CON	0.0002111	0.03	1.16316	0.218052	0.909487	0	0	0	0	0	0	0	0	0	0	0	0	0	0	0	0	0	0	0	0	0	0	0	0	0.00908	0	0	0	0	0	0	0	0	0	0
k__Bacteria|p__Proteobacteria|c__Betaproteobacteria|o__Burkholderiales|f__Comamonadaceae|g__Comamonas|s__Comamonas_kerstersii	0.839624	-0.0075	50.65	50.275	0.0333333	0.025	0.000198167	0.0002305	NDDs <= CON	0.0002111	0.03	1.16316	0.218052	0.909487	0	0	0	0	0	0	0	0	0	0	0	0	0	0	0	0	0	0	0	0	0	0	0	0	0.00908	0	0	0	0	0	0	0	0	0	0
k__Bacteria|p__Proteobacteria|c__Betaproteobacteria|o__Burkholderiales|f__Oxalobacteraceae	0.839624	-0.0075	50.65	50.275	0.0333333	0.025	0.0002805	0.00248625	MRC <= CON	0.0011628	0.03	8.86364	3.1479	0.909487	0	0	0	0	0	0	0	0	0	0	0	0	0	0	0	0	0	0	0	0	0	0	0	0	0	0	0	0	0.01637	0	0	0	0	0	0
k__Bacteria|p__Proteobacteria|c__Betaproteobacteria|o__Burkholderiales|f__Oxalobacteraceae|g__Oxalobacter	0.839624	-0.0075	50.65	50.275	0.0333333	0.025	0.0002805	0.00248625	MRC <= CON	0.0011628	0.03	8.86364	3.1479	0.909487	0	0	0	0	0	0	0	0	0	0	0	0	0	0	0	0	0	0	0	0	0	0	0	0	0	0	0	0	0.01637	0	0	0	0	0	0
k__Bacteria|p__Proteobacteria|c__Betaproteobacteria|o__Burkholderiales|f__Oxalobacteraceae|g__Oxalobacter|s__Oxalobacter_formigenes	0.839624	-0.0075	50.65	50.275	0.0333333	0.025	0.0002805	0.00248625	NDDs <= CON	0.0011628	0.03	8.86364	3.1479	0.909487	0	0	0	0	0	0	0	0	0	0	0	0	0	0	0	0	0	0	0	0	0	0	0	0	0	0	0	0	0.01637	0	0	0	0	0	0
k__Bacteria|p__Proteobacteria|c__Betaproteobacteria|o__Burkholderiales|f__Sutterellaceae	0.0163276	-0.283333	56.1667	42	0.833333	0.7	0.485731	0.30711	MRC < CON	0.414283	0.78	0.632264	-0.661402	0.212256	0.77531	2.47341	0.54332	0	0.03251	0	0.32973	0.03098	0.5393	0	0.30939	0.23983	0.30052	0.55719	0.72622	1.54947	0	0.91298	0.03277	0.21625	0.55803	0.56231	0	0.3326	0.8742	0.35874	0.24675	0.33676	0	0.73747	0.90639	0.00495	0.39136	3.52787	0.36976
k__Bacteria|p__Proteobacteria|c__Betaproteobacteria|o__Burkholderiales|f__Sutterellaceae|g__Parasutterella	0.0162455	-0.283333	56.1667	42	0.833333	0.675	0.462797	0.283094	MRC < CON	0.390916	0.77	0.611703	-0.709096	0.212256	0.76805	2.46329	0.51057	0	0.03075	0	0.23499	0.03098	0.50972	0	0.28636	0.20961	0.26216	0.52848	0.72211	1.54585	0	0.86315	0.03277	0.15107	0.53489	0.53274	0	0.31862	0.81698	0.35091	0.12869	0.32045	0	0.73278	0.90383	0.00417	0.37834	3.32798	0.28714
k__Bacteria|p__Proteobacteria|c__Betaproteobacteria|o__Burkholderiales|f__Sutterellaceae|g__Parasutterella|s__Parasutterella_excrementihominis	0.0162455	-0.283333	56.1667	42	0.833333	0.675	0.462797	0.283094	NDDs < CON	0.390916	0.77	0.611703	-0.709096	0.212256	0.76805	2.46329	0.51057	0	0.03075	0	0.23499	0.03098	0.50972	0	0.28636	0.20961	0.26216	0.52848	0.72211	1.54585	0	0.86315	0.03277	0.15107	0.53489	0.53274	0	0.31862	0.81698	0.35091	0.12869	0.32045	0	0.73278	0.90383	0.00417	0.37834	3.32798	0.28714
k__Bacteria|p__Proteobacteria|c__Betaproteobacteria|o__Burkholderiales|f__Sutterellaceae|g__Sutterella	0.962852	0.0025	50.45	50.575	0.05	0.05	4.15e-05	0.00016925	CON <= MRC	9.26e-05	0.05	4.07831	2.02797	0.981435	0	0	0	0	0	0	0	0	0	0	0	0	0	0	0	0	0	0	0	0	0	0	0	0	0	0	0	0	0	0	0	0.00078	0	0	0
k__Bacteria|p__Proteobacteria|c__Betaproteobacteria|o__Burkholderiales|f__Sutterellaceae|g__Sutterella|s__Sutterella_parvirubra	0.962852	0.0025	50.45	50.575	0.05	0.05	4.15e-05	0.00016925	CON <= NDDs	9.26e-05	0.05	4.07831	2.02797	0.981435	0	0	0	0	0	0	0	0	0	0	0	0	0	0	0	0	0	0	0	0	0	0	0	0	0	0	0	0	0	0	0	0.00078	0	0	0
k__Bacteria|p__Proteobacteria|c__Betaproteobacteria|o__Burkholderiales|f__Sutterellaceae|g__Turicimonas	0.206336	-0.14625	53.425	46.1125	0.716667	0.5	0.0228928	0.0238473	MRC <= CON	0.0232746	0.63	1.04169	0.0589269	0.557947	0.00726	0.01012	0.03275	0	0.00176	0	0.09474	0	0.02958	0	0.02303	0.03022	0.03835	0.02871	0.0041	0.00361	0	0.04983	0	0.06519	0.02314	0.02958	0	0.01398	0.05722	0.00783	0.11806	0.01631	0	0.00468	0.00256	0	0.01302	0.19989	0.08262
k__Bacteria|p__Proteobacteria|c__Betaproteobacteria|o__Burkholderiales|f__Sutterellaceae|g__Turicimonas|s__Turicimonas_muris	0.206336	-0.14625	53.425	46.1125	0.716667	0.5	0.0228928	0.0238473	NDDs <= CON	0.0232746	0.63	1.04169	0.0589269	0.557947	0.00726	0.01012	0.03275	0	0.00176	0	0.09474	0	0.02958	0	0.02303	0.03022	0.03835	0.02871	0.0041	0.00361	0	0.04983	0	0.06519	0.02314	0.02958	0	0.01398	0.05722	0.00783	0.11806	0.01631	0	0.00468	0.00256	0	0.01302	0.19989	0.08262
k__Bacteria|p__Proteobacteria|c__Betaproteobacteria|o__Neisseriales	0.794003	0.00791667	50.3417	50.7375	0.0166667	0.025	0.000119333	4.725e-05	CON <= MRC	9.05e-05	0.02	0.39595	-1.33661	0.900349	0	0	0	0	0	0	0	0	0	0	0	0.00716	0	0	0	0	0	0	0	0	0	0	0	0	0	0	0	0	0	0	0	0	0	0	0
k__Bacteria|p__Proteobacteria|c__Betaproteobacteria|o__Neisseriales|f__Neisseriaceae	0.794003	0.00791667	50.3417	50.7375	0.0166667	0.025	0.000119333	4.725e-05	CON <= MRC	9.05e-05	0.02	0.39595	-1.33661	0.900349	0	0	0	0	0	0	0	0	0	0	0	0.00716	0	0	0	0	0	0	0	0	0	0	0	0	0	0	0	0	0	0	0	0	0	0	0
k__Bacteria|p__Proteobacteria|c__Betaproteobacteria|o__Neisseriales|f__Neisseriaceae|g__Neisseria	0.794003	0.00791667	50.3417	50.7375	0.0166667	0.025	0.000119333	4.725e-05	CON <= MRC	9.05e-05	0.02	0.39595	-1.33661	0.900349	0	0	0	0	0	0	0	0	0	0	0	0.00716	0	0	0	0	0	0	0	0	0	0	0	0	0	0	0	0	0	0	0	0	0	0	0
k__Bacteria|p__Proteobacteria|c__Betaproteobacteria|o__Neisseriales|f__Neisseriaceae|g__Neisseria|s__Neisseria_elongata	0.228461	0.025	50	51.25	0	0.025	0	4.725e-05	CON <= NDDs	1.89e-05	0.01	Inf	Inf	0.557947	0	0	0	0	0	0	0	0	0	0	0	0	0	0	0	0	0	0	0	0	0	0	0	0	0	0	0	0	0	0	0	0	0	0	0
k__Bacteria|p__Proteobacteria|c__Betaproteobacteria|o__Neisseriales|f__Neisseriaceae|g__Neisseria|s__Neisseria_flavescens	0.425983	-0.0166667	50.8333	50	0.0166667	0	0.000119333	0	NDDs <= CON	7.16e-05	0.01	0	#NAME?	0.619545	0	0	0	0	0	0	0	0	0	0	0	0.00716	0	0	0	0	0	0	0	0	0	0	0	0	0	0	0	0	0	0	0	0	0	0	0
k__Bacteria|p__Proteobacteria|c__Deltaproteobacteria	0.212532	-0.144583	53.3917	46.1625	0.65	0.625	0.0660957	0.0429752	MRC <= CON	0.0568475	0.64	0.650198	-0.62105	0.557947	0	0.14359	0.13908	0	0.12828	0.0002	0.00446	0.0808	0.19674	0	0	0	0.01907	0	0.04646	0	0	0.29538	0.07184	0.15165	0	0.24789	0.06457	0.07545	0.06602	0.00199	0.14055	0	0.03205	0.01017	0.13975	0	0	0	0.26689
k__Bacteria|p__Proteobacteria|c__Deltaproteobacteria|o__Desulfovibrionales	0.212532	-0.144583	53.3917	46.1625	0.65	0.625	0.0660957	0.0429752	MRC <= CON	0.0568475	0.64	0.650198	-0.62105	0.557947	0	0.14359	0.13908	0	0.12828	0.0002	0.00446	0.0808	0.19674	0	0	0	0.01907	0	0.04646	0	0	0.29538	0.07184	0.15165	0	0.24789	0.06457	0.07545	0.06602	0.00199	0.14055	0	0.03205	0.01017	0.13975	0	0	0	0.26689
k__Bacteria|p__Proteobacteria|c__Deltaproteobacteria|o__Desulfovibrionales|f__Desulfovibrionaceae	0.212532	-0.144583	53.3917	46.1625	0.65	0.625	0.0660957	0.0429752	MRC <= CON	0.0568475	0.64	0.650198	-0.62105	0.557947	0	0.14359	0.13908	0	0.12828	0.0002	0.00446	0.0808	0.19674	0	0	0	0.01907	0	0.04646	0	0	0.29538	0.07184	0.15165	0	0.24789	0.06457	0.07545	0.06602	0.00199	0.14055	0	0.03205	0.01017	0.13975	0	0	0	0.26689
k__Bacteria|p__Proteobacteria|c__Deltaproteobacteria|o__Desulfovibrionales|f__Desulfovibrionaceae|g__Bilophila	0.0889907	-0.19625	54.425	44.6125	0.65	0.575	0.0624503	0.0327583	MRC <= CON	0.0505735	0.62	0.524549	-0.930851	0.437193	0	0.14359	0.13908	0	0.12828	0.0002	0.00446	0.00625	0.05257	0	0	0	0.01907	0	0.04646	0	0	0.29538	0.07184	0.15165	0	0.24789	0.06457	0.07545	0.06602	0.00199	0.14055	0	0.03205	0.01017	0.13975	0	0	0	0.26689
k__Bacteria|p__Proteobacteria|c__Deltaproteobacteria|o__Desulfovibrionales|f__Desulfovibrionaceae|g__Bilophila|s__Bilophila_wadsworthia	0.0889907	-0.19625	54.425	44.6125	0.65	0.575	0.0624503	0.0327583	NDDs <= CON	0.0505735	0.62	0.524549	-0.930851	0.437193	0	0.14359	0.13908	0	0.12828	0.0002	0.00446	0.00625	0.05257	0	0	0	0.01907	0	0.04646	0	0	0.29538	0.07184	0.15165	0	0.24789	0.06457	0.07545	0.06602	0.00199	0.14055	0	0.03205	0.01017	0.13975	0	0	0	0.26689
k__Bacteria|p__Proteobacteria|c__Deltaproteobacteria|o__Desulfovibrionales|f__Desulfovibrionaceae|g__Desulfovibrio	0.334919	0.0341667	49.8167	51.525	0.0166667	0.05	0.0012425	0.0100595	CON <= MRC	0.0047693	0.03	8.09618	3.01724	0.619545	0	0	0	0	0	0	0	0.07455	0	0	0	0	0	0	0	0	0	0	0	0	0	0	0	0	0	0	0	0	0	0	0	0	0	0	0
k__Bacteria|p__Proteobacteria|c__Deltaproteobacteria|o__Desulfovibrionales|f__Desulfovibrionaceae|g__Desulfovibrio|s__Desulfovibrio_fairfieldensis	NaN	0	50.5	50.5	0	0	0	0	CON <=> NDDs	0	0	NaN	NaN	NaN	0	0	0	0	0	0	0	0	0	0	0	0	0	0	0	0	0	0	0	0	0	0	0	0	0	0	0	0	0	0	0	0	0	0	0
k__Bacteria|p__Proteobacteria|c__Deltaproteobacteria|o__Desulfovibrionales|f__Desulfovibrionaceae|g__Desulfovibrio|s__Desulfovibrio_piger	0.334919	0.0341667	49.8167	51.525	0.0166667	0.05	0.0012425	0.0100595	CON <= NDDs	0.0047693	0.03	8.09618	3.01724	0.619545	0	0	0	0	0	0	0	0.07455	0	0	0	0	0	0	0	0	0	0	0	0	0	0	0	0	0	0	0	0	0	0	0	0	0	0	0
k__Bacteria|p__Proteobacteria|c__Deltaproteobacteria|o__Desulfovibrionales|f__Desulfovibrionaceae|g__Desulfovibrionaceae_unclassified	0.794003	0.00791667	50.3417	50.7375	0.0166667	0.025	0.00240283	0.0001575	CON <= MRC	0.0015047	0.02	0.0655476	-3.93131	0.900349	0	0	0	0	0	0	0	0	0.14417	0	0	0	0	0	0	0	0	0	0	0	0	0	0	0	0	0	0	0	0	0	0	0	0	0	0
k__Bacteria|p__Proteobacteria|c__Deltaproteobacteria|o__Desulfovibrionales|f__Desulfovibrionaceae|g__Desulfovibrionaceae_unclassified|s__Desulfovibrionaceae_bacterium	0.794003	0.00791667	50.3417	50.7375	0.0166667	0.025	0.00240283	0.0001575	CON <= NDDs	0.0015047	0.02	0.0655476	-3.93131	0.900349	0	0	0	0	0	0	0	0	0.14417	0	0	0	0	0	0	0	0	0	0	0	0	0	0	0	0	0	0	0	0	0	0	0	0	0	0
k__Bacteria|p__Proteobacteria|c__Epsilonproteobacteria	0.851665	0.0129167	50.2417	50.8875	0.116667	0.125	0.001872	0.00287825	CON <= MRC	0.0022745	0.12	1.53753	0.620611	0.909487	0	0	0	0	0	0	0	0	0	0	0	0	0	0	0	0	0	0	0	0	0	0	0	0	0	0	0	0	0.05007	0	0	0	0	0	0
k__Bacteria|p__Proteobacteria|c__Epsilonproteobacteria|o__Campylobacterales	0.851665	0.0129167	50.2417	50.8875	0.116667	0.125	0.001872	0.00287825	CON <= MRC	0.0022745	0.12	1.53753	0.620611	0.909487	0	0	0	0	0	0	0	0	0	0	0	0	0	0	0	0	0	0	0	0	0	0	0	0	0	0	0	0	0.05007	0	0	0	0	0	0
k__Bacteria|p__Proteobacteria|c__Epsilonproteobacteria|o__Campylobacterales|f__Campylobacteraceae	0.851665	0.0129167	50.2417	50.8875	0.116667	0.125	0.001872	0.00287825	CON <= MRC	0.0022745	0.12	1.53753	0.620611	0.909487	0	0	0	0	0	0	0	0	0	0	0	0	0	0	0	0	0	0	0	0	0	0	0	0	0	0	0	0	0.05007	0	0	0	0	0	0
k__Bacteria|p__Proteobacteria|c__Epsilonproteobacteria|o__Campylobacterales|f__Campylobacteraceae|g__Arcobacter	0.228461	0.025	50	51.25	0	0.025	0	0.00045225	CON <= MRC	0.0001809	0.01	Inf	Inf	0.557947	0	0	0	0	0	0	0	0	0	0	0	0	0	0	0	0	0	0	0	0	0	0	0	0	0	0	0	0	0	0	0	0	0	0	0
k__Bacteria|p__Proteobacteria|c__Epsilonproteobacteria|o__Campylobacterales|f__Campylobacteraceae|g__Arcobacter|s__Arcobacter_cryaerophilus	0.228461	0.025	50	51.25	0	0.025	0	0.00045225	CON <= NDDs	0.0001809	0.01	Inf	Inf	0.557947	0	0	0	0	0	0	0	0	0	0	0	0	0	0	0	0	0	0	0	0	0	0	0	0	0	0	0	0	0	0	0	0	0	0	0
k__Bacteria|p__Proteobacteria|c__Epsilonproteobacteria|o__Campylobacterales|f__Campylobacteraceae|g__Campylobacter	0.840875	-0.0133333	50.7667	50.1	0.116667	0.1	0.001872	0.002426	MRC <= CON	0.0020936	0.11	1.29594	0.373999	0.909487	0	0	0	0	0	0	0	0	0	0	0	0	0	0	0	0	0	0	0	0	0	0	0	0	0	0	0	0	0.05007	0	0	0	0	0	0
k__Bacteria|p__Proteobacteria|c__Epsilonproteobacteria|o__Campylobacterales|f__Campylobacteraceae|g__Campylobacter|s__Campylobacter_concisus	0.0842988	0.05	49.5	52	0	0.05	0	0.0002075	CON <= NDDs	8.3e-05	0.02	Inf	Inf	0.419015	0	0	0	0	0	0	0	0	0	0	0	0	0	0	0	0	0	0	0	0	0	0	0	0	0	0	0	0	0	0	0	0	0	0	0
k__Bacteria|p__Proteobacteria|c__Epsilonproteobacteria|o__Campylobacterales|f__Campylobacteraceae|g__Campylobacter|s__Campylobacter_gracilis	0.839624	-0.0075	50.65	50.275	0.0333333	0.025	3.11667e-05	0.0003135	NDDs <= CON	0.0001441	0.03	10.0588	3.33039	0.909487	0	0	0	0	0	0	0	0	0	0	0	0	0	0	0	0	0	0	0	0	0	0	0	0	0	0	0	0	0	0	0	0	0	0	0
k__Bacteria|p__Proteobacteria|c__Epsilonproteobacteria|o__Campylobacterales|f__Campylobacteraceae|g__Campylobacter|s__Campylobacter_hominis	0.398111	-0.0475	51.45	49.075	0.1	0.05	0.0017345	0.00190475	NDDs <= CON	0.0018026	0.08	1.09816	0.135082	0.619545	0	0	0	0	0	0	0	0	0	0	0	0	0	0	0	0	0	0	0	0	0	0	0	0	0	0	0	0	0.05007	0	0	0	0	0	0
k__Bacteria|p__Proteobacteria|c__Epsilonproteobacteria|o__Campylobacterales|f__Campylobacteraceae|g__Campylobacter|s__Campylobacter_showae	0.251791	-0.0333333	51.1667	49.5	0.0333333	0	0.000106167	0	NDDs <= CON	6.37e-05	0.02	0	#NAME?	0.563551	0	0	0	0	0	0	0	0	0	0	0	0	0	0	0	0	0	0	0	0	0	0	0	0	0	0	0	0	0	0	0	0	0	0	0
k__Bacteria|p__Proteobacteria|c__Epsilonproteobacteria|o__Campylobacterales|f__Campylobacteraceae|g__Campylobacter|s__Campylobacter_ureolyticus	NaN	0	50.5	50.5	0	0	0	0	CON <=> NDDs	0	0	NaN	NaN	NaN	0	0	0	0	0	0	0	0	0	0	0	0	0	0	0	0	0	0	0	0	0	0	0	0	0	0	0	0	0	0	0	0	0	0	0
k__Bacteria|p__Proteobacteria|c__Gammaproteobacteria	0.941104	-0.00916667	50.6833	50.225	0.983333	0.9	1.38182	1.68548	MRC <= CON	1.50328	0.95	1.21975	0.28659	0.972167	0.07676	0.36449	0.46956	0.12601	0.6098	0.02633	0.30426	0.4098	0.06442	0.40904	0.34537	1.26509	0.61736	1.04401	10.5215	0.13844	0.13368	0.00383	0.0221	0.46315	0.01067	0.16539	0.32097	0.0743	0	0.06273	0.04097	2.55269	1.31125	3.719	4.66193	0.87202	1.73814	1.61494	1.30159
k__Bacteria|p__Proteobacteria|c__Gammaproteobacteria|o__Aeromonadales	0.228461	0.025	50	51.25	0	0.025	0	8.65e-05	CON <= MRC	3.46e-05	0.01	Inf	Inf	0.557947	0	0	0	0	0	0	0	0	0	0	0	0	0	0	0	0	0	0	0	0	0	0	0	0	0	0	0	0	0	0	0	0	0	0	0
k__Bacteria|p__Proteobacteria|c__Gammaproteobacteria|o__Aeromonadales|f__Aeromonadaceae	0.228461	0.025	50	51.25	0	0.025	0	8.65e-05	CON <= MRC	3.46e-05	0.01	Inf	Inf	0.557947	0	0	0	0	0	0	0	0	0	0	0	0	0	0	0	0	0	0	0	0	0	0	0	0	0	0	0	0	0	0	0	0	0	0	0
k__Bacteria|p__Proteobacteria|c__Gammaproteobacteria|o__Aeromonadales|f__Aeromonadaceae|g__Aeromonas	0.228461	0.025	50	51.25	0	0.025	0	8.65e-05	CON <= MRC	3.46e-05	0.01	Inf	Inf	0.557947	0	0	0	0	0	0	0	0	0	0	0	0	0	0	0	0	0	0	0	0	0	0	0	0	0	0	0	0	0	0	0	0	0	0	0
k__Bacteria|p__Proteobacteria|c__Gammaproteobacteria|o__Aeromonadales|f__Aeromonadaceae|g__Aeromonas|s__Aeromonas_veronii	0.228461	0.025	50	51.25	0	0.025	0	8.65e-05	CON <= NDDs	3.46e-05	0.01	Inf	Inf	0.557947	0	0	0	0	0	0	0	0	0	0	0	0	0	0	0	0	0	0	0	0	0	0	0	0	0	0	0	0	0	0	0	0	0	0	0
k__Bacteria|p__Proteobacteria|c__Gammaproteobacteria|o__Enterobacterales	0.851843	-0.0225	50.95	49.825	0.9	0.775	1.278	1.54593	MRC <= CON	1.38517	0.85	1.20965	0.274591	0.909487	0.05179	0.35093	0.46875	0.08453	0.6098	0.00879	0.02713	0.12871	0.04299	0.07533	0.3373	0.06961	0.01293	0	10.5139	0.00505	0.12703	0	0.0221	0.44017	0.01067	0.16539	0.28258	0.02683	0	0.00502	0.0025	2.22231	1.31125	3.71651	4.66193	0.03745	1.70856	1.61494	1.30159
k__Bacteria|p__Proteobacteria|c__Gammaproteobacteria|o__Enterobacterales|f__Enterobacteriaceae	0.846321	-0.0233333	50.9667	49.8	0.9	0.775	1.2778	1.5387	MRC <= CON	1.38216	0.85	1.20418	0.26805	0.909487	0.05179	0.35093	0.46875	0.08453	0.6098	0.00879	0.02713	0.12871	0.04299	0.07533	0.3373	0.06961	0.01293	0	10.5139	0.00505	0.12313	0	0.0221	0.44017	0.01067	0.16539	0.28258	0.02683	0	0.00502	0.0025	2.22231	1.31125	3.71651	4.66193	0.03491	1.70856	1.61494	1.30159
k__Bacteria|p__Proteobacteria|c__Gammaproteobacteria|o__Enterobacterales|f__Enterobacteriaceae|g__Atlantibacter	0.425983	-0.0166667	50.8333	50	0.0166667	0	0.0136002	0	MRC <= CON	0.0081601	0.01	0	#NAME?	0.619545	0	0	0	0	0	0	0	0	0	0	0	0	0	0	0	0	0	0	0	0	0	0	0	0	0	0	0	0	0	0	0	0	0.81601	0	0
k__Bacteria|p__Proteobacteria|c__Gammaproteobacteria|o__Enterobacterales|f__Enterobacteriaceae|g__Atlantibacter|s__Atlantibacter_hermannii	0.425983	-0.0166667	50.8333	50	0.0166667	0	0.0136002	0	NDDs <= CON	0.0081601	0.01	0	#NAME?	0.619545	0	0	0	0	0	0	0	0	0	0	0	0	0	0	0	0	0	0	0	0	0	0	0	0	0	0	0	0	0	0	0	0	0.81601	0	0
k__Bacteria|p__Proteobacteria|c__Gammaproteobacteria|o__Enterobacterales|f__Enterobacteriaceae|g__Citrobacter	0.607493	0.0429167	49.6417	51.7875	0.183333	0.225	0.0105525	0.0111645	CON <= MRC	0.0107973	0.2	1.058	0.0813338	0.780139	0	0	0.01179	0	0	0	0	0.00033	0	0	0	0	0	0	0	0	0	0	0	0	0	0	0	0	0	0	0	0.27303	0	0	0	0.01591	0.00674	0	0.03815
k__Bacteria|p__Proteobacteria|c__Gammaproteobacteria|o__Enterobacterales|f__Enterobacteriaceae|g__Citrobacter|s__Citrobacter_amalonaticus	0.228461	0.025	50	51.25	0	0.025	0	0.0062045	CON <= NDDs	0.0024818	0.01	Inf	Inf	0.557947	0	0	0	0	0	0	0	0	0	0	0	0	0	0	0	0	0	0	0	0	0	0	0	0	0	0	0	0	0	0	0	0	0	0	0
k__Bacteria|p__Proteobacteria|c__Gammaproteobacteria|o__Enterobacterales|f__Enterobacteriaceae|g__Citrobacter|s__Citrobacter_braakii	0.174166	0.0666667	49.1667	52.5	0.0333333	0.1	0.000470167	0.0016105	CON <= NDDs	0.0009263	0.06	3.42538	1.77626	0.557947	0	0	0	0	0	0	0	0	0	0	0	0	0	0	0	0	0	0	0	0	0	0	0	0	0	0	0	0	0	0	0	0.01591	0	0	0
k__Bacteria|p__Proteobacteria|c__Gammaproteobacteria|o__Enterobacterales|f__Enterobacteriaceae|g__Citrobacter|s__Citrobacter_europaeus	0.228461	0.025	50	51.25	0	0.025	0	0.00026675	CON <= NDDs	0.0001067	0.01	Inf	Inf	0.557947	0	0	0	0	0	0	0	0	0	0	0	0	0	0	0	0	0	0	0	0	0	0	0	0	0	0	0	0	0	0	0	0	0	0	0
k__Bacteria|p__Proteobacteria|c__Gammaproteobacteria|o__Enterobacterales|f__Enterobacteriaceae|g__Citrobacter|s__Citrobacter_farmeri	0.0842988	0.05	49.5	52	0	0.05	0	0.000316	CON <= NDDs	0.0001264	0.02	Inf	Inf	0.419015	0	0	0	0	0	0	0	0	0	0	0	0	0	0	0	0	0	0	0	0	0	0	0	0	0	0	0	0	0	0	0	0	0	0	0
k__Bacteria|p__Proteobacteria|c__Gammaproteobacteria|o__Enterobacterales|f__Enterobacteriaceae|g__Citrobacter|s__Citrobacter_freundii	0.224884	-0.0595833	51.6917	48.7125	0.0833333	0.025	0.0060265	0.00067675	NDDs <= CON	0.0038866	0.06	0.112296	-3.15463	0.557947	0	0	0	0	0	0	0	0	0	0	0	0	0	0	0	0	0	0	0	0	0	0	0	0	0	0	0	0.22671	0	0	0	0	0	0	0.03442
k__Bacteria|p__Proteobacteria|c__Gammaproteobacteria|o__Enterobacterales|f__Enterobacteriaceae|g__Citrobacter|s__Citrobacter_pasteurii	0.425983	-0.0166667	50.8333	50	0.0166667	0	0.000643	0	NDDs <= CON	0.0003858	0.01	0	#NAME?	0.619545	0	0	0	0	0	0	0	0	0	0	0	0	0	0	0	0	0	0	0	0	0	0	0	0	0	0	0	0	0	0	0	0	0	0	0
k__Bacteria|p__Proteobacteria|c__Gammaproteobacteria|o__Enterobacterales|f__Enterobacteriaceae|g__Citrobacter|s__Citrobacter_portucalensis	0.701434	0.0158333	50.1833	50.975	0.0333333	0.05	0.000446333	0.00030825	CON <= NDDs	0.0003911	0.04	0.690627	-0.534021	0.859003	0	0	0.00647	0	0	0	0	0	0	0	0	0	0	0	0	0	0	0	0	0	0	0	0	0	0	0	0	0	0	0	0	0	0	0	0
k__Bacteria|p__Proteobacteria|c__Gammaproteobacteria|o__Enterobacterales|f__Enterobacteriaceae|g__Citrobacter|s__Citrobacter_sp_MGH106	0.251791	-0.0333333	51.1667	49.5	0.0333333	0	0.000117833	0	NDDs <= CON	7.07e-05	0.02	0	#NAME?	0.563551	0	0	0	0	0	0	0	0.00033	0	0	0	0	0	0	0	0	0	0	0	0	0	0	0	0	0	0	0	0	0	0	0	0	0.00674	0	0
k__Bacteria|p__Proteobacteria|c__Gammaproteobacteria|o__Enterobacterales|f__Enterobacteriaceae|g__Citrobacter|s__Citrobacter_werkmanii	NaN	0	50.5	50.5	0	0	0	0	CON <=> NDDs	0	0	NaN	NaN	NaN	0	0	0	0	0	0	0	0	0	0	0	0	0	0	0	0	0	0	0	0	0	0	0	0	0	0	0	0	0	0	0	0	0	0	0
k__Bacteria|p__Proteobacteria|c__Gammaproteobacteria|o__Enterobacterales|f__Enterobacteriaceae|g__Citrobacter|s__Citrobacter_youngae	0.373537	-0.05	51.5	49	0.1	0.05	0.0028485	0.0017815	NDDs <= CON	0.0024217	0.08	0.625417	-0.67711	0.619545	0	0	0.00531	0	0	0	0	0	0	0	0	0	0	0	0	0	0	0	0	0	0	0	0	0	0	0	0	0.04632	0	0	0	0	0	0	0.00374
k__Bacteria|p__Proteobacteria|c__Gammaproteobacteria|o__Enterobacterales|f__Enterobacteriaceae|g__Cronobacter	0.425983	-0.0166667	50.8333	50	0.0166667	0	0.000176167	0	MRC <= CON	0.0001057	0.01	0	#NAME?	0.619545	0	0	0	0	0	0	0	0	0	0	0	0	0	0	0	0	0	0	0	0	0	0	0	0	0	0	0	0	0	0	0	0	0	0	0
k__Bacteria|p__Proteobacteria|c__Gammaproteobacteria|o__Enterobacterales|f__Enterobacteriaceae|g__Cronobacter|s__Cronobacter_malonaticus	0.425983	-0.0166667	50.8333	50	0.0166667	0	0.000176167	0	NDDs <= CON	0.0001057	0.01	0	#NAME?	0.619545	0	0	0	0	0	0	0	0	0	0	0	0	0	0	0	0	0	0	0	0	0	0	0	0	0	0	0	0	0	0	0	0	0	0	0
k__Bacteria|p__Proteobacteria|c__Gammaproteobacteria|o__Enterobacterales|f__Enterobacteriaceae|g__Enterobacter	0.123693	-0.110417	52.7083	47.1875	0.183333	0.075	0.0322207	0.0128938	MRC <= CON	0.0244899	0.14	0.40017	-1.32131	0.504929	0	0	0.00428	0	0	0.00879	0	0	0	0	0.01052	0	0	0	0	0	0.12044	0	0	0	0	0	0	0	0	0	0	1.35832	0	0	0	0.0056	0.0016	0	0
k__Bacteria|p__Proteobacteria|c__Gammaproteobacteria|o__Enterobacterales|f__Enterobacteriaceae|g__Enterobacter|s__Enterobacter_cloacae_complex	0.175586	-0.0941667	52.3833	47.675	0.166667	0.075	0.032194	0.0128938	NDDs <= CON	0.0244739	0.13	0.400502	-1.32012	0.557947	0	0	0.00428	0	0	0.00879	0	0	0	0	0.01052	0	0	0	0	0	0.12044	0	0	0	0	0	0	0	0	0	0	1.35832	0	0	0	0.0056	0	0	0
k__Bacteria|p__Proteobacteria|c__Gammaproteobacteria|o__Enterobacterales|f__Enterobacteriaceae|g__Enterobacter|s__Enterobacter_sp_FS01	0.425983	-0.0166667	50.8333	50	0.0166667	0	2.66667e-05	0	NDDs <= CON	1.6e-05	0.01	0	#NAME?	0.619545	0	0	0	0	0	0	0	0	0	0	0	0	0	0	0	0	0	0	0	0	0	0	0	0	0	0	0	0	0	0	0	0	0.0016	0	0
k__Bacteria|p__Proteobacteria|c__Gammaproteobacteria|o__Enterobacterales|f__Enterobacteriaceae|g__Escherichia	0.812811	-0.0283333	51.0667	49.65	0.833333	0.725	0.816272	0.982347	MRC <= CON	0.882702	0.79	1.20346	0.267183	0.909487	0.05179	0.31706	0.39214	0.08199	0.59897	0	0.02713	0.0927	0.04299	0.07533	0.32679	0.05109	0.01293	0	0.06917	0.00505	0	0	0.0221	0.43978	0.01067	0.16539	0.28258	0.02683	0	0.00502	0.0025	0.59095	1.31125	3.70887	4.63009	0	0.03077	1.61494	1.24651
k__Bacteria|p__Proteobacteria|c__Gammaproteobacteria|o__Enterobacterales|f__Enterobacteriaceae|g__Escherichia|s__Escherichia_coli	0.812811	-0.0283333	51.0667	49.65	0.833333	0.725	0.816272	0.982347	NDDs <= CON	0.882702	0.79	1.20346	0.267183	0.909487	0.05179	0.31706	0.39214	0.08199	0.59897	0	0.02713	0.0927	0.04299	0.07533	0.32679	0.05109	0.01293	0	0.06917	0.00505	0	0	0.0221	0.43978	0.01067	0.16539	0.28258	0.02683	0	0.00502	0.0025	0.59095	1.31125	3.70887	4.63009	0	0.03077	1.61494	1.24651
k__Bacteria|p__Proteobacteria|c__Gammaproteobacteria|o__Enterobacterales|f__Enterobacteriaceae|g__Klebsiella	0.222042	-0.1225	52.95	46.825	0.4	0.25	0.400375	0.532297	MRC <= CON	0.453144	0.34	1.3295	0.410881	0.557947	0	0.03387	0.06055	0.00254	0.01083	0	0	0.03568	0	0	0	0.01735	0	0	10.4448	0	0.00269	0	0	0	0	0	0	0	0	0	0	0	0	0.00764	0.03184	0	0.72215	0	0.01692
k__Bacteria|p__Proteobacteria|c__Gammaproteobacteria|o__Enterobacterales|f__Enterobacteriaceae|g__Klebsiella|s__Klebsiella_michiganensis	0.0777355	-0.118333	52.8667	46.95	0.166667	0.05	0.057809	0.00412525	NDDs <= CON	0.0363355	0.12	0.07136	-3.80874	0.419015	0	0	0.05678	0	0	0	0	0.02861	0	0	0	0.01735	0	0	0	0	0.00269	0	0	0	0	0	0	0	0	0	0	0	0	0.00764	0.03184	0	0	0	0
k__Bacteria|p__Proteobacteria|c__Gammaproteobacteria|o__Enterobacterales|f__Enterobacteriaceae|g__Klebsiella|s__Klebsiella_oxytoca	0.10954	-0.0895833	52.2917	47.8125	0.116667	0.025	0.00919233	0.00981675	NDDs <= CON	0.0094421	0.08	1.06793	0.0948144	0.47712	0	0	0.00377	0.00254	0	0	0	0.00707	0	0	0	0	0	0	0	0	0	0	0	0	0	0	0	0	0	0	0	0	0	0	0	0	0.41651	0	0
k__Bacteria|p__Proteobacteria|c__Gammaproteobacteria|o__Enterobacterales|f__Enterobacteriaceae|g__Klebsiella|s__Klebsiella_pneumoniae	0.813462	-0.0216667	50.9333	49.85	0.266667	0.225	0.230449	0.402548	NDDs <= CON	0.299289	0.25	1.7468	0.80471	0.909487	0	0.01932	0	0	0.01083	0	0	0	0	0	0	0	0	0	7.47145	0	0	0	0	0	0	0	0	0	0	0	0	0	0	0	0	0	0.14779	0	0.01537
k__Bacteria|p__Proteobacteria|c__Gammaproteobacteria|o__Enterobacterales|f__Enterobacteriaceae|g__Klebsiella|s__Klebsiella_quasipneumoniae	0.908938	-0.00833333	50.6667	50.25	0.133333	0.125	0.025704	0.0151	NDDs <= CON	0.0214624	0.13	0.587457	-0.767444	0.948214	0	0.00247	0	0	0	0	0	0	0	0	0	0	0	0	0.69762	0	0	0	0	0	0	0	0	0	0	0	0	0	0	0	0	0	0.12879	0	0.00156
k__Bacteria|p__Proteobacteria|c__Gammaproteobacteria|o__Enterobacterales|f__Enterobacteriaceae|g__Klebsiella|s__Klebsiella_variicola	0.774392	0.0220833	50.0583	51.1625	0.15	0.175	0.0772208	0.100709	CON <= NDDs	0.0866159	0.16	1.30416	0.383123	0.900349	0	0.01208	0	0	0	0	0	0	0	0	0	0	0	0	2.27572	0	0	0	0	0	0	0	0	0	0	0	0	0	0	0	0	0	0.02907	0	0
k__Bacteria|p__Proteobacteria|c__Gammaproteobacteria|o__Enterobacterales|f__Enterobacteriaceae|g__Kluyvera	0.251791	-0.0333333	51.1667	49.5	0.0333333	0	3.81667e-05	0	MRC <= CON	2.29e-05	0.02	0	#NAME?	0.563551	0	0	0	0	0	0	0	0	0	0	0	0	0	0	0	0	0	0	0	0	0	0	0	0	0	0	0	0	0	0	0	0	0	0	0
k__Bacteria|p__Proteobacteria|c__Gammaproteobacteria|o__Enterobacterales|f__Enterobacteriaceae|g__Kluyvera|s__Kluyvera_ascorbata	0.425983	-0.0166667	50.8333	50	0.0166667	0	1.26667e-05	0	NDDs <= CON	7.6e-06	0.01	0	#NAME?	0.619545	0	0	0	0	0	0	0	0	0	0	0	0	0	0	0	0	0	0	0	0	0	0	0	0	0	0	0	0	0	0	0	0	0	0	0
k__Bacteria|p__Proteobacteria|c__Gammaproteobacteria|o__Enterobacterales|f__Enterobacteriaceae|g__Kluyvera|s__Kluyvera_cryocrescens	0.425983	-0.0166667	50.8333	50	0.0166667	0	2.55e-05	0	NDDs <= CON	1.53e-05	0.01	0	#NAME?	0.619545	0	0	0	0	0	0	0	0	0	0	0	0	0	0	0	0	0	0	0	0	0	0	0	0	0	0	0	0	0	0	0	0	0	0	0
k__Bacteria|p__Proteobacteria|c__Gammaproteobacteria|o__Enterobacterales|f__Enterobacteriaceae|g__Kosakonia	NaN	0	50.5	50.5	0	0	0	0	CON <=> MRC	0	0	NaN	NaN	NaN	0	0	0	0	0	0	0	0	0	0	0	0	0	0	0	0	0	0	0	0	0	0	0	0	0	0	0	0	0	0	0	0	0	0	0
k__Bacteria|p__Proteobacteria|c__Gammaproteobacteria|o__Enterobacterales|f__Enterobacteriaceae|g__Kosakonia|s__Kosakonia_cowanii	NaN	0	50.5	50.5	0	0	0	0	CON <=> NDDs	0	0	NaN	NaN	NaN	0	0	0	0	0	0	0	0	0	0	0	0	0	0	0	0	0	0	0	0	0	0	0	0	0	0	0	0	0	0	0	0	0	0	0
k__Bacteria|p__Proteobacteria|c__Gammaproteobacteria|o__Enterobacterales|f__Enterobacteriaceae|g__Leclercia	NaN	0	50.5	50.5	0	0	0	0	CON <=> MRC	0	0	NaN	NaN	NaN	0	0	0	0	0	0	0	0	0	0	0	0	0	0	0	0	0	0	0	0	0	0	0	0	0	0	0	0	0	0	0	0	0	0	0
k__Bacteria|p__Proteobacteria|c__Gammaproteobacteria|o__Enterobacterales|f__Enterobacteriaceae|g__Leclercia|s__Leclercia_adecarboxylata	NaN	0	50.5	50.5	0	0	0	0	CON <=> NDDs	0	0	NaN	NaN	NaN	0	0	0	0	0	0	0	0	0	0	0	0	0	0	0	0	0	0	0	0	0	0	0	0	0	0	0	0	0	0	0	0	0	0	0
k__Bacteria|p__Proteobacteria|c__Gammaproteobacteria|o__Enterobacterales|f__Enterobacteriaceae|g__Pluralibacter	0.425983	-0.0166667	50.8333	50	0.0166667	0	1.51667e-05	0	MRC <= CON	9.1e-06	0.01	0	#NAME?	0.619545	0	0	0	0	0	0	0	0	0	0	0	0	0	0	0	0	0	0	0	0	0	0	0	0	0	0	0	0	0	0	0	0	0	0	0
k__Bacteria|p__Proteobacteria|c__Gammaproteobacteria|o__Enterobacterales|f__Enterobacteriaceae|g__Pluralibacter|s__Pluralibacter_gergoviae	0.425983	-0.0166667	50.8333	50	0.0166667	0	1.51667e-05	0	NDDs <= CON	9.1e-06	0.01	0	#NAME?	0.619545	0	0	0	0	0	0	0	0	0	0	0	0	0	0	0	0	0	0	0	0	0	0	0	0	0	0	0	0	0	0	0	0	0	0	0
k__Bacteria|p__Proteobacteria|c__Gammaproteobacteria|o__Enterobacterales|f__Enterobacteriaceae|g__Pseudescherichia	0.425983	-0.0166667	50.8333	50	0.0166667	0	0.0001875	0	MRC <= CON	0.0001125	0.01	0	#NAME?	0.619545	0	0	0	0	0	0	0	0	0	0	0	0	0	0	0	0	0	0	0	0	0	0	0	0	0	0	0	0	0	0	0	0	0.01125	0	0
k__Bacteria|p__Proteobacteria|c__Gammaproteobacteria|o__Enterobacterales|f__Enterobacteriaceae|g__Pseudescherichia|s__Pseudescherichia_vulneris	0.425983	-0.0166667	50.8333	50	0.0166667	0	0.0001875	0	NDDs <= CON	0.0001125	0.01	0	#NAME?	0.619545	0	0	0	0	0	0	0	0	0	0	0	0	0	0	0	0	0	0	0	0	0	0	0	0	0	0	0	0	0	0	0	0	0.01125	0	0
k__Bacteria|p__Proteobacteria|c__Gammaproteobacteria|o__Enterobacterales|f__Enterobacteriaceae|g__Raoultella	0.0637845	-0.0833333	52.1667	48	0.0833333	0	0.0043655	0	MRC <= CON	0.0026193	0.05	0	#NAME?	0.396308	0	0	0	0	0	0	0	0	0	0	0	0.00117	0	0	0	0	0	0	0	0.00039	0	0	0	0	0	0	0	0	0	0	0	0.0134	0.12005	0	0
k__Bacteria|p__Proteobacteria|c__Gammaproteobacteria|o__Enterobacterales|f__Enterobacteriaceae|g__Raoultella|s__Raoultella_ornithinolytica	0.0994514	-0.0666667	51.8333	48.5	0.0666667	0	0.00177517	0	NDDs <= CON	0.0010651	0.04	0	#NAME?	0.447002	0	0	0	0	0	0	0	0	0	0	0	0	0	0	0	0	0	0	0	0.00039	0	0	0	0	0	0	0	0	0	0	0	0.00835	0.0177	0	0
k__Bacteria|p__Proteobacteria|c__Gammaproteobacteria|o__Enterobacterales|f__Enterobacteriaceae|g__Raoultella|s__Raoultella_planticola	0.156595	-0.05	51.5	49	0.05	0	0.0008845	0	NDDs <= CON	0.0005307	0.03	0	#NAME?	0.557947	0	0	0	0	0	0	0	0	0	0	0	0.00117	0	0	0	0	0	0	0	0	0	0	0	0	0	0	0	0	0	0	0	0.00505	0	0	0
k__Bacteria|p__Proteobacteria|c__Gammaproteobacteria|o__Enterobacterales|f__Enterobacteriaceae|g__Raoultella|s__Raoultella_terrigena	0.425983	-0.0166667	50.8333	50	0.0166667	0	0.00170583	0	NDDs <= CON	0.0010235	0.01	0	#NAME?	0.619545	0	0	0	0	0	0	0	0	0	0	0	0	0	0	0	0	0	0	0	0	0	0	0	0	0	0	0	0	0	0	0	0	0.10235	0	0
k__Bacteria|p__Proteobacteria|c__Gammaproteobacteria|o__Enterobacterales|f__Hafniaceae	0.771717	0.00875	50.325	50.7625	0.0166667	0.025	4.23333e-05	0.002398	CON <= MRC	0.0009846	0.02	56.6457	5.82389	0.89945	0	0	0	0	0	0	0	0	0	0	0	0	0	0	0	0	0	0	0	0	0	0	0	0	0	0	0	0	0	0	0	0.00254	0	0	0
k__Bacteria|p__Proteobacteria|c__Gammaproteobacteria|o__Enterobacterales|f__Hafniaceae|g__Hafnia	0.771717	0.00875	50.325	50.7625	0.0166667	0.025	4.23333e-05	0.002398	CON <= MRC	0.0009846	0.02	56.6457	5.82389	0.89945	0	0	0	0	0	0	0	0	0	0	0	0	0	0	0	0	0	0	0	0	0	0	0	0	0	0	0	0	0	0	0	0.00254	0	0	0
k__Bacteria|p__Proteobacteria|c__Gammaproteobacteria|o__Enterobacterales|f__Hafniaceae|g__Hafnia|s__Hafnia_alvei	0.425983	-0.0166667	50.8333	50	0.0166667	0	4.23333e-05	0	NDDs <= CON	2.54e-05	0.01	0	#NAME?	0.619545	0	0	0	0	0	0	0	0	0	0	0	0	0	0	0	0	0	0	0	0	0	0	0	0	0	0	0	0	0	0	0	0.00254	0	0	0
k__Bacteria|p__Proteobacteria|c__Gammaproteobacteria|o__Enterobacterales|f__Hafniaceae|g__Hafnia|s__Hafnia_paralvei	0.228461	0.025	50	51.25	0	0.025	0	0.002398	CON <= NDDs	0.0009592	0.01	Inf	Inf	0.557947	0	0	0	0	0	0	0	0	0	0	0	0	0	0	0	0	0	0	0	0	0	0	0	0	0	0	0	0	0	0	0	0	0	0	0
k__Bacteria|p__Proteobacteria|c__Gammaproteobacteria|o__Enterobacterales|f__Morganellaceae	0.34699	0.0333333	49.8333	51.5	0.0166667	0.05	8.91667e-05	0.0048325	CON <= MRC	0.0019865	0.03	54.1963	5.76012	0.619545	0	0	0	0	0	0	0	0	0	0	0	0	0	0	0	0	0	0	0	0	0	0	0	0	0	0	0	0	0	0	0	0	0	0	0
k__Bacteria|p__Proteobacteria|c__Gammaproteobacteria|o__Enterobacterales|f__Morganellaceae|g__Morganella	0.771717	0.00875	50.325	50.7625	0.0166667	0.025	8.91667e-05	0.0047485	CON <= MRC	0.0019529	0.02	53.2542	5.73482	0.89945	0	0	0	0	0	0	0	0	0	0	0	0	0	0	0	0	0	0	0	0	0	0	0	0	0	0	0	0	0	0	0	0	0	0	0
k__Bacteria|p__Proteobacteria|c__Gammaproteobacteria|o__Enterobacterales|f__Morganellaceae|g__Morganella|s__Morganella_morganii	0.771717	0.00875	50.325	50.7625	0.0166667	0.025	8.91667e-05	0.0047485	CON <= NDDs	0.0019529	0.02	53.2542	5.73482	0.89945	0	0	0	0	0	0	0	0	0	0	0	0	0	0	0	0	0	0	0	0	0	0	0	0	0	0	0	0	0	0	0	0	0	0	0
k__Bacteria|p__Proteobacteria|c__Gammaproteobacteria|o__Enterobacterales|f__Morganellaceae|g__Proteus	0.228461	0.025	50	51.25	0	0.025	0	8.4e-05	CON <= MRC	3.36e-05	0.01	Inf	Inf	0.557947	0	0	0	0	0	0	0	0	0	0	0	0	0	0	0	0	0	0	0	0	0	0	0	0	0	0	0	0	0	0	0	0	0	0	0
k__Bacteria|p__Proteobacteria|c__Gammaproteobacteria|o__Enterobacterales|f__Morganellaceae|g__Proteus|s__Proteus_mirabilis	0.228461	0.025	50	51.25	0	0.025	0	8.4e-05	CON <= NDDs	3.36e-05	0.01	Inf	Inf	0.557947	0	0	0	0	0	0	0	0	0	0	0	0	0	0	0	0	0	0	0	0	0	0	0	0	0	0	0	0	0	0	0	0	0	0	0
k__Bacteria|p__Proteobacteria|c__Gammaproteobacteria|o__Enterobacterales|f__Yersiniaceae	0.425983	-0.0166667	50.8333	50	0.0166667	0	6.5e-05	0	MRC <= CON	3.9e-05	0.01	0	#NAME?	0.619545	0	0	0	0	0	0	0	0	0	0	0	0	0	0	0	0	0.0039	0	0	0	0	0	0	0	0	0	0	0	0	0	0	0	0	0	0
k__Bacteria|p__Proteobacteria|c__Gammaproteobacteria|o__Enterobacterales|f__Yersiniaceae|g__Serratia	0.425983	-0.0166667	50.8333	50	0.0166667	0	6.5e-05	0	MRC <= CON	3.9e-05	0.01	0	#NAME?	0.619545	0	0	0	0	0	0	0	0	0	0	0	0	0	0	0	0	0.0039	0	0	0	0	0	0	0	0	0	0	0	0	0	0	0	0	0	0
k__Bacteria|p__Proteobacteria|c__Gammaproteobacteria|o__Enterobacterales|f__Yersiniaceae|g__Serratia|s__Serratia_marcescens	0.425983	-0.0166667	50.8333	50	0.0166667	0	6.5e-05	0	NDDs <= CON	3.9e-05	0.01	0	#NAME?	0.619545	0	0	0	0	0	0	0	0	0	0	0	0	0	0	0	0	0.0039	0	0	0	0	0	0	0	0	0	0	0	0	0	0	0	0	0	0
k__Bacteria|p__Proteobacteria|c__Gammaproteobacteria|o__Pasteurellales	0.709093	0.0441667	49.6167	51.825	0.75	0.7	0.103384	0.1385	CON <= MRC	0.117431	0.73	1.33967	0.421876	0.864623	0.02497	0.01356	0.00081	0.04147	0	0.01754	0.27713	0.28109	0.02142	0.33371	0.00807	1.19548	0.60443	1.04401	0.00757	0.13339	0.00665	0.00383	0	0.02298	0	0	0.03839	0.04747	0	0.05771	0.03848	0.33038	0	0.00249	0	0.83457	0.02958	0	0
k__Bacteria|p__Proteobacteria|c__Gammaproteobacteria|o__Pasteurellales|f__Pasteurellaceae	0.709093	0.0441667	49.6167	51.825	0.75	0.7	0.103384	0.1385	CON <= MRC	0.117431	0.73	1.33967	0.421876	0.864623	0.02497	0.01356	0.00081	0.04147	0	0.01754	0.27713	0.28109	0.02142	0.33371	0.00807	1.19548	0.60443	1.04401	0.00757	0.13339	0.00665	0.00383	0	0.02298	0	0	0.03839	0.04747	0	0.05771	0.03848	0.33038	0	0.00249	0	0.83457	0.02958	0	0
k__Bacteria|p__Proteobacteria|c__Gammaproteobacteria|o__Pasteurellales|f__Pasteurellaceae|g__Aggregatibacter	0.373537	-0.05	51.5	49	0.1	0.05	0.0021265	0.00052575	MRC <= CON	0.0014862	0.08	0.247237	-2.01603	0.619545	0	0	0	0	0	0	0.00278	0	0	0	0	0.01971	0.02543	0	0	0	0	0	0	0	0	0	0	0	0	0	0	0	0	0	0	0.00342	0	0	0
k__Bacteria|p__Proteobacteria|c__Gammaproteobacteria|o__Pasteurellales|f__Pasteurellaceae|g__Aggregatibacter|s__Aggregatibacter_aphrophilus	0.547852	-0.0245833	50.9917	49.7625	0.05	0.025	0.000532333	0.000298	NDDs <= CON	0.0004386	0.04	0.5598	-0.837018	0.726743	0	0	0	0	0	0	0.00278	0	0	0	0	0.00373	0.02543	0	0	0	0	0	0	0	0	0	0	0	0	0	0	0	0	0	0	0	0	0	0
k__Bacteria|p__Proteobacteria|c__Gammaproteobacteria|o__Pasteurellales|f__Pasteurellaceae|g__Aggregatibacter|s__Aggregatibacter_segnis	0.356433	-0.0416667	51.3333	49.25	0.0666667	0.025	0.00159417	0.00022775	NDDs <= CON	0.0010476	0.05	0.142865	-2.80728	0.619545	0	0	0	0	0	0	0	0	0	0	0	0.01598	0	0	0	0	0	0	0	0	0	0	0	0	0	0	0	0	0	0	0	0.00342	0	0	0
k__Bacteria|p__Proteobacteria|c__Gammaproteobacteria|o__Pasteurellales|f__Pasteurellaceae|g__Haemophilus	0.688053	0.0475	49.55	51.925	0.75	0.7	0.101258	0.137975	CON <= MRC	0.115945	0.73	1.36261	0.446373	0.848766	0.02497	0.01356	0.00081	0.04147	0	0.01754	0.27435	0.28109	0.02142	0.33371	0.00807	1.17577	0.579	1.04401	0.00757	0.13339	0.00665	0.00383	0	0.02298	0	0	0.03839	0.04747	0	0.05771	0.03848	0.33038	0	0.00249	0	0.83115	0.02958	0	0
k__Bacteria|p__Proteobacteria|c__Gammaproteobacteria|o__Pasteurellales|f__Pasteurellaceae|g__Haemophilus|s__Haemophilus_parahaemolyticus	0.425983	-0.0166667	50.8333	50	0.0166667	0	0.000191	0	NDDs <= CON	0.0001146	0.01	0	#NAME?	0.619545	0	0	0	0	0	0	0	0.01146	0	0	0	0	0	0	0	0	0	0	0	0	0	0	0	0	0	0	0	0	0	0	0	0	0	0	0
k__Bacteria|p__Proteobacteria|c__Gammaproteobacteria|o__Pasteurellales|f__Pasteurellaceae|g__Haemophilus|s__Haemophilus_parainfluenzae	0.853249	-0.0220833	50.9417	49.8375	0.75	0.675	0.084742	0.111809	NDDs <= CON	0.0955686	0.72	1.3194	0.399881	0.909487	0.02497	0.01356	0.00081	0.03026	0	0.01754	0.13818	0.25216	0.01636	0.32442	0.00259	1.05919	0.57181	0.77928	0.00757	0.12906	0.00665	0.00304	0	0.02298	0	0	0.03839	0.04059	0	0.04808	0.03848	0.15709	0	0.00249	0	0.68806	0.0266	0	0
k__Bacteria|p__Proteobacteria|c__Gammaproteobacteria|o__Pasteurellales|f__Pasteurellaceae|g__Haemophilus|s__Haemophilus_paraphrohaemolyticus	0.879887	0.00833333	50.3333	50.75	0.0666667	0.075	0.000556167	0.000485	CON <= NDDs	0.0005277	0.07	0.872041	-0.197533	0.92822	0	0	0	0	0	0	0.00365	0	0	0	0	0.0041	0	0.02382	0	0	0	0	0	0	0	0	0	0	0	0	0	0	0	0	0	0	0	0	0
k__Bacteria|p__Proteobacteria|c__Gammaproteobacteria|o__Pasteurellales|f__Pasteurellaceae|g__Haemophilus|s__Haemophilus_pittmaniae	0.425983	-0.0166667	50.8333	50	0.0166667	0	0.001931	0	NDDs <= CON	0.0011586	0.01	0	#NAME?	0.619545	0	0	0	0	0	0	0.11586	0	0	0	0	0	0	0	0	0	0	0	0	0	0	0	0	0	0	0	0	0	0	0	0	0	0	0	0
k__Bacteria|p__Proteobacteria|c__Gammaproteobacteria|o__Pasteurellales|f__Pasteurellaceae|g__Haemophilus|s__Haemophilus_sp_HMSC71H05	0.019683	0.246667	45.5667	57.9	0.333333	0.525	0.00899533	0.0251795	CON < NDDs	0.015469	0.41	2.79917	1.485	0.213232	0	0	0	0.01121	0	0	0	0	0.00506	0	0.00548	0.11248	0.0072	0	0	0.00433	0	0.00078	0	0	0	0	0	0.00688	0	0.00964	0	0.17329	0	0	0	0.1431	0.00298	0	0
k__Bacteria|p__Proteobacteria|c__Gammaproteobacteria|o__Pasteurellales|f__Pasteurellaceae|g__Haemophilus|s__Haemophilus_sputorum	0.490647	-0.0429167	51.3583	49.2125	0.116667	0.075	0.00484233	0.00050225	NDDs <= CON	0.0031063	0.1	0.103721	-3.26922	0.686418	0	0	0	0	0	0	0.01665	0.01747	0	0.00929	0	0	0	0.24091	0	0	0	0	0	0	0	0	0	0	0	0	0	0	0	0	0	0	0	0	0
k__Bacteria|p__Proteobacteria|c__Gammaproteobacteria|o__Pseudomonadales	0.359334	0.0325	49.85	51.475	0.0166667	0.05	0.0004345	0.000959	CON <= MRC	0.0006443	0.03	2.20713	1.14217	0.619545	0	0	0	0	0	0	0	0	0	0	0	0	0	0	0	0	0	0	0	0	0	0	0	0	0	0	0	0	0	0	0	0	0	0	0
k__Bacteria|p__Proteobacteria|c__Gammaproteobacteria|o__Pseudomonadales|f__Moraxellaceae	0.359334	0.0325	49.85	51.475	0.0166667	0.05	0.0004345	0.000959	CON <= MRC	0.0006443	0.03	2.20713	1.14217	0.619545	0	0	0	0	0	0	0	0	0	0	0	0	0	0	0	0	0	0	0	0	0	0	0	0	0	0	0	0	0	0	0	0	0	0	0
k__Bacteria|p__Proteobacteria|c__Gammaproteobacteria|o__Pseudomonadales|f__Moraxellaceae|g__Acinetobacter	0.359334	0.0325	49.85	51.475	0.0166667	0.05	0.0004345	0.000959	CON <= MRC	0.0006443	0.03	2.20713	1.14217	0.619545	0	0	0	0	0	0	0	0	0	0	0	0	0	0	0	0	0	0	0	0	0	0	0	0	0	0	0	0	0	0	0	0	0	0	0
k__Bacteria|p__Proteobacteria|c__Gammaproteobacteria|o__Pseudomonadales|f__Moraxellaceae|g__Acinetobacter|s__Acinetobacter_johnsonii	0.334919	0.0341667	49.8167	51.525	0.0166667	0.05	0.000181	0.000959	CON <= NDDs	0.0004922	0.03	5.29834	2.40554	0.619545	0	0	0	0	0	0	0	0	0	0	0	0	0	0	0	0	0	0	0	0	0	0	0	0	0	0	0	0	0	0	0	0	0	0	0
k__Bacteria|p__Proteobacteria|c__Gammaproteobacteria|o__Pseudomonadales|f__Moraxellaceae|g__Acinetobacter|s__Acinetobacter_lwoffii	0.425983	-0.0166667	50.8333	50	0.0166667	0	0.0002535	0	NDDs <= CON	0.0001521	0.01	0	#NAME?	0.619545	0	0	0	0	0	0	0	0	0	0	0	0	0	0	0	0	0	0	0	0	0	0	0	0	0	0	0	0	0	0	0	0	0	0	0
k__Bacteria|p__Proteobacteria|c__Proteobacteria_unclassified	0.114687	-0.184167	54.1833	44.975	0.766667	0.55	0.244065	0.313963	MRC <= CON	0.272024	0.68	1.28639	0.363332	0.479757	0.03055	0.11402	2.10875	0	0.85122	0	1.20013	0	0.02702	0	0.30036	0.70987	0.30597	0.02072	0.04078	0.04908	0	0.25379	0	0.00582	0.01839	0.08195	0	0.01388	0.03485	0.01764	1.23325	0.01903	0	0.02707	0.03105	0	0.09647	1.23892	2.19671
k__Bacteria|p__Proteobacteria|c__Proteobacteria_unclassified|o__Proteobacteria_unclassified	0.114687	-0.184167	54.1833	44.975	0.766667	0.55	0.244065	0.313963	MRC <= CON	0.272024	0.68	1.28639	0.363332	0.479757	0.03055	0.11402	2.10875	0	0.85122	0	1.20013	0	0.02702	0	0.30036	0.70987	0.30597	0.02072	0.04078	0.04908	0	0.25379	0	0.00582	0.01839	0.08195	0	0.01388	0.03485	0.01764	1.23325	0.01903	0	0.02707	0.03105	0	0.09647	1.23892	2.19671
k__Bacteria|p__Proteobacteria|c__Proteobacteria_unclassified|o__Proteobacteria_unclassified|f__Proteobacteria_unclassified	0.114687	-0.184167	54.1833	44.975	0.766667	0.55	0.244065	0.313963	MRC <= CON	0.272024	0.68	1.28639	0.363332	0.479757	0.03055	0.11402	2.10875	0	0.85122	0	1.20013	0	0.02702	0	0.30036	0.70987	0.30597	0.02072	0.04078	0.04908	0	0.25379	0	0.00582	0.01839	0.08195	0	0.01388	0.03485	0.01764	1.23325	0.01903	0	0.02707	0.03105	0	0.09647	1.23892	2.19671
k__Bacteria|p__Proteobacteria|c__Proteobacteria_unclassified|o__Proteobacteria_unclassified|f__Proteobacteria_unclassified|g__Proteobacteria_unclassified	0.114687	-0.184167	54.1833	44.975	0.766667	0.55	0.244065	0.313963	MRC <= CON	0.272024	0.68	1.28639	0.363332	0.479757	0.03055	0.11402	2.10875	0	0.85122	0	1.20013	0	0.02702	0	0.30036	0.70987	0.30597	0.02072	0.04078	0.04908	0	0.25379	0	0.00582	0.01839	0.08195	0	0.01388	0.03485	0.01764	1.23325	0.01903	0	0.02707	0.03105	0	0.09647	1.23892	2.19671
k__Bacteria|p__Proteobacteria|c__Proteobacteria_unclassified|o__Proteobacteria_unclassified|f__Proteobacteria_unclassified|g__Proteobacteria_unclassified|s__Proteobacteria_bacterium_CAG_139	0.114687	-0.184167	54.1833	44.975	0.766667	0.55	0.244065	0.313963	NDDs <= CON	0.272024	0.68	1.28639	0.363332	0.479757	0.03055	0.11402	2.10875	0	0.85122	0	1.20013	0	0.02702	0	0.30036	0.70987	0.30597	0.02072	0.04078	0.04908	0	0.25379	0	0.00582	0.01839	0.08195	0	0.01388	0.03485	0.01764	1.23325	0.01903	0	0.02707	0.03105	0	0.09647	1.23892	2.19671
k__Bacteria|p__Spirochaetes	0.425983	-0.0166667	50.8333	50	0.0166667	0	1.61667e-05	0	MRC <= CON	9.7e-06	0.01	0	#NAME?	0.619545	0	0	0	0	0	0	0	0.00097	0	0	0	0	0	0	0	0	0	0	0	0	0	0	0	0	0	0	0	0	0	0	0	0	0	0	0
k__Bacteria|p__Spirochaetes|c__Spirochaetia	0.425983	-0.0166667	50.8333	50	0.0166667	0	1.61667e-05	0	MRC <= CON	9.7e-06	0.01	0	#NAME?	0.619545	0	0	0	0	0	0	0	0.00097	0	0	0	0	0	0	0	0	0	0	0	0	0	0	0	0	0	0	0	0	0	0	0	0	0	0	0
k__Bacteria|p__Spirochaetes|c__Spirochaetia|o__Spirochaetales	0.425983	-0.0166667	50.8333	50	0.0166667	0	1.61667e-05	0	MRC <= CON	9.7e-06	0.01	0	#NAME?	0.619545	0	0	0	0	0	0	0	0.00097	0	0	0	0	0	0	0	0	0	0	0	0	0	0	0	0	0	0	0	0	0	0	0	0	0	0	0
k__Bacteria|p__Spirochaetes|c__Spirochaetia|o__Spirochaetales|f__Spirochaetaceae	0.425983	-0.0166667	50.8333	50	0.0166667	0	1.61667e-05	0	MRC <= CON	9.7e-06	0.01	0	#NAME?	0.619545	0	0	0	0	0	0	0	0.00097	0	0	0	0	0	0	0	0	0	0	0	0	0	0	0	0	0	0	0	0	0	0	0	0	0	0	0
k__Bacteria|p__Spirochaetes|c__Spirochaetia|o__Spirochaetales|f__Spirochaetaceae|g__Treponema	0.425983	-0.0166667	50.8333	50	0.0166667	0	1.61667e-05	0	MRC <= CON	9.7e-06	0.01	0	#NAME?	0.619545	0	0	0	0	0	0	0	0.00097	0	0	0	0	0	0	0	0	0	0	0	0	0	0	0	0	0	0	0	0	0	0	0	0	0	0	0
k__Bacteria|p__Spirochaetes|c__Spirochaetia|o__Spirochaetales|f__Spirochaetaceae|g__Treponema|s__Treponema_berlinense	0.425983	-0.0166667	50.8333	50	0.0166667	0	1.61667e-05	0	NDDs <= CON	9.7e-06	0.01	0	#NAME?	0.619545	0	0	0	0	0	0	0	0.00097	0	0	0	0	0	0	0	0	0	0	0	0	0	0	0	0	0	0	0	0	0	0	0	0	0	0	0
k__Bacteria|p__Synergistetes	0.0773252	-0.17	53.9	45.4	0.366667	0.2	0.0212472	0.00413825	MRC <= CON	0.0144036	0.3	0.194767	-2.36018	0.419015	0	0.08458	0.00415	0	0	0	0	0	0	0	0	0	0	0.02087	0.00037	0	0.0027	0	0	0	0.04057	0.09071	0	0	0.00043	0	0.02672	0.01049	0.01209	0	0	0	0	0.04861	0
k__Bacteria|p__Synergistetes|c__Synergistia	0.0773252	-0.17	53.9	45.4	0.366667	0.2	0.0212472	0.00413825	MRC <= CON	0.0144036	0.3	0.194767	-2.36018	0.419015	0	0.08458	0.00415	0	0	0	0	0	0	0	0	0	0	0.02087	0.00037	0	0.0027	0	0	0	0.04057	0.09071	0	0	0.00043	0	0.02672	0.01049	0.01209	0	0	0	0	0.04861	0
k__Bacteria|p__Synergistetes|c__Synergistia|o__Synergistales	0.0773252	-0.17	53.9	45.4	0.366667	0.2	0.0212472	0.00413825	MRC <= CON	0.0144036	0.3	0.194767	-2.36018	0.419015	0	0.08458	0.00415	0	0	0	0	0	0	0	0	0	0	0.02087	0.00037	0	0.0027	0	0	0	0.04057	0.09071	0	0	0.00043	0	0.02672	0.01049	0.01209	0	0	0	0	0.04861	0
k__Bacteria|p__Synergistetes|c__Synergistia|o__Synergistales|f__Synergistaceae	0.0773252	-0.17	53.9	45.4	0.366667	0.2	0.0212472	0.00413825	MRC <= CON	0.0144036	0.3	0.194767	-2.36018	0.419015	0	0.08458	0.00415	0	0	0	0	0	0	0	0	0	0	0.02087	0.00037	0	0.0027	0	0	0	0.04057	0.09071	0	0	0.00043	0	0.02672	0.01049	0.01209	0	0	0	0	0.04861	0
k__Bacteria|p__Synergistetes|c__Synergistia|o__Synergistales|f__Synergistaceae|g__Cloacibacillus	0.251791	-0.0333333	51.1667	49.5	0.0333333	0	0.0149757	0	MRC <= CON	0.0089854	0.02	0	#NAME?	0.563551	0	0	0	0	0	0	0	0	0	0	0	0	0	0	0	0	0	0	0	0	0	0.08419	0	0	0	0	0	0	0	0	0	0	0	0	0
k__Bacteria|p__Synergistetes|c__Synergistia|o__Synergistales|f__Synergistaceae|g__Cloacibacillus|s__Cloacibacillus_evryensis	0.425983	-0.0166667	50.8333	50	0.0166667	0	0.0135725	0	NDDs <= CON	0.0081435	0.01	0	#NAME?	0.619545	0	0	0	0	0	0	0	0	0	0	0	0	0	0	0	0	0	0	0	0	0	0	0	0	0	0	0	0	0	0	0	0	0	0	0
k__Bacteria|p__Synergistetes|c__Synergistia|o__Synergistales|f__Synergistaceae|g__Cloacibacillus|s__Cloacibacillus_porcorum	0.425983	-0.0166667	50.8333	50	0.0166667	0	0.00140317	0	NDDs <= CON	0.0008419	0.01	0	#NAME?	0.619545	0	0	0	0	0	0	0	0	0	0	0	0	0	0	0	0	0	0	0	0	0	0.08419	0	0	0	0	0	0	0	0	0	0	0	0	0
k__Bacteria|p__Synergistetes|c__Synergistia|o__Synergistales|f__Synergistaceae|g__Fretibacterium	0.425983	-0.0166667	50.8333	50	0.0166667	0	0.000736	0	MRC <= CON	0.0004416	0.01	0	#NAME?	0.619545	0	0	0	0	0	0	0	0	0	0	0	0	0	0	0	0	0	0	0	0	0	0	0	0	0	0	0	0	0	0	0	0	0	0	0
k__Bacteria|p__Synergistetes|c__Synergistia|o__Synergistales|f__Synergistaceae|g__Fretibacterium|s__Fretibacterium_fastidiosum	0.425983	-0.0166667	50.8333	50	0.0166667	0	0.000736	0	NDDs <= CON	0.0004416	0.01	0	#NAME?	0.619545	0	0	0	0	0	0	0	0	0	0	0	0	0	0	0	0	0	0	0	0	0	0	0	0	0	0	0	0	0	0	0	0	0	0	0
k__Bacteria|p__Synergistetes|c__Synergistia|o__Synergistales|f__Synergistaceae|g__Pyramidobacter	0.222596	-0.113333	52.7667	47.1	0.316667	0.2	0.00547867	0.00413825	MRC <= CON	0.0049425	0.27	0.755339	-0.404804	0.557947	0	0.08458	0.00415	0	0	0	0	0	0	0	0	0	0	0.02087	0.00037	0	0.0027	0	0	0	0.04057	0.00652	0	0	0.00043	0	0.02672	0.01049	0.01209	0	0	0	0	0.04861	0
k__Bacteria|p__Synergistetes|c__Synergistia|o__Synergistales|f__Synergistaceae|g__Pyramidobacter|s__Pyramidobacter_piscolens	0.222596	-0.113333	52.7667	47.1	0.316667	0.2	0.00546633	0.00402375	NDDs <= CON	0.0048893	0.27	0.736097	-0.442033	0.557947	0	0.08458	0.00415	0	0	0	0	0	0	0	0	0	0	0.02087	0.00037	0	0.0027	0	0	0	0.04057	0.00652	0	0	0.00043	0	0.02672	0.01049	0.01209	0	0	0	0	0.04861	0
k__Bacteria|p__Synergistetes|c__Synergistia|o__Synergistales|f__Synergistaceae|g__Pyramidobacter|s__Pyramidobacter_sp_C12_8	0.839624	-0.0075	50.65	50.275	0.0333333	0.025	1.23333e-05	0.0001145	NDDs <= CON	5.32e-05	0.03	9.28378	3.21471	0.909487	0	0	0	0	0	0	0	0	0	0	0	0	0	0	0	0	0	0	0	0	0	0	0	0	0	0	0	0	0	0	0	0	0	0	0
k__Bacteria|p__Synergistetes|c__Synergistia|o__Synergistales|f__Synergistaceae|g__Synergistes	0.425983	-0.0166667	50.8333	50	0.0166667	0	5.68333e-05	0	MRC <= CON	3.41e-05	0.01	0	#NAME?	0.619545	0	0	0	0	0	0	0	0	0	0	0	0	0	0	0	0	0	0	0	0	0	0	0	0	0	0	0	0	0	0	0	0	0	0	0
k__Bacteria|p__Synergistetes|c__Synergistia|o__Synergistales|f__Synergistaceae|g__Synergistes|s__Synergistes_jonesii	0.425983	-0.0166667	50.8333	50	0.0166667	0	5.68333e-05	0	NDDs <= CON	3.41e-05	0.01	0	#NAME?	0.619545	0	0	0	0	0	0	0	0	0	0	0	0	0	0	0	0	0	0	0	0	0	0	0	0	0	0	0	0	0	0	0	0	0	0	0
k__Bacteria|p__Verrucomicrobia	0.0187074	-0.275833	56.0167	42.225	0.8	0.6	2.10336	0.37414	MRC < CON	1.41167	0.72	0.177877	-2.49104	0.212256	0	0	0.62246	0.06481	0.00628	0	0	0.01714	1.43415	0	0.00368	1.40904	0.0384	0.18704	0.05258	0.12232	1.06949	0.00216	0.58927	1.21892	0.04232	7.0877	0.15085	0.48257	0.16203	0.04253	0.01566	0.01348	0.29009	0.0005	36.8553	0.07885	0.01658	23.9504	0
k__Bacteria|p__Verrucomicrobia|c__Verrucomicrobiae	0.0187074	-0.275833	56.0167	42.225	0.8	0.6	2.10336	0.37414	MRC < CON	1.41167	0.72	0.177877	-2.49104	0.212256	0	0	0.62246	0.06481	0.00628	0	0	0.01714	1.43415	0	0.00368	1.40904	0.0384	0.18704	0.05258	0.12232	1.06949	0.00216	0.58927	1.21892	0.04232	7.0877	0.15085	0.48257	0.16203	0.04253	0.01566	0.01348	0.29009	0.0005	36.8553	0.07885	0.01658	23.9504	0
k__Bacteria|p__Verrucomicrobia|c__Verrucomicrobiae|o__Verrucomicrobiales	0.0187074	-0.275833	56.0167	42.225	0.8	0.6	2.10336	0.37414	MRC < CON	1.41167	0.72	0.177877	-2.49104	0.212256	0	0	0.62246	0.06481	0.00628	0	0	0.01714	1.43415	0	0.00368	1.40904	0.0384	0.18704	0.05258	0.12232	1.06949	0.00216	0.58927	1.21892	0.04232	7.0877	0.15085	0.48257	0.16203	0.04253	0.01566	0.01348	0.29009	0.0005	36.8553	0.07885	0.01658	23.9504	0
k__Bacteria|p__Verrucomicrobia|c__Verrucomicrobiae|o__Verrucomicrobiales|f__Akkermansiaceae	0.0187074	-0.275833	56.0167	42.225	0.8	0.6	2.10336	0.37414	MRC < CON	1.41167	0.72	0.177877	-2.49104	0.212256	0	0	0.62246	0.06481	0.00628	0	0	0.01714	1.43415	0	0.00368	1.40904	0.0384	0.18704	0.05258	0.12232	1.06949	0.00216	0.58927	1.21892	0.04232	7.0877	0.15085	0.48257	0.16203	0.04253	0.01566	0.01348	0.29009	0.0005	36.8553	0.07885	0.01658	23.9504	0
k__Bacteria|p__Verrucomicrobia|c__Verrucomicrobiae|o__Verrucomicrobiales|f__Akkermansiaceae|g__Akkermansia	0.0187074	-0.275833	56.0167	42.225	0.8	0.6	2.10336	0.37414	MRC < CON	1.41167	0.72	0.177877	-2.49104	0.212256	0	0	0.62246	0.06481	0.00628	0	0	0.01714	1.43415	0	0.00368	1.40904	0.0384	0.18704	0.05258	0.12232	1.06949	0.00216	0.58927	1.21892	0.04232	7.0877	0.15085	0.48257	0.16203	0.04253	0.01566	0.01348	0.29009	0.0005	36.8553	0.07885	0.01658	23.9504	0
k__Bacteria|p__Verrucomicrobia|c__Verrucomicrobiae|o__Verrucomicrobiales|f__Akkermansiaceae|g__Akkermansia|s__Akkermansia_muciniphila	0.0187074	-0.275833	56.0167	42.225	0.8	0.6	2.10336	0.37414	NDDs < CON	1.41167	0.72	0.177877	-2.49104	0.212256	0	0	0.62246	0.06481	0.00628	0	0	0.01714	1.43415	0	0.00368	1.40904	0.0384	0.18704	0.05258	0.12232	1.06949	0.00216	0.58927	1.21892	0.04232	7.0877	0.15085	0.48257	0.16203	0.04253	0.01566	0.01348	0.29009	0.0005	36.8553	0.07885	0.01658	23.9504	0
k__Eukaryota	0.534136	-0.0254167	51.0083	49.7375	0.05	0.025	0.000905833	0.0002495	MRC <= CON	0.0006433	0.04	0.275437	-1.86021	0.71642	0	0	0	0.00693	0	0	0	0	0	0	0	0	0	0	0	0	0	0	0	0	0	0	0	0	0	0	0	0	0	0.01485	0	0.03257	0	0	0
k__Eukaryota|p__Ascomycota	0.534136	-0.0254167	51.0083	49.7375	0.05	0.025	0.000905833	0.0002495	MRC <= CON	0.0006433	0.04	0.275437	-1.86021	0.71642	0	0	0	0.00693	0	0	0	0	0	0	0	0	0	0	0	0	0	0	0	0	0	0	0	0	0	0	0	0	0	0.01485	0	0.03257	0	0	0
k__Eukaryota|p__Ascomycota|c__Saccharomycetes	0.534136	-0.0254167	51.0083	49.7375	0.05	0.025	0.000905833	0.0002495	MRC <= CON	0.0006433	0.04	0.275437	-1.86021	0.71642	0	0	0	0.00693	0	0	0	0	0	0	0	0	0	0	0	0	0	0	0	0	0	0	0	0	0	0	0	0	0	0.01485	0	0.03257	0	0	0
k__Eukaryota|p__Ascomycota|c__Saccharomycetes|o__Saccharomycetales	0.534136	-0.0254167	51.0083	49.7375	0.05	0.025	0.000905833	0.0002495	MRC <= CON	0.0006433	0.04	0.275437	-1.86021	0.71642	0	0	0	0.00693	0	0	0	0	0	0	0	0	0	0	0	0	0	0	0	0	0	0	0	0	0	0	0	0	0	0.01485	0	0.03257	0	0	0
k__Eukaryota|p__Ascomycota|c__Saccharomycetes|o__Saccharomycetales|f__Saccharomycetaceae	0.534136	-0.0254167	51.0083	49.7375	0.05	0.025	0.000905833	0.0002495	MRC <= CON	0.0006433	0.04	0.275437	-1.86021	0.71642	0	0	0	0.00693	0	0	0	0	0	0	0	0	0	0	0	0	0	0	0	0	0	0	0	0	0	0	0	0	0	0.01485	0	0.03257	0	0	0
k__Eukaryota|p__Ascomycota|c__Saccharomycetes|o__Saccharomycetales|f__Saccharomycetaceae|g__Saccharomyces	0.534136	-0.0254167	51.0083	49.7375	0.05	0.025	0.000905833	0.0002495	MRC <= CON	0.0006433	0.04	0.275437	-1.86021	0.71642	0	0	0	0.00693	0	0	0	0	0	0	0	0	0	0	0	0	0	0	0	0	0	0	0	0	0	0	0	0	0	0.01485	0	0.03257	0	0	0
k__Eukaryota|p__Ascomycota|c__Saccharomycetes|o__Saccharomycetales|f__Saccharomycetaceae|g__Saccharomyces|s__Saccharomyces_cerevisiae	0.534136	-0.0254167	51.0083	49.7375	0.05	0.025	0.000905833	0.0002495	NDDs <= CON	0.0006433	0.04	0.275437	-1.86021	0.71642	0	0	0	0.00693	0	0	0	0	0	0	0	0	0	0	0	0	0	0	0	0	0	0	0	0	0	0	0	0	0	0.01485	0	0.03257	0	0	0
[truncated: 65 more columns]

## Sheet: Table S1C. Phyla
Table S1C. Phyla analysis.
ID	Pvalue	Effect_size	mean_rank_CON	mean_rank_NDDs	mean_occ_CON	mean_occ_NDDs	mean_abun_CON	mean_abun_NDDs	enrichment	mean_abun	mean_occ	FC	log2FC	Qvalue	ID	C001	C002	C003	C004	C005	C006	C007	C008	C009	C010	C011	C012	C013	C014	C015	C016	C017	C018	C019	C020	C021	C022	C023	C024	C025	C026	C027	C028	C029	C030	C031	C032	C033	C034
p__Firmicutes	0.0445614	-0.238333	55.2667	43.35	1	1	58.5572	52.746	NDDs < CON	56.2327	1	0.900761	-0.150784	0.306133	k__Bacteria|p__Firmicutes	64.9993	58.1581	68.0896	60.09	57.1639	59.2707	48.4929	61.7662	57.7672	77.2918	78.2882	59.5181	83.948	57.7211	69.9713	74.6748	43.4241	44.0914	56.6939	54.1071	52.9452	40.9027	51.0345	55.9795	60.6807	77.5095	69.8397	66.9254	48.9937	72.2418	29.041	45.5184	49.8655	45.7424
p__Bacteroidetes	0.470794	0.0858333	48.7833	53.075	1	1	28.8854	32.5624	CON <= NDDs	30.3562	1	1.1273	0.172868	0.665253	k__Bacteria|p__Bacteroidetes	31.2268	32.5341	8.26163	29.0457	36.1681	20.5745	45.3471	33.6039	37.3908	16.5061	7.85116	15.0971	11.0235	32.2385	13.3666	20.4078	50.8193	50.1793	38.4799	40.5613	43.9157	42.9793	39.5157	40.471	37.2254	8.68069	23.1202	7.99792	36.602	19.234	9.21293	41.0014	25.3802	18.1704
p__Actinobacteria	0.201592	0.151667	47.4667	55.05	1	1	8.24175	11.8238	CON <= NDDs	9.67458	1	1.43463	0.520675	0.557947	k__Bacteria|p__Actinobacteria	2.89127	6.11396	19.7415	10.6666	5.03993	20.1283	4.32141	4.09017	2.5804	5.79301	12.9018	21.7466	3.74158	8.21052	5.27415	3.05801	4.55069	4.26108	4.11017	3.27582	2.46912	7.88208	8.91345	2.57075	0.94732	13.3262	5.33613	22.1442	12.6924	4.0151	19.1516	12.4918	22.5118	5.68818
p__Proteobacteria	0.475128	-0.085	52.2	47.95	1	0.925	2.18057	2.35524	NDDs <= CON	2.25044	0.97	1.0801	0.111164	0.670256	k__Bacteria|p__Proteobacteria	0.88262	3.09551	3.28062	0.12601	1.62181	0.02653	1.83858	0.52158	0.82748	0.40904	0.95512	2.22195	1.24291	1.62192	11.335	1.73699	0.13368	1.46598	0.12672	0.83687	0.58709	1.05755	0.38554	0.49623	0.98415	0.4411	1.66152	2.90848	1.40974	4.49371	5.73912	0.87697	2.22597	6.38173
p__Verrucomicrobia	0.0187074	-0.275833	56.0167	42.225	0.8	0.6	2.10336	0.37414	NDDs < CON	1.41167	0.72	0.177877	-2.49104	0.212256	k__Bacteria|p__Verrucomicrobia	0	0	0.62246	0.06481	0.00628	0	0	0.01714	1.43415	0	0.00368	1.40904	0.0384	0.18704	0.05258	0.12232	1.06949	0.00216	0.58927	1.21892	0.04232	7.0877	0.15085	0.48257	0.16203	0.04253	0.01566	0.01348	0.29009	0.0005	36.8553	0.07885	0.01658	23.9504
p__Euryarchaeota	0.34699	0.0333333	49.8333	51.5	0.0166667	0.05	0.00703	0.071282	CON <= NDDs	0.0327308	0.03	10.1397	3.34194	0.619545	k__Archaea|p__Euryarchaeota	0	0	0	0	0	0	0	0	0	0	0	0	0	0	0	0	0	0	0	0	0	0	0	0	0	0	0	0	0	0	0	0	0	0
p__Fusobacteria	0.467994	0.0566667	49.3667	52.2	0.15	0.2	0.00257267	0.0623495	CON <= NDDs	0.0264834	0.17	24.2354	4.59904	0.66463	k__Bacteria|p__Fusobacteria	0	0.01372	0	0	0	0	0	0	0	0	0	0.00717	0.00558	0	0	0	0	0	0	0	0	0	0	0	0	0	0	0	0	0	0	0	0	0.01823
p__Synergistetes	0.0773252	-0.17	53.9	45.4	0.366667	0.2	0.0212472	0.00413825	NDDs <= CON	0.0144036	0.3	0.194767	-2.36018	0.419015	k__Bacteria|p__Synergistetes	0	0.08458	0.00415	0	0	0	0	0	0	0	0	0	0	0.02087	0.00037	0	0.0027	0	0	0	0.04057	0.09071	0	0	0.00043	0	0.02672	0.01049	0.01209	0	0	0	0	0.04861
p__Ascomycota	0.534136	-0.0254167	51.0083	49.7375	0.05	0.025	0.000905833	0.0002495	NDDs <= CON	0.0006433	0.04	0.275437	-1.86021	0.71642	k__Eukaryota|p__Ascomycota	0	0	0	0.00693	0	0	0	0	0	0	0	0	0	0	0	0	0	0	0	0	0	0	0	0	0	0	0	0	0	0.01485	0	0.03257	0	0
p__Lentisphaerae	0.228461	0.025	50	51.25	0	0.025	0	0.00036	CON <= NDDs	0.000144	0.01	Inf	Inf	0.557947	k__Bacteria|p__Lentisphaerae	0	0	0	0	0	0	0	0	0	0	0	0	0	0	0	0	0	0	0	0	0	0	0	0	0	0	0	0	0	0	0	0	0	0
p__Spirochaetes	0.425983	-0.0166667	50.8333	50	0.0166667	0	1.61667e-05	0	NDDs <= CON	9.7e-06	0.01	0	#NAME?	0.619545	k__Bacteria|p__Spirochaetes	0	0	0	0	0	0	0	0.00097	0	0	0	0	0	0	0	0	0	0	0	0	0	0	0	0	0	0	0	0	0	0	0	0	0	0
[truncated: 66 more columns]

## Sheet: Table S1D. Genus
Table S1D. Genera analysis.
ID	Pvalue	Effect_size	mean_rank_CON	mean_rank_NDDs	mean_occ_CON	mean_occ_NDDs	mean_abun_CON	mean_abun_NDDs	enrichment	mean_abun	mean_occ	FC	log2FC	Qvalue	ID	C001	C002	C003	C004	C005	C006	C007	C008	C009	C010	C011	C012	C013	C014	C015	C016	C017	C018	C019	C020	C021	C022	C023	C024	C025	C026	C027	C028	C029	C030	C031	C032	C033	C034
g__Lactobacillus	0.00217712	0.3525	43.45	61.075	0.516667	0.75	0.0693543	0.993276	CON < NDDs	0.438923	0.61	14.3218	3.84014	0.0876034	g__Lactobacillus	1.58782	0	0.09719	0	0	0.00053	0	0.04019	0.03909	0	0	0	0	0.00811	0.02825	0.01905	0.07398	0.00965	0.4781	0	0.07489	0.00399	0.0534	0	0.0486	0	0	0	0.03002	0.0754	0.00236	0	0	0
g__Megasphaera	0.00483224	0.250417	45.4917	58.0125	0.15	0.375	0.0148855	0.559115	CON < NDDs	0.232577	0.24	37.5611	5.23117	0.11297	g__Megasphaera	0	0.2343	0	0	0	0	0	0.13521	0	0	0	0	0	0	0	0	0	0	0	0	0	0	0	0	0	0	0	0	0	0	0	0	0.0158	0
g__Acidaminococcus	0.0262721	0.10875	48.325	53.7625	0.0166667	0.125	0.00328783	0.0942183	CON < NDDs	0.03966	0.06	28.6566	4.8408	0.230729	g__Acidaminococcus	0	0	0	0	0	0	0	0	0	0	0	0	0	0	0	0	0	0	0	0	0	0	0	0	0	0	0	0	0	0	0	0	0	0
g__Catenibacterium	0.0251391	0.109583	48.3083	53.7875	0.0166667	0.125	0.0011595	0.038858	CON < NDDs	0.0162389	0.06	33.5127	5.06664	0.230729	g__Catenibacterium	0	0	0	0	0	0	0	0.06957	0	0	0	0	0	0	0	0	0	0	0	0	0	0	0	0	0	0	0	0	0	0	0	0	0	0
g__Absiella	0.0251391	0.109583	48.3083	53.7875	0.0166667	0.125	0.0003	0.011603	CON < NDDs	0.0048212	0.06	38.6767	5.27339	0.230729	g__Absiella	0	0	0	0	0	0	0	0	0	0	0	0	0	0	0	0	0	0	0	0	0	0	0	0	0	0	0	0	0	0	0	0	0	0
g__Eubacterium	0.0208149	-0.274167	55.9833	42.275	1	0.95	6.18967	4.60121	NDDs < CON	5.55429	0.98	0.743369	-0.427849	0.217143	g__Eubacterium	5.43684	16.8341	16.3684	5.2479	1.98984	6.03088	6.05999	11.2165	2.54236	4.56164	3.79331	6.98115	5.73221	7.8816	3.38723	16.3897	5.20432	14.1615	0.91533	1.52519	1.46743	2.49571	6.17228	2.86432	6.41074	16.0852	1.37404	3.99363	3.95487	5.57562	0.48675	1.72336	0.40071	3.51821
g__Anaerostipes	0.0175592	-0.281667	56.1333	42.05	0.966667	0.925	2.71651	1.77368	NDDs < CON	2.33938	0.95	0.652923	-0.615015	0.212256	g__Anaerostipes	0	3.04562	1.14392	4.80158	2.18321	1.68218	4.39307	0.22666	0.79023	4.47045	14.1252	0.15528	1.40938	1.73301	1.62165	4.70078	1.66721	0.34011	2.44853	1.56647	1.67979	0.55276	3.08635	2.29054	10.6977	2.41542	1.31364	9.73854	1.10869	1.49779	5.51685	0.812	9.05976	3.19907
g__Fusicatenibacter	0.0398768	-0.24375	55.375	43.1875	0.916667	0.925	2.17803	1.51573	NDDs < CON	1.91311	0.92	0.695916	-0.523016	0.290482	g__Fusicatenibacter	0.57296	2.90167	1.02183	1.96846	6.4571	1.15949	2.79992	0.8016	5.06295	6.74594	0	1.14634	4.56966	0	1.34694	1.07765	1.51145	3.14072	2.44902	0.19193	4.39263	0.62322	1.60192	2.0716	0.48467	1.76931	0	8.53601	1.55701	8.73846	0.75712	0.56303	0	0.29075
g__Streptococcus	0.00600426	-0.325833	57.0167	40.725	1	1	1.82864	1.00485	NDDs < CON	1.49912	1	0.549505	-0.863796	0.128242	g__Streptococcus	0.09292	0.82278	4.69151	0.44819	0.28163	1.26631	0.5859	0.5647	0.87498	0.94521	21.3507	1.10152	0.37011	0.95774	1.41869	0.91848	1.1234	1.3524	0.36229	1.87793	0.12826	0.43049	6.05762	0.34503	0.49394	0.48948	3.14996	2.62375	2.83532	0.38881	0.58948	0.20993	1.10064	0.60249
g__Akkermansia	0.0187074	-0.275833	56.0167	42.225	0.8	0.6	2.10336	0.37414	NDDs < CON	1.41167	0.72	0.177877	-2.49104	0.212256	g__Akkermansia	0	0	0.62246	0.06481	0.00628	0	0	0.01714	1.43415	0	0.00368	1.40904	0.0384	0.18704	0.05258	0.12232	1.06949	0.00216	0.58927	1.21892	0.04232	7.0877	0.15085	0.48257	0.16203	0.04253	0.01566	0.01348	0.29009	0.0005	36.8553	0.07885	0.01658	23.9504
g__Parasutterella	0.0162455	-0.283333	56.1667	42	0.833333	0.675	0.462797	0.283094	NDDs < CON	0.390916	0.77	0.611703	-0.709096	0.212256	g__Parasutterella	0.76805	2.46329	0.51057	0	0.03075	0	0.23499	0.03098	0.50972	0	0.28636	0.20961	0.26216	0.52848	0.72211	1.54585	0	0.86315	0.03277	0.15107	0.53489	0.53274	0	0.31862	0.81698	0.35091	0.12869	0.32045	0	0.73278	0.90383	0.00417	0.37834	3.32798
g__Ruthenibacterium	0.00622241	-0.324167	56.9833	40.775	0.933333	0.8	0.510608	0.201049	NDDs < CON	0.386784	0.88	0.393744	-1.34467	0.128242	g__Ruthenibacterium	0.1171	0.62803	0.08581	0.54953	0.18098	0.01548	0	0	0.17816	0.03809	0.29934	0.14751	0.04097	0.00413	0.50271	0.01276	0.17745	0.06234	0.52188	0.25056	0.33888	0.1968	0.07781	0.36859	0.00964	0.39738	0.5072	0.03045	0.2665	0	5.35133	0.21524	0.28375	1.01587
g__Agathobaculum	0.0189667	-0.277917	56.0583	42.1625	0.883333	0.825	0.370496	0.178924	NDDs < CON	0.293867	0.86	0.482932	-1.05011	0.212256	g__Agathobaculum	0.42049	0.06345	0	0.44965	0.25449	0.99572	0	0.05658	0.13408	1.16122	0.01531	0.92673	0.30712	2.45761	0.5691	0.49651	0.17374	0.2722	0.01008	0.20789	0.41155	0.32508	0.6157	0.6155	0.13747	0.27168	0	1.35081	0.17264	0.10848	0	0.25902	0	0.51163
g__Sellimonas	0.0149166	-0.2825	56.15	42.025	0.733333	0.525	0.339222	0.204201	NDDs < CON	0.285214	0.65	0.601968	-0.732241	0.212256	g__Sellimonas	0.01928	1.69892	1.1612	0.21642	0.03887	0	0	0	0.3037	0	0.36851	0.33187	0	0.09272	0.72331	0.67888	0	0.00646	0.68416	0.00686	0.4524	0	0.49908	0.86236	0	0.39486	0.53265	0.09649	0.404	0	1.29941	0	0.50369	0.9799
g__Eisenbergiella	0.00184856	-0.3625	57.75	39.625	0.766667	0.525	0.242293	0.342915	NDDs < CON	0.282542	0.67	1.41529	0.501099	0.0867796	g__Eisenbergiella	0	0.01229	0.2616	0.19836	0	0	0	0	0.02767	0	0.42211	0.07226	0	0.01482	0.01703	0	0.01272	0.01047	0.14805	0.04141	0.04292	0	0.12938	0.02833	0	0.01623	1.11539	0	0.05327	0	1.43355	0.01655	0.63135	2.16133
g__Anaerotruncus	0.00468004	-0.32875	57.075	40.6375	0.783333	0.475	0.247844	0.042773	NDDs < CON	0.165816	0.66	0.17258	-2.53466	0.11297	g__Anaerotruncus	0	0.17975	0.00014	0.02087	0.01281	0	0	0	0.01109	0	0.02069	0.01163	0	0.01077	0.0122	0.00548	0.00481	0.04023	0.32749	0.06006	0.06344	0.08806	4.56979	0.06381	3.64947	0.04348	0.2226	0	0.00572	0	0.19186	0.01562	0	0.2149
g__Eggerthella	0.00352446	-0.345833	57.4167	40.125	0.966667	0.8	0.183472	0.078181	NDDs < CON	0.141356	0.9	0.426119	-1.23067	0.108423	g__Eggerthella	0.03305	0.2623	0.06388	0.16464	0.06846	0.06452	0.01815	0	0.00295	0.35792	0.22757	0.66156	0.03959	0.08555	0.06782	0.15988	0.06322	0.07881	0.49013	0.09538	0.04358	0.05356	0.10169	0.19716	0.02693	0.10394	0.22804	0.02543	0.07223	0.00439	0.8046	0.04279	0.24712	0.2984
g__Adlercreutzia	0.0321607	-0.233333	55.1667	43.5	0.533333	0.35	0.0820932	0.0169138	NDDs < CON	0.0560214	0.46	0.206031	-2.27907	0.255846	g__Adlercreutzia	0	0.03607	0.08659	0	0	0.11633	0	0.00193	0.02739	0.09265	0	2.38424	0.0003	0.00445	0.09788	0	0.0763	0	0	0.09379	0.07559	0.04954	0.01599	0	0.03048	0.10829	0	0.0643	0.19137	0.03919	0	0.00123	0	0.00408
g__Monoglobus	0.0443312	-0.199583	54.4917	44.5125	0.4	0.225	0.0628782	0.0443845	NDDs < CON	0.0554807	0.33	0.705881	-0.502503	0.306133	g__Monoglobus	0	0.22381	0	0.16854	0	0.01102	0	0	0	0	0	0.09588	0	0	0.09998	0	0.05756	0	0	0	0	0	0	0.03405	0.02541	0.17462	0.4853	0	0.14251	0	0.14864	0.0542	0	0
g__Gordonibacter	0.0025241	-0.357917	57.6583	39.7625	0.95	0.8	0.052226	0.0351252	NDDs < CON	0.0453857	0.89	0.672563	-0.57226	0.0927334	g__Gordonibacter	0.013	0.06321	0.11583	0.04034	0.02303	0.02126	0	0	0.02582	0.02675	0.05871	0.10646	0.00153	0.02928	0.03899	0.02196	0.01842	0.03475	0.08306	0.05388	0.04932	0.04652	0.05045	0.111	0.01284	0.06704	0.06138	0.01904	0.09119	0.00297	0.15714	0.00976	0.04005	0.07363
g__Lactococcus	7.62145e-05	-0.366667	57.8333	39.5	0.416667	0.05	0.0397587	0.0311785	NDDs < CON	0.0363266	0.27	0.784194	-0.350718	0.0320259	g__Lactococcus	0.00669	0.00567	0.00652	0	0	0	0	0	0	1.04396	0	0.00825	0.00521	0.0034	0.00373	0.00259	0.01472	0.00215	0.00638	1.17592	0.00234	0.00239	0.00332	0.01372	0.01019	0.00726	0.00776	0.00477	0.00626	0	0	0	0	0
g__Holdemania	0.0358588	-0.230833	55.1167	43.575	0.566667	0.35	0.0362305	0.015371	NDDs < CON	0.0278867	0.48	0.424256	-1.23699	0.268147	g__Holdemania	0	0.22724	0.00453	0	0.04262	0	0	0	0.04219	0.00166	0	0	0.0097	0.01481	0.045	0	0.04419	0.04272	0.14716	0.04942	0	0	0.06176	0.02777	0	0	0.10808	0.00629	0.00739	0	0	0.02506	0	0
g__Anaeromassilibacillus	0.00148064	-0.33375	57.175	40.4875	0.516667	0.225	0.0274367	0.0104535	NDDs < CON	0.0206434	0.4	0.381005	-1.39212	0.074029	g__Anaeromassilibacillus	0	0.03374	0.14217	0	0.02147	0	0	0	0.026	0	0.02444	0	0	0.00203	0.0214	0	0	0.02441	0.02043	0	0.02917	0.0192	0.0054	0.0293	0	0.00133	0.10563	0	0.00853	0	0	0	0	0
g__Asaccharobacter	0.0287917	-0.23125	55.125	43.5625	0.483333	0.3	0.0235898	0.00458825	NDDs < CON	0.0159892	0.41	0.194501	-2.36215	0.24329	g__Asaccharobacter	0	0.00753	0.02712	0	0	0.07206	0	0	0.00825	0.03066	0	0.60949	0	0.00098	0.06443	0	0.01893	0	0	0.01807	0.02362	0.01391	0.00268	0	0.00955	0.03296	0	0.0214	0.05897	0.0131	0	0	0	0.00074
g__Rothia	0.0100164	-0.289167	56.2833	41.825	0.633333	0.375	0.0100595	0.00348875	NDDs < CON	0.0074312	0.53	0.346811	-1.52778	0.17633	g__Rothia	0	0	0	0.01063	0	0.00244	0	0.00054	0.00117	0.07583	0	0.09434	0.02152	0.05211	0.01449	0.0028	0	0.01209	0.00339	0.12288	0	0	0	0.00504	0.00352	0.011	0	0.02784	0.00346	0.00496	0	0.00743	0.00409	0.00498
g__Mogibacterium	0.0136262	-0.264167	55.7833	42.575	0.55	0.25	0.003087	0.00178325	NDDs < CON	0.0025655	0.43	0.577664	-0.791697	0.209349	g__Mogibacterium	0	0.00435	0	0	0	0	0	0	0	0	0	0.00061	0	0	0.00803	0	0	0.0006	0.00356	0.00051	0	0	0	0	0	0.00195	0.00259	0.009	0.01575	0.00131	0.00697	0.0006	0.00132	0.00477
g__Dielma	0.0042379	-0.210833	54.7167	44.175	0.233333	0.025	0.00193017	9.525e-05	NDDs < CON	0.0011962	0.15	0.0493481	-4.34086	0.11297	g__Dielma	0.0064	0.01679	0	0	0.00495	0	0	0	0.00115	0	0.00213	0	0	0.00634	0	0	0	0	0	0.00665	0	0.0349	0	0.0106	0	0	0	0	0	0	0	0.00359	0	0
g__Pseudoflavonifractor	0.0264884	-0.116667	52.8333	47	0.116667	0	0.00180983	0	NDDs < CON	0.0010859	0.07	0	#NAME?	0.230729	g__Pseudoflavonifractor	0	0	0	0	0	0	0	0	0	0	0	0	0	0	0	0	0	0	0	0	0.01302	0	0	0	0	0	0	0	0	0	0	0.00995	0	0
g__Anaerofustis	0.0193417	-0.1725	53.95	45.325	0.216667	0.05	0.00135717	6.7e-05	NDDs < CON	0.0008411	0.15	0.0493676	-4.34029	0.212256	g__Anaerofustis	0	0	0.00043	0	0	0	0	0	0	0	0	0	0	0	0	0.00044	0	0.00398	0.0016	0	0.00252	0	0	0	0	0	0	0	0	0	0.01442	0	0	0
g__Enterorhabdus	0.026319	-0.143333	53.3667	46.2	0.166667	0.025	0.000236833	7.25e-06	NDDs < CON	0.000145	0.11	0.0306122	-5.02975	0.230729	g__Enterorhabdus	0	0	0	0	0	0	0	0	0	0	0	0.00872	0	0	0.0007	0	0	0	0	0.00011	0	0	0	0	0	0.00033	0	0	0.00041	0	0	0	0	0
g__Allisonella	0.240445	0.0816667	48.8667	52.95	0.1	0.175	0.0005715	0.0056395	CON <= NDDs	0.0025987	0.13	9.86789	3.30274	0.563551	g__Allisonella	0	0	0	0	0	0	0	0.00632	0.00674	0	0	0	0	0	0.00376	0	0	0	0	0	0	0.00371	0.00134	0	0	0	0	0	0	0	0	0	0	0
g__Clostridioides	0.228461	0.025	50	51.25	0	0.025	0	0.00577575	CON <= NDDs	0.0023103	0.01	Inf	Inf	0.557947	g__Clostridioides	0	0	0	0	0	0	0	0	0	0	0	0	0	0	0	0	0	0	0	0	0	0	0	0	0	0	0	0	0	0	0	0	0	0
g__Leuconostoc	0.144688	0.0979167	48.5417	53.4375	0.0833333	0.175	0.000789667	0.00419475	CON <= NDDs	0.0021517	0.12	5.31205	2.40927	0.557947	g__Leuconostoc	0	0	0	0	0	0	0	0	0	0	0	0	0	0	0	0	0	0	0	0	0	0	0.0059	0	0	0	0	0.00732	0.00158	0	0	0	0	0
g__Staphylococcus	0.179646	0.0658333	49.1833	52.475	0.0333333	0.1	0.000585333	0.00440275	CON <= NDDs	0.0021123	0.06	7.52178	2.91107	0.557947	g__Staphylococcus	0	0	0	0	0	0	0	0	0	0	0	0	0	0	0	0	0	0	0	0	0.02789	0	0	0	0	0	0	0	0	0	0	0	0	0
g__Morganella	0.771717	0.00875	50.325	50.7625	0.0166667	0.025	8.91667e-05	0.0047485	CON <= NDDs	0.0019529	0.02	53.2542	5.73482	0.89945	g__Morganella	0	0	0	0	0	0	0	0	0	0	0	0	0	0	0	0	0	0	0	0	0	0	0	0	0	0	0	0	0	0	0	0	0	0
g__Faecalicoccus	0.771717	0.00875	50.325	50.7625	0.0166667	0.025	0.0001235	0.00455675	CON <= NDDs	0.0018968	0.02	36.8968	5.20542	0.89945	g__Faecalicoccus	0	0	0	0	0	0	0	0	0	0	0	0	0	0	0	0	0	0	0	0	0	0	0	0	0	0	0	0	0	0	0	0.00741	0	0
g__Peptostreptococcus	0.620096	0.0245833	50.0083	51.2375	0.05	0.075	0.00190633	0.001338	CON <= NDDs	0.001679	0.06	0.701871	-0.510722	0.788531	g__Peptostreptococcus	0	0	0	0	0	0	0	0	0	0	0	0	0	0	0	0	0	0	0	0	0	0	0	0	0	0	0	0	0	0	0	0	0	0
g__Desulfovibrionaceae_unclassified	0.794003	0.00791667	50.3417	50.7375	0.0166667	0.025	0.00240283	0.0001575	CON <= NDDs	0.0015047	0.02	0.0655476	-3.93131	0.900349	g__Desulfovibrionaceae_unclassified	0	0	0	0	0	0	0	0	0.14417	0	0	0	0	0	0	0	0	0	0	0	0	0	0	0	0	0	0	0	0	0	0	0	0	0
g__Hafnia	0.771717	0.00875	50.325	50.7625	0.0166667	0.025	4.23333e-05	0.002398	CON <= NDDs	0.0009846	0.02	56.6457	5.82389	0.89945	g__Hafnia	0	0	0	0	0	0	0	0	0	0	0	0	0	0	0	0	0	0	0	0	0	0	0	0	0	0	0	0	0	0	0	0.00254	0	0
g__Methanosphaera	0.228461	0.025	50	51.25	0	0.025	0	0.00164175	CON <= NDDs	0.0006567	0.01	Inf	Inf	0.557947	g__Methanosphaera	0	0	0	0	0	0	0	0	0	0	0	0	0	0	0	0	0	0	0	0	0	0	0	0	0	0	0	0	0	0	0	0	0	0
g__Acinetobacter	0.359334	0.0325	49.85	51.475	0.0166667	0.05	0.0004345	0.000959	CON <= NDDs	0.0006443	0.03	2.20713	1.14217	0.619545	g__Acinetobacter	0	0	0	0	0	0	0	0	0	0	0	0	0	0	0	0	0	0	0	0	0	0	0	0	0	0	0	0	0	0	0	0	0	0
g__Butyricicoccus	0.0842988	0.05	49.5	52	0	0.05	0	0.00078525	CON <= NDDs	0.0003141	0.02	Inf	Inf	0.419015	g__Butyricicoccus	0	0	0	0	0	0	0	0	0	0	0	0	0	0	0	0	0	0	0	0	0	0	0	0	0	0	0	0	0	0	0	0	0	0
g__Arcobacter	0.228461	0.025	50	51.25	0	0.025	0	0.00045225	CON <= NDDs	0.0001809	0.01	Inf	Inf	0.557947	g__Arcobacter	0	0	0	0	0	0	0	0	0	0	0	0	0	0	0	0	0	0	0	0	0	0	0	0	0	0	0	0	0	0	0	0	0	0
g__Pseudopropionibacterium	0.3468	0.0425	49.65	51.775	0.0333333	0.075	6.83333e-05	0.0002965	CON <= NDDs	0.0001596	0.05	4.33902	2.11737	0.619545	g__Pseudopropionibacterium	0	0	0	0	0	0	0	0	0	0	0	0	0	0	0	0	0	0	0	0	0	0	0	0	0	0	0	0	0	0	0	0	0	0
g__Victivallis	0.228461	0.025	50	51.25	0	0.025	0	0.00036	CON <= NDDs	0.000144	0.01	Inf	Inf	0.557947	g__Victivallis	0	0	0	0	0	0	0	0	0	0	0	0	0	0	0	0	0	0	0	0	0	0	0	0	0	0	0	0	0	0	0	0	0	0
g__Sutterella	0.962852	0.0025	50.45	50.575	0.05	0.05	4.15e-05	0.00016925	CON <= NDDs	9.26e-05	0.05	4.07831	2.02797	0.981435	g__Sutterella	0	0	0	0	0	0	0	0	0	0	0	0	0	0	0	0	0	0	0	0	0	0	0	0	0	0	0	0	0	0	0	0.00078	0	0
g__Neisseria	0.794003	0.00791667	50.3417	50.7375	0.0166667	0.025	0.000119333	4.725e-05	CON <= NDDs	9.05e-05	0.02	0.39595	-1.33661	0.900349	g__Neisseria	0	0	0	0	0	0	0	0	0	0	0	0.00716	0	0	0	0	0	0	0	0	0	0	0	0	0	0	0	0	0	0	0	0	0	0
g__Enorma	0.655918	0.0183333	50.1333	51.05	0.0333333	0.05	6.83333e-06	0.00018075	CON <= NDDs	7.64e-05	0.04	26.4512	4.72526	0.821113	g__Enorma	0	0	0	0	0	0	0	0	0	0	0	0	0	0	0	0	0	0	0	0	0	0	0	0	0	0	0	0.00025	0	0	0	0	0	0
g__Lachnoanaerobaculum	0.228461	0.025	50	51.25	0	0.025	0	0.000177	CON <= NDDs	7.08e-05	0.01	Inf	Inf	0.557947	g__Lachnoanaerobaculum	0	0	0	0	0	0	0	0	0	0	0	0	0	0	0	0	0	0	0	0	0	0	0	0	0	0	0	0	0	0	0	0	0	0
g__Aeromonas	0.228461	0.025	50	51.25	0	0.025	0	8.65e-05	CON <= NDDs	3.46e-05	0.01	Inf	Inf	0.557947	g__Aeromonas	0	0	0	0	0	0	0	0	0	0	0	0	0	0	0	0	0	0	0	0	0	0	0	0	0	0	0	0	0	0	0	0	0	0
g__Proteus	0.228461	0.025	50	51.25	0	0.025	0	8.4e-05	CON <= NDDs	3.36e-05	0.01	Inf	Inf	0.557947	g__Proteus	0	0	0	0	0	0	0	0	0	0	0	0	0	0	0	0	0	0	0	0	0	0	0	0	0	0	0	0	0	0	0	0	0	0
g__Parascardovia	0.771717	0.00875	50.325	50.7625	0.0166667	0.025	2.01667e-05	4.9e-05	CON <= NDDs	3.17e-05	0.02	2.42975	1.28081	0.89945	g__Parascardovia	0	0	0	0	0	0	0	0	0	0	0	0	0	0	0	0	0	0	0	0	0	0	0	0	0	0	0	0	0	0	0	0	0	0
g__Lautropia	0.228461	0.025	50	51.25	0	0.025	0	6.725e-05	CON <= NDDs	2.69e-05	0.01	Inf	Inf	0.557947	g__Lautropia	0	0	0	0	0	0	0	0	0	0	0	0	0	0	0	0	0	0	0	0	0	0	0	0	0	0	0	0	0	0	0	0	0	0
g__Gardnerella	0.228461	0.025	50	51.25	0	0.025	0	5.6e-05	CON <= NDDs	2.24e-05	0.01	Inf	Inf	0.557947	g__Gardnerella	0	0	0	0	0	0	0	0	0	0	0	0	0	0	0	0	0	0	0	0	0	0	0	0	0	0	0	0	0	0	0	0	0	0
g__Trichococcus	0.228461	0.025	50	51.25	0	0.025	0	9e-06	CON <= NDDs	3.6e-06	0.01	Inf	Inf	0.557947	g__Trichococcus	0	0	0	0	0	0	0	0	0	0	0	0	0	0	0	0	0	0	0	0	0	0	0	0	0	0	0	0	0	0	0	0	0	0
g__Finegoldia	1	0	50.5	50.5	0.05	0.05	0.000158667	0.0001865	CON <=> NDDs	0.0001698	0.05	1.17542	0.233177	1	g__Finegoldia	0	0	0	0	0	0	0	0	0	0	0	0	0	0	0	0	0	0	0	0	0	0	0	0	0	0	0	0	0.00512	0	0	0	0	0
g__Bacteroides	0.852089	-0.0225	50.95	49.825	1	1	22.8894	24.6459	NDDs <= CON	23.592	1	1.07674	0.106671	0.909487	g__Bacteroides	29.3008	29.9726	1.26164	29.0457	28.6303	17.6113	44.33	19.2448	25.9774	14.6127	6.12122	14.4251	9.89658	28.2861	9.62416	19.9792	42.6893	37.8353	28.1024	26.8937	32.3858	7.53481	37.2765	16.1582	34.1867	7.71937	23.1202	6.15258	25.6659	18.6961	9.21293	32.0352	25.3802	16.084
g__Faecalibacterium	0.727629	-0.0416667	51.3333	49.25	1	0.975	11.5621	11.3186	NDDs <= CON	11.4647	0.99	0.978936	-0.030714	0.882133	g__Faecalibacterium	15.1001	6.45935	17.9309	16.4077	8.93644	13.0731	11.7679	7.80516	13.4392	16.3292	10.8774	8.81539	12.5707	6.91677	7.25297	14.5606	11.2096	6.54631	23.1015	7.13543	10.489	2.1061	10.9506	12.6025	10.807	28.2112	14.4547	8.69669	5.23307	17.1633	0.54769	13.0814	3.48651	3.52411
g__Roseburia	0.0632325	-0.220417	54.9083	43.8875	0.983333	0.925	7.28824	5.8678	NDDs <= CON	6.72007	0.96	0.805105	-0.31275	0.396308	g__Roseburia	17.9039	5.34073	4.68514	10.4157	13.2028	6.68983	4.52801	9.03445	12.343	26.3409	0.14929	18.9721	10.0809	12.8022	9.81735	11.569	5.15088	2.87946	5.00085	4.08001	8.9947	0.70905	0.50364	5.3272	11.031	9.33548	9.01818	4.78816	3.59521	4.54614	1.64903	7.73952	0.06907	1.00447
g__Ruminococcus	0.0839034	-0.205	54.6	44.35	0.883333	0.9	6.24793	4.26743	NDDs <= CON	5.45573	0.89	0.683015	-0.550012	0.419015	g__Ruminococcus	3.26705	6.76487	9.13641	11.8713	4.04329	3.51054	1.13572	6.93952	12.4516	0	0	0.01004	13.5901	9.89541	11.6759	7.6358	6.10872	4.54167	10.0576	5.86696	17.4476	4.61049	2.65222	5.41787	2.53804	8.62436	13.9733	2.97918	5.19265	0.71609	0.31449	1.38334	6.19232	0
g__Blautia	0.743537	-0.0391667	51.2833	49.325	1	1	4.36968	4.35908	NDDs <= CON	4.36544	1	0.997573	-0.00350525	0.89945	g__Blautia	0.91954	1.46291	1.3037	5.52309	1.80161	1.58246	3.10384	1.42207	0.90907	7.22097	23.5568	10.6547	2.02774	2.38453	9.26815	3.40513	3.11764	0.82661	1.49762	4.84155	1.42474	1.67809	4.46581	2.43571	1.06059	3.43455	10.1434	5.80803	3.51518	2.30076	1.32081	3.26358	15.019	11.9418
g__Lachnospiraceae_unclassified	0.954613	-0.00708333	50.6417	50.2875	0.683333	0.775	4.00682	4.29969	NDDs <= CON	4.12397	0.72	1.07309	0.101774	0.981435	g__Lachnospiraceae_unclassified	0	0.12434	0	0	12.0712	19.905	0.00176	17.101	0.19595	1.54253	0.00766	0	14.0501	6.53706	13.9965	5.58611	1.0608	1.69142	0.04431	5.87709	0.08087	14.3741	6.48135	5.16385	0.15556	0	0	9.3458	13.9653	3.4637	0	8.36666	0	0
g__Alistipes	0.218977	-0.145	53.4	46.15	0.766667	0.75	3.51071	2.28237	NDDs <= CON	3.01938	0.76	0.650117	-0.621228	0.557947	g__Alistipes	0.4082	0.11721	5.85968	0	6.3577	2.00157	0.00757	0.0451	4.4394	0	0.9656	0	0.5631	2.6774	3.55655	0	8.12998	7.37485	8.19563	7.42593	6.80657	21.3161	2.23915	9.03511	2.12115	0.20029	0	0	7.07291	0.10597	0	5.61514	0	2.07538
g__Coprococcus	0.399971	-0.09875	52.475	47.5375	0.716667	0.675	1.66751	1.46984	NDDs <= CON	1.58844	0.7	0.881459	-0.182035	0.619545	g__Coprococcus	0.15819	0.63014	0	0	0.15031	0.33388	2.39793	0.87819	1.65328	0.93521	0	4.91397	1.72489	0	3.44834	5.74007	2.88217	0.12998	0	12.36	0.41653	1.90986	1.5903	1.64167	4.42764	1.50132	0	0	1.21151	1.01189	0	3.01539	2.24818	0
g__Parabacteroides	0.794864	-0.0308333	51.1167	49.575	0.716667	0.7	1.21747	1.33674	NDDs <= CON	1.26518	0.71	1.09796	0.134825	0.900349	g__Parabacteroides	1.06319	2.44432	1.13823	0	1.01751	0.70519	1.00291	1.35939	3.25229	0	0.7268	0.67203	0.29552	0.76968	0.18593	0	0	3.9671	2.18182	2.69967	3.81648	4.04919	0	0	0.28153	0.76103	0	1.84534	1.78067	0.40947	0	1.1796	0	0
g__Escherichia	0.812811	-0.0283333	51.0667	49.65	0.833333	0.725	0.816272	0.982347	NDDs <= CON	0.882702	0.79	1.20346	0.267183	0.909487	g__Escherichia	0.05179	0.31706	0.39214	0.08199	0.59897	0	0.02713	0.0927	0.04299	0.07533	0.32679	0.05109	0.01293	0	0.06917	0.00505	0	0	0.0221	0.43978	0.01067	0.16539	0.28258	0.02683	0	0.00502	0.0025	0.59095	1.31125	3.70887	4.63009	0	0.03077	1.61494
g__Firmicutes_unclassified	0.687521	-0.0479167	51.4583	49.0625	0.85	0.775	0.638139	0.969561	NDDs <= CON	0.770708	0.82	1.51936	0.603461	0.848766	g__Firmicutes_unclassified	0.04177	1.19506	0.81934	0.00523	0.4988	0.21021	0	0.00377	1.23909	0	0	0.05744	0.04572	0.2736	1.63604	0.01039	0.75244	3.36635	0.52358	2.04742	1.18245	0.73119	0.24675	0.36756	0.22866	0.06388	3.08316	0.11882	0.27708	0.10614	0.37104	0.57598	0.08255	0
g__Dorea	0.300405	-0.1225	52.95	46.825	0.8	0.775	0.734479	0.621078	NDDs <= CON	0.689119	0.79	0.845604	-0.241946	0.619545	g__Dorea	0.82378	0	0.4026	0	1.27652	0.34743	0.42676	0.28243	0.45401	2.10736	0	1.13872	0.62868	0.39883	1.13127	0	0.9945	0.68112	1.27763	1.818	0.52148	1.7005	0	1.64422	0.78241	0.20581	0	3.17954	1.12475	0.35669	1.63697	0.58519	0	0
g__Dialister	0.488444	-0.08	52.1	48.1	0.633333	0.575	0.305932	0.813153	NDDs <= CON	0.508821	0.61	2.65795	1.41032	0.68447	g__Dialister	0.03028	0.00909	2.40476	0.04316	0	0	0.00175	0	0.40145	0.11164	0	0.01391	0.04731	0.14615	0	0.03002	0	0	0	0.1769	2.01482	0.89855	0.35632	0.08055	0	0	0.26374	0	0	0	0	0.00676	0.0715	0.34892
g__Lachnoclostridium	0.384356	-0.103333	52.5667	47.4	0.9	0.825	0.54241	0.392635	NDDs <= CON	0.4825	0.87	0.723871	-0.466195	0.619545	g__Lachnoclostridium	0.20665	1.67995	0.25104	0.16175	0.11119	0.0081	0	0.0108	0.15554	0.00412	0.26898	0.04201	0	0	0	0.16028	0.00587	0.15867	0.5542	0.23448	0.14567	0.43422	0.24387	0.05842	0.00031	0.09586	2.60204	0	0.04294	0	0.25045	0.01771	0.19532	11.3839
g__Tyzzerella	0.762063	-0.0333333	51.1667	49.5	0.466667	0.45	0.669661	0.15017	NDDs <= CON	0.461865	0.46	0.224248	-2.15683	0.89945	g__Tyzzerella	0	0.00654	0	0.01283	0	0	0.08453	0	0	0	0.18879	0.14372	0.00865	0	0	0.25063	0	0	0.0113	0	0	0	0.05715	0	0	0.01498	2.20274	0.00151	0.05166	0	0.49531	0	6.5532	1.90407
g__Klebsiella	0.222042	-0.1225	52.95	46.825	0.4	0.25	0.400375	0.532297	NDDs <= CON	0.453144	0.34	1.3295	0.410881	0.557947	g__Klebsiella	0	0.03387	0.06055	0.00254	0.01083	0	0	0.03568	0	0	0	0.01735	0	0	10.4448	0	0.00269	0	0	0	0	0	0	0	0	0	0	0	0	0.00764	0.03184	0	0.72215	0
g__Ruminococcaceae_unclassified	0.298848	-0.1225	52.95	46.825	0.783333	0.7	0.547511	0.265823	NDDs <= CON	0.434835	0.75	0.485511	-1.04242	0.619545	g__Ruminococcaceae_unclassified	0	0.03087	4.862	0	0.09978	0	0	0.03713	1.71863	0	0	0.00089	0.0229	0.03608	0.1591	0.00681	0.06028	0.01722	0.01291	0.17809	0.01216	0.18267	0.0102	8.71841	2.61959	0.01928	0.27841	0.01674	0.39775	0	0.1061	0.14738	0.01495	0.07343
g__Erysipelatoclostridium	0.412224	-0.0975	52.45	47.575	0.933333	0.875	0.354088	0.424799	NDDs <= CON	0.382372	0.91	1.1997	0.262671	0.619545	g__Erysipelatoclostridium	0.09279	0.08533	0.09108	0.5137	0.12017	0	0.1799	0.00883	0.14999	0.17155	0.61012	0.4045	0.04403	0.02917	0.1628	0.35274	0.01646	0.00464	0.06612	0.17729	0.11789	0.00121	0.09584	0.0495	0	0.38207	0.24271	0.2787	0.05164	0	1.22965	0.00973	1.10852	0.09963
g__Clostridium	0.162062	-0.165833	53.8167	45.525	0.883333	0.85	0.41874	0.258358	NDDs <= CON	0.354587	0.87	0.616989	-0.696683	0.557947	g__Clostridium	0.1062	0	0.00106	0	0.45018	0	0.17143	0.06705	0.25559	0	0.72073	0.17828	0.0727	0.09058	0.03233	0.03819	0.01917	0.52194	0.00405	0.00452	0.37536	0.11169	0.00407	0.35249	0	0.86119	2.90572	1.4835	0.1098	0.01624	1.16073	0.08021	1.2367	0
g__Proteobacteria_unclassified	0.114687	-0.184167	54.1833	44.975	0.766667	0.55	0.244065	0.313963	NDDs <= CON	0.272024	0.68	1.28639	0.363332	0.479757	g__Proteobacteria_unclassified	0.03055	0.11402	2.10875	0	0.85122	0	1.20013	0	0.02702	0	0.30036	0.70987	0.30597	0.02072	0.04078	0.04908	0	0.25379	0	0.00582	0.01839	0.08195	0	0.01388	0.03485	0.01764	1.23325	0.01903	0	0.02707	0.03105	0	0.09647	1.23892
g__Barnesiella	0.583161	-0.0483333	51.4667	49.05	0.233333	0.225	0.309702	0.0941338	NDDs <= CON	0.223474	0.23	0.30395	-1.71809	0.758109	g__Barnesiella	0	0	0	0	0	0	0	0	2.1643	0	0	0	0	0	0	0.42863	0	0	0	1.78966	0	3.56274	0	0	0.42447	0	0	0	1.1439	0	0	1.21309	0	0
g__Odoribacter	0.145329	-0.154167	53.5833	45.875	0.45	0.35	0.25353	0.126207	NDDs <= CON	0.2026	0.41	0.497799	-1.00637	0.557947	g__Odoribacter	0.45463	0	0	0	0	0.25641	0	0	0.44289	0	0.03754	0	0.23555	0.50534	0	0	0	0.80029	0	1.17132	0.52781	1.72053	0	0	0.21151	0	0	0	0.34936	0.02248	0	0.8461	0	0
g__Intestinibacter	0.163537	-0.165417	53.8083	45.5375	0.966667	0.9	0.144733	0.174666	NDDs <= CON	0.156706	0.94	1.20682	0.271209	0.557947	g__Intestinibacter	0.06136	0.23918	0.11192	0.10742	0.01434	0	0.04388	0.08375	0.03257	0.01284	0.09747	0.12042	0.27378	0.33116	0.14747	0.06794	0.07221	0.01903	0.11642	0.08243	0.00402	0.0042	0.0746	0.03114	0.17654	0.02426	0.20851	1.12928	0.26718	0.19499	0.22124	0.14721	0.09782	0.14633
g__Hungatella	0.381138	-0.103333	52.5667	47.4	0.85	0.6	0.133288	0.07571	NDDs <= CON	0.110257	0.75	0.568017	-0.815993	0.619545	g__Hungatella	0.02199	0.08912	0.02382	0.03925	0	0.00084	0	0.02251	0.0049	0	0.01511	0.02895	0	0	0	0.01536	0.0043	0.02884	0.02198	0.01423	0.04314	0.01056	0.01483	0.01229	0	0.0179	0.21903	0.00206	0.01283	0	0.13945	0.02092	0.07347	0.45952
g__Actinomyces	0.0676373	-0.216667	54.8333	44	0.916667	0.825	0.0727313	0.0372712	NDDs <= CON	0.0585473	0.88	0.512451	-0.964514	0.411177	g__Actinomyces	0	0.03154	0.0579	0.01775	0	0.01829	0.0057	0.0136	0.00153	0.09265	0.1001	0.07247	0.01261	0.02189	0.08439	0.00367	0.00769	0.00657	0.03424	0.00688	0.01013	0.04106	0.00057	0.04679	0	0.10257	0.04887	1.16413	0.18045	0.06393	0.08734	0.03244	0.04518	0.26089
g__Bilophila	0.0889907	-0.19625	54.425	44.6125	0.65	0.575	0.0624503	0.0327583	NDDs <= CON	0.0505735	0.62	0.524549	-0.930851	0.437193	g__Bilophila	0	0.14359	0.13908	0	0.12828	0.0002	0.00446	0.00625	0.05257	0	0	0	0.01907	0	0.04646	0	0	0.29538	0.07184	0.15165	0	0.24789	0.06457	0.07545	0.06602	0.00199	0.14055	0	0.03205	0.01017	0.13975	0	0	0
g__Coprobacillus	0.639828	-0.0458333	51.4167	49.125	0.333333	0.275	0.034859	0.050488	NDDs <= CON	0.0411106	0.31	1.44835	0.534409	0.808154	g__Coprobacillus	0	0.14652	0.00397	0	0	0.00529	0	0	0.00446	0	0	0	0	0	0	0	0	0	0	0	0.09802	0.00424	0	0	0	0	0	0.00527	0.07434	0	0.02444	0	0	0.0005
g__Coprobacter	0.944284	-0.00583333	50.6167	50.325	0.166667	0.175	0.050907	0.0189243	NDDs <= CON	0.0381139	0.17	0.371742	-1.42763	0.974261	g__Coprobacter	0	0	0	0	0.16257	0	0	0	0.09552	0	0	0	0	0	0	0	0	0	0	0	0	0.02704	0	0	0	0	0	0	0.4148	0	0	0.11226	0	0
g__Turicibacter	0.850845	-0.02125	50.925	49.8625	0.516667	0.475	0.0422432	0.027233	NDDs <= CON	0.0362391	0.5	0.644672	-0.633362	0.909487	g__Turicibacter	0.01647	0	0	0	0.00185	0	0.01251	0	0.00015	0	0.00689	0	0.00972	0.01109	0.00496	0	0	0	0.00674	0	0	0	0.00184	0	0	0	0	1.70978	0.00362	0.01335	0.01461	0.14895	0	0
g__Intestinimonas	0.198373	-0.142917	53.3583	46.2125	0.55	0.425	0.0463853	0.014949	NDDs <= CON	0.0338108	0.5	0.322279	-1.63362	0.557947	g__Intestinimonas	0	0.00071	0	0	0.03351	0	0	0	0.00209	0	0	0.0049	0	0.02743	0.00743	0	0.004	0.04679	0.03228	0	0	0.42736	0	0.68508	0.00191	0	0.08583	0	0.12316	0	0.00191	0.01383	0	0.0058
g__Weissella	0.841144	-0.0166667	50.8333	50	0.2	0.175	0.0171192	0.0460612	NDDs <= CON	0.028696	0.19	2.69062	1.42794	0.909487	g__Weissella	0	0	0	0	0.00552	0	0	0	0	0	0.00485	0	0	0	0	0	0	0.00022	0.12047	0	0	0	0	0	0	0	0	0.00921	0.032	0	0	0	0	0
g__Enterococcus	0.393007	-0.075	52	48.25	0.266667	0.175	0.0146603	0.0415367	NDDs <= CON	0.0254109	0.23	2.83327	1.50247	0.619545	g__Enterococcus	0	0.00127	0.06792	0	0	0	0	0	0	0.01341	0	0.00148	0	0	0	0	0	0	0	0	0	0	0	0.00064	0	0	0.00134	0.00105	0.00349	0	0	0	0.0056	0
g__Paraprevotella	0.834151	-0.0120833	50.7417	50.1375	0.0833333	0.075	0.0375423	0.00547375	NDDs <= CON	0.0247149	0.08	0.145802	-2.77792	0.909487	g__Paraprevotella	0	0	0	0	0	0	0	0	0.98463	0	0	0	0	0	0	0	0	0.12891	0	0	0.37905	0.04393	0	0	0	0	0	0	0	0	0	0	0	0
g__Enterobacter	0.123693	-0.110417	52.7083	47.1875	0.183333	0.075	0.0322207	0.0128938	NDDs <= CON	0.0244899	0.14	0.40017	-1.32131	0.504929	g__Enterobacter	0	0	0.00428	0	0	0.00879	0	0	0	0	0.01052	0	0	0	0	0	0.12044	0	0	0	0	0	0	0	0	0	0	1.35832	0	0	0	0.0056	0.0016	0
g__Turicimonas	0.206336	-0.14625	53.425	46.1125	0.716667	0.5	0.0228928	0.0238473	NDDs <= CON	0.0232746	0.63	1.04169	0.0589269	0.557947	g__Turicimonas	0.00726	0.01012	0.03275	0	0.00176	0	0.09474	0	0.02958	0	0.02303	0.03022	0.03835	0.02871	0.0041	0.00361	0	0.04983	0	0.06519	0.02314	0.02958	0	0.01398	0.05722	0.00783	0.11806	0.01631	0	0.00468	0.00256	0	0.01302	0.19989
g__Anaerotignum	0.970167	-0.00291667	50.5583	50.4125	0.116667	0.125	0.0286277	0.0052	NDDs <= CON	0.0192566	0.12	0.181642	-2.46083	0.981786	g__Anaerotignum	0	0	0	0	0	0	0	0	0	0	0	0	0	0	0	0	0	0	0	0	0	0	0	0	0	0	0.01845	0	0	0	0.27665	0	0	0
g__Gemella	0.0553826	-0.226667	55.0333	43.7	0.9	0.7	0.0167803	0.015629	NDDs <= CON	0.0163198	0.82	0.931388	-0.102546	0.371415	g__Gemella	0.00103	0.03879	0.00119	0.00832	0.01453	0	0.00426	0.00119	0	0.1085	0.0225	0.05345	0.01097	0.01383	0.03258	0.00415	0.00494	0.00783	0.04709	0.01937	0.00184	0.02437	0.00209	0.03453	0	0.00868	0.02341	0.04883	0.00726	0.0629	0.03135	0.00939	0.01204	0.02598
g__Solobacterium	0.460892	-0.0658333	51.8167	48.525	0.266667	0.2	0.0098855	0.0202977	NDDs <= CON	0.0140504	0.24	2.05329	1.03793	0.662336	g__Solobacterium	0	0	0	0	0	0	0	0	0	0	0	0.00337	0.01113	0	0	0	0	0	0	0	0	0	0	0.00644	0	0.00016	0	0.01359	0	0	0.00613	0	0	0.00607
g__Lawsonibacter	0.164667	-0.160417	53.7083	45.6875	0.683333	0.525	0.0135413	0.0126243	NDDs <= CON	0.0131745	0.62	0.932275	-0.101172	0.557947	g__Lawsonibacter	0.00112	0.01039	0.02132	0.00209	0	0.00242	0	0	0.01598	0	0.00738	0.00922	0.00047	0	0.00841	0.00856	0.01201	0.02702	0	0.00933	0.04665	0.08291	0.00507	0.00908	0.00399	0.01769	0.02036	0	0.00501	0	0.0171	0.00744	0.04291	0
g__Cloacibacillus	0.251791	-0.0333333	51.1667	49.5	0.0333333	0	0.0149757	0	NDDs <= CON	0.0089854	0.02	0	#NAME?	0.563551	g__Cloacibacillus	0	0	0	0	0	0	0	0	0	0	0	0	0	0	0	0	0	0	0	0	0	0.08419	0	0	0	0	0	0	0	0	0	0	0	0
g__Atlantibacter	0.425983	-0.0166667	50.8333	50	0.0166667	0	0.0136002	0	NDDs <= CON	0.0081601	0.01	0	#NAME?	0.619545	g__Atlantibacter	0	0	0	0	0	0	0	0	0	0	0	0	0	0	0	0	0	0	0	0	0	0	0	0	0	0	0	0	0	0	0	0	0.81601	0
g__Atopobium	0.484843	-0.0558333	51.6167	48.825	0.2	0.15	0.00969333	0.00050825	NDDs <= CON	0.0060193	0.18	0.0524329	-4.25338	0.681368	g__Atopobium	0	0	0	0	0	0	0.00081	0	0	0	0	0	0.00151	0	0.0032	0	0	0	0	0	0	0	0	0	0	0.00226	0	0.0056	0.0105	0	0	0	0	0
g__Pyramidobacter	0.222596	-0.113333	52.7667	47.1	0.316667	0.2	0.00547867	0.00413825	NDDs <= CON	0.0049425	0.27	0.755339	-0.404804	0.557947	g__Pyramidobacter	0	0.08458	0.00415	0	0	0	0	0	0	0	0	0	0	0.02087	0.00037	0	0.0027	0	0	0	0.04057	0.00652	0	0	0.00043	0	0.02672	0.01049	0.01209	0	0	0	0	0.04861
g__Propionibacterium	0.616026	-0.03625	51.225	49.4125	0.15	0.125	0.0073835	0.00026825	NDDs <= CON	0.0045374	0.14	0.036331	-4.78265	0.787507	g__Propionibacterium	0	0	0	0	0	0	0	0.00902	0	0	0	0	0	0	0	0	0	0	0	0	0	0	0	0.00418	0	0	0.03117	0	0.02717	0	0	0	0.00443	0
g__Christensenella	0.966388	-0.00333333	50.5667	50.4	0.133333	0.125	0.00235933	0.0077995	NDDs <= CON	0.0045354	0.13	3.30581	1.725	0.981488	g__Christensenella	0	0	0.00817	0	0	0	0	0	0	0	0.01143	0	0	0	0	0	0	0	0	0	0	0.01866	0	0.03164	0	0	0	0	0.01989	0	0	0	0	0
g__Catabacter	0.113163	-0.1525	53.55	45.925	0.366667	0.2	0.00398633	0.00522325	NDDs <= CON	0.0044811	0.3	1.31029	0.389885	0.479757	g__Catabacter	0	0.00441	0	0	0	0	0	0	0	0	0	0	0	0	0.00379	0	0	0.0025	0.01167	0	0.00141	0.00017	0	0.00351	0	0	0.02696	0	0.00084	0	0.0276	0	0	0
g__Tannerella	0.251791	-0.0333333	51.1667	49.5	0.0333333	0	0.00613283	0	NDDs <= CON	0.0036797	0.02	0	#NAME?	0.563551	g__Tannerella	0	0	0	0	0	0	0	0	0	0	0	0	0	0	0	0	0	0	0	0	0	0	0	0	0	0	0	0	0	0	0	0	0	0
g__Peptoniphilus	0.123693	-0.110417	52.7083	47.1875	0.183333	0.075	0.00346667	0.00370225	NDDs <= CON	0.0035609	0.14	1.06796	0.0948532	0.504929	g__Peptoniphilus	0	0	0	0	0	0	0	0	0	0.02828	0	0	0	0	0	0	0	0	0	0	0	0	0	0	0	0	0	0	0.00462	0	0.00038	0	0	0.01161
g__Raoultella	0.0637845	-0.0833333	52.1667	48	0.0833333	0	0.0043655	0	NDDs <= CON	0.0026193	0.05	0	#NAME?	0.396308	g__Raoultella	0	0	0	0	0	0	0	0	0	0	0	0.00117	0	0	0	0	0	0	0	0.00039	0	0	0	0	0	0	0	0	0	0	0	0.0134	0.12005	0
g__Clostridiales_Family_XIII_Incertae_Sedis_unclassified	0.101967	-0.138333	53.2667	46.35	0.266667	0.125	0.00273617	0.001134	NDDs <= CON	0.0020953	0.21	0.414448	-1.27074	0.455882	g__Clostridiales_Family_XIII_Incertae_Sedis_unclassified	0	0.00134	0	0	0	0	0	0	0	0	0	0.0051	0	0	0	0	0	0	0.00332	0	0	0	0	0.00188	0	0	0	0.00679	0	0	0.00037	0	0	0
g__Campylobacter	0.840875	-0.0133333	50.7667	50.1	0.116667	0.1	0.001872	0.002426	NDDs <= CON	0.0020936	0.11	1.29594	0.373999	0.909487	g__Campylobacter	0	0	0	0	0	0	0	0	0	0	0	0	0	0	0	0	0	0	0	0	0	0	0	0	0	0	0	0	0.05007	0	0	0	0	0
g__Corynebacterium	0.274859	-0.0941667	52.3833	47.675	0.266667	0.15	0.000882833	0.0030915	NDDs <= CON	0.0017663	0.22	3.50179	1.80809	0.603262	g__Corynebacterium	0	0	0	0.00461	0	0	0	0	0	0	0.00145	0.00438	0	0	0.00334	0	0	0	0	0	0	0	0	0	0	0	0	0.00459	0	0.00332	0.00055	0	0.00186	0.00507
g__Anaerococcus	0.49919	-0.0420833	51.3417	49.2375	0.116667	0.075	0.002173	0.0007715	NDDs <= CON	0.0016124	0.1	0.355039	-1.49395	0.690641	g__Anaerococcus	0	0	0	0	0	0	0	0	0	0	0	0	0	0	0	0	0	0	0	0	0	0	0	0	0	0	0	0	0.0105	0	0	0	0	0.00272
g__Aggregatibacter	0.373537	-0.05	51.5	49	0.1	0.05	0.0021265	0.00052575	NDDs <= CON	0.0014862	0.08	0.247237	-2.01603	0.619545	g__Aggregatibacter	0	0	0	0	0	0	0.00278	0	0	0	0	0.01971	0.02543	0	0	0	0	0	0	0	0	0	0	0	0	0	0	0	0	0	0	0.00342	0	0
g__Oxalobacter	0.839624	-0.0075	50.65	50.275	0.0333333	0.025	0.0002805	0.00248625	NDDs <= CON	0.0011628	0.03	8.86364	3.1479	0.909487	g__Oxalobacter	0	0	0	0	0	0	0	0	0	0	0	0	0	0	0	0	0	0	0	0	0	0	0	0	0	0	0	0	0.01637	0	0	0	0	0
g__Granulicatella	0.901696	-0.0108333	50.7167	50.175	0.216667	0.2	0.001219	0.0008935	NDDs <= CON	0.0010888	0.21	0.732978	-0.448158	0.942987	g__Granulicatella	0	0	0	0	0	0	0	0	0	0	0	0.01619	0	0.00018	0	0	0	0	0.00054	0.00149	0	0	0	0.00064	0	0	0.00024	0.02133	0	0.02117	0	0	0	0
g__Romboutsia	0.442317	-0.0733333	51.9667	48.3	0.316667	0.25	0.00115	0.000579	NDDs <= CON	0.0009216	0.29	0.503478	-0.989999	0.638903	g__Romboutsia	0	0	0	0	0	0	0	0	0.00141	0	0.00231	0.00054	0.00496	0.00354	0	0	0	0	0	0	0	0	0	0	0	0.00022	0	0.0211	0	0.00104	0.00024	0.00131	0	0
g__Clostridiales_unclassified	0.291016	-0.0625	51.75	48.625	0.116667	0.05	0.000736167	0.0008435	NDDs <= CON	0.0007791	0.09	1.1458	0.196356	0.619545	g__Clostridiales_unclassified	0	0	0	0	0	0	0	0	0	0	0	0	0	0	0	0	0	0.00185	0.0009	0	0	0	0	0	0	0	0.02099	0	0	0	0	0	0	0
g__Scardovia	0.372294	-0.0641667	51.7833	48.575	0.166667	0.1	0.0007555	0.00059075	NDDs <= CON	0.0006896	0.14	0.781932	-0.354884	0.619545	g__Scardovia	0	0	0	0	0	0	0	0	0	0	0	0	0	0	0.00065	0	0	0	0	0	0	0	0	0	0	0.00147	0	0.00414	0	0	0	0	0.00107	0.00693
g__Actinobaculum	0.201533	-0.0791667	52.0833	48.125	0.133333	0.05	0.000741333	0.00054875	NDDs <= CON	0.0006643	0.1	0.74022	-0.433973	0.557947	g__Actinobaculum	0	0	0.00153	0	0	0	0	0	0	0	0	0	0	0.00151	0	0.00101	0	0	0	0	0	0	0	0	0	0	0	0.01271	0	0	0	0	0	0.02076
g__Saccharomyces	0.534136	-0.0254167	51.0083	49.7375	0.05	0.025	0.000905833	0.0002495	NDDs <= CON	0.0006433	0.04	0.275437	-1.86021	0.71642	g__Saccharomyces	0	0	0	0.00693	0	0	0	0	0	0	0	0	0	0	0	0	0	0	0	0	0	0	0	0	0	0	0	0	0	0.01485	0	0.03257	0	0
g__Harryflintia	0.159209	-0.0741667	51.9833	48.275	0.1	0.025	0.000970667	8.625e-05	NDDs <= CON	0.0006169	0.07	0.0888565	-3.49238	0.557947	g__Harryflintia	0	0	0	0	0	0	0	0	0	0	0	0	0	0	0	0	0	0	0	0	0	0	0	0.0017	0	0	0	0	0	0	0	0	0	0
g__Alloprevotella	0.802594	-0.00916667	50.6833	50.225	0.0333333	0.025	0.000977833	4.875e-05	NDDs <= CON	0.0006062	0.03	0.0498551	-4.32611	0.904845	g__Alloprevotella	0	0	0	0	0	0	0	0	0	0	0	0	0.03175	0	0	0	0	0	0	0	0	0	0	0	0	0	0	0	0	0	0	0	0	0
g__Tissierellia_unclassified	0.245088	-0.0570833	51.6417	48.7875	0.0833333	0.025	0.0006675	0.0003855	NDDs <= CON	0.0005547	0.06	0.577528	-0.792037	0.563551	g__Tissierellia_unclassified	0	0	0	0	0	0	0	0	0	0.01814	0	0	0	0	0	0	0	0	0	0	0	0	0	0	0	0	0	0	0	0	0	0	0	0
g__Olsenella	0.520595	-0.02625	51.025	49.7125	0.05	0.025	0.000866833	2.9e-05	NDDs <= CON	0.0005317	0.04	0.0334551	-4.90163	0.710667	g__Olsenella	0	0	0	0	0	0	0	0	0	0	0	0	0	0	0	0	0	0	0	0	0	0.03133	0	0	0	0	0	0	0	0	0	0	0	0
g__Eubacteriaceae_unclassified	0.56174	-0.02375	50.975	49.7875	0.05	0.025	0.000441	0.0005215	NDDs <= CON	0.0004732	0.04	1.18254	0.241889	0.734784	g__Eubacteriaceae_unclassified	0	0	0	0	0	0	0	0	0	0	0	0	0	0	0	0	0	0	0	0	0	0	0	0	0	0	0	0	0	0	0	0	0	0
g__Peptococcus	0.0994514	-0.0666667	51.8333	48.5	0.0666667	0	0.0007555	0	NDDs <= CON	0.0004533	0.04	0	#NAME?	0.447002	g__Peptococcus	0	0	0	0	0	0	0	0	0	0	0	0.00252	0	0	0	0	0	0	0	0	0	0	0	0	0	0	0	0	0	0	0	0	0	0
g__Fretibacterium	0.425983	-0.0166667	50.8333	50	0.0166667	0	0.000736	0	NDDs <= CON	0.0004416	0.01	0	#NAME?	0.619545	g__Fretibacterium	0	0	0	0	0	0	0	0	0	0	0	0	0	0	0	0	0	0	0	0	0	0	0	0	0	0	0	0	0	0	0	0	0	0
g__Bulleidia	0.251791	-0.0333333	51.1667	49.5	0.0333333	0	0.000577667	0	NDDs <= CON	0.0003466	0.02	0	#NAME?	0.563551	g__Bulleidia	0	0	0	0	0	0	0	0	0	0	0	0	0	0	0	0	0	0	0	0	0	0	0	0	0	0	0	0	0	0	0	0	0	0
g__Lactonifactor	0.149995	-0.0758333	52.0167	48.225	0.1	0.025	0.000518333	3.85e-05	NDDs <= CON	0.0003264	0.07	0.0742765	-3.75095	0.557947	g__Lactonifactor	0	0	0	0.00235	0	0	0	0	0	0	0	0	0	0	0	0	0	0	0	0	0	0	0	0	0	0	0	0	0	0	0	0	0	0.01898
g__Erysipelothrix	0.156595	-0.05	51.5	49	0.05	0	0.000461	0	NDDs <= CON	0.0002766	0.03	0	#NAME?	0.557947	g__Erysipelothrix	0	0	0	0	0	0	0	0	0	0	0	0	0	0	0	0	0	0	0	0	0	0	0	0	0	0	0	0	0	0	0	0	0	0
g__Murimonas	0.0994514	-0.0666667	51.8333	48.5	0.0666667	0	0.0003835	0	NDDs <= CON	0.0002301	0.04	0	#NAME?	0.447002	g__Murimonas	0	0	0	0.00522	0	0	0	0	0	0	0	0	0	0	0	0	0	0	0	0	0	0	0.0095	0	0	0	0	0	0	0	0	0	0	0
g__Comamonas	0.839624	-0.0075	50.65	50.275	0.0333333	0.025	0.000198167	0.0002305	NDDs <= CON	0.0002111	0.03	1.16316	0.218052	0.909487	g__Comamonas	0	0	0	0	0	0	0	0	0	0	0	0	0	0	0	0	0	0	0	0	0	0	0	0	0.00908	0	0	0	0	0	0	0	0	0
g__Paracoccus	0.425983	-0.0166667	50.8333	50	0.0166667	0	0.000332	0	NDDs <= CON	0.0001992	0.01	0	#NAME?	0.619545	g__Paracoccus	0	0	0.01992	0	0	0	0	0	0	0	0	0	0	0	0	0	0	0	0	0	0	0	0	0	0	0	0	0	0	0	0	0	0	0
g__Lawsonella	0.425983	-0.0166667	50.8333	50	0.0166667	0	0.000284667	0	NDDs <= CON	0.0001708	0.01	0	#NAME?	0.619545	g__Lawsonella	0	0	0	0	0	0	0	0	0	0	0	0	0	0	0	0	0	0	0	0	0	0	0	0	0	0	0	0	0	0	0	0	0	0
g__Varibaculum	0.0994514	-0.0666667	51.8333	48.5	0.0666667	0	0.00026	0	NDDs <= CON	0.000156	0.04	0	#NAME?	0.447002	g__Varibaculum	0	0	0	0	0	0	0	0	0	0	0	0	0	0	0	0	0	0	0	0	0	0	0	0	0	0	0	0	0	0	0.00322	0	0	0
g__Clavibacter	0.251791	-0.0333333	51.1667	49.5	0.0333333	0	0.000244167	0	NDDs <= CON	0.0001465	0.02	0	#NAME?	0.563551	g__Clavibacter	0	0	0	0	0	0	0	0	0	0	0	0	0	0	0	0	0	0	0	0	0	0	0	0	0	0	0	0	0	0	0	0	0	0
g__Oribacterium	0.916622	-0.00625	50.625	50.3125	0.0833333	0.075	7.5e-05	0.00020725	NDDs <= CON	0.0001279	0.08	2.76333	1.46641	0.953874	g__Oribacterium	0	0	0	0	0	0	0	0	0	0	0	0	0	0	0	0	0	0	0	0	0	0	0	0	0	0	0	0.00163	0	0	0	0.00014	0.00044	0
g__Candidatus_Stoquefichus	0.425983	-0.0166667	50.8333	50	0.0166667	0	0.000203333	0	NDDs <= CON	0.000122	0.01	0	#NAME?	0.619545	g__Candidatus_Stoquefichus	0	0	0	0	0	0	0	0	0	0	0	0	0	0	0	0	0	0	0	0	0	0	0	0	0	0	0	0	0	0	0	0	0	0
g__Tropheryma	0.251791	-0.0333333	51.1667	49.5	0.0333333	0	0.000192333	0	NDDs <= CON	0.0001154	0.02	0	#NAME?	0.563551	g__Tropheryma	0.00197	0	0	0	0	0	0	0	0	0	0	0	0	0	0	0	0	0	0.00957	0	0	0	0	0	0	0	0	0	0	0	0	0	0	0
g__Pseudescherichia	0.425983	-0.0166667	50.8333	50	0.0166667	0	0.0001875	0	NDDs <= CON	0.0001125	0.01	0	#NAME?	0.619545	g__Pseudescherichia	0	0	0	0	0	0	0	0	0	0	0	0	0	0	0	0	0	0	0	0	0	0	0	0	0	0	0	0	0	0	0	0	0.01125	0
g__Cronobacter	0.425983	-0.0166667	50.8333	50	0.0166667	0	0.000176167	0	NDDs <= CON	0.0001057	0.01	0	#NAME?	0.619545	g__Cronobacter	0	0	0	0	0	0	0	0	0	0	0	0	0	0	0	0	0	0	0	0	0	0	0	0	0	0	0	0	0	0	0	0	0	0
g__Dolosigranulum	0.425983	-0.0166667	50.8333	50	0.0166667	0	0.000170833	0	NDDs <= CON	0.0001025	0.01	0	#NAME?	0.619545	g__Dolosigranulum	0	0	0	0	0	0	0	0	0	0	0.01025	0	0	0	0	0	0	0	0	0	0	0	0	0	0	0	0	0	0	0	0	0	0	0
g__Bacteroidales_unclassified	0.425983	-0.0166667	50.8333	50	0.0166667	0	7.58333e-05	0	NDDs <= CON	4.55e-05	0.01	0	#NAME?	0.619545	g__Bacteroidales_unclassified	0	0	0	0	0	0	0	0	0	0	0	0	0	0	0	0	0	0	0	0	0	0	0	0	0	0	0	0	0	0	0	0	0	0
g__Serratia	0.425983	-0.0166667	50.8333	50	0.0166667	0	6.5e-05	0	NDDs <= CON	3.9e-05	0.01	0	#NAME?	0.619545	g__Serratia	0	0	0	0	0	0	0	0	0	0	0	0	0	0	0	0	0.0039	0	0	0	0	0	0	0	0	0	0	0	0	0	0	0	0	0
g__Alcaligenes	0.425983	-0.0166667	50.8333	50	0.0166667	0	6.18333e-05	0	NDDs <= CON	3.71e-05	0.01	0	#NAME?	0.619545	g__Alcaligenes	0	0	0	0	0	0	0	0	0	0	0	0	0	0	0	0	0	0	0	0	0	0	0	0	0	0	0	0	0	0	0	0	0	0
g__Synergistes	0.425983	-0.0166667	50.8333	50	0.0166667	0	5.68333e-05	0	NDDs <= CON	3.41e-05	0.01	0	#NAME?	0.619545	g__Synergistes	0	0	0	0	0	0	0	0	0	0	0	0	0	0	0	0	0	0	0	0	0	0	0	0	0	0	0	0	0	0	0	0	0	0
g__Facklamia	0.425983	-0.0166667	50.8333	50	0.0166667	0	5.35e-05	0	NDDs <= CON	3.21e-05	0.01	0	#NAME?	0.619545	g__Facklamia	0	0	0	0	0	0	0	0	0	0.00321	0	0	0	0	0	0	0	0	0	0	0	0	0	0	0	0	0	0	0	0	0	0	0	0
g__Microbacterium	0.425983	-0.0166667	50.8333	50	0.0166667	0	4.16667e-05	0	NDDs <= CON	2.5e-05	0.01	0	#NAME?	0.619545	g__Microbacterium	0	0	0	0	0	0	0	0	0	0	0	0	0	0	0	0	0	0	0	0	0	0	0	0	0	0	0	0.0025	0	0	0	0	0	0
g__Kluyvera	0.251791	-0.0333333	51.1667	49.5	0.0333333	0	3.81667e-05	0	NDDs <= CON	2.29e-05	0.02	0	#NAME?	0.563551	g__Kluyvera	0	0	0	0	0	0	0	0	0	0	0	0	0	0	0	0	0	0	0	0	0	0	0	0	0	0	0	0	0	0	0	0	0	0
g__Sphingobacterium	0.425983	-0.0166667	50.8333	50	0.0166667	0	3.46667e-05	0	NDDs <= CON	2.08e-05	0.01	0	#NAME?	0.619545	g__Sphingobacterium	0	0	0.00208	0	0	0	0	0	0	0	0	0	0	0	0	0	0	0	0	0	0	0	0	0	0	0	0	0	0	0	0	0	0	0
g__Negativicoccus	0.425983	-0.0166667	50.8333	50	0.0166667	0	2.23333e-05	0	NDDs <= CON	1.34e-05	0.01	0	#NAME?	0.619545	g__Negativicoccus	0	0	0	0	0	0	0	0	0	0	0	0	0	0	0	0	0	0	0	0	0	0	0	0	0	0	0	0	0	0	0	0	0	0
g__Treponema	0.425983	-0.0166667	50.8333	50	0.0166667	0	1.61667e-05	0	NDDs <= CON	9.7e-06	0.01	0	#NAME?	0.619545	g__Treponema	0	0	0	0	0	0	0	0.00097	0	0	0	0	0	0	0	0	0	0	0	0	0	0	0	0	0	0	0	0	0	0	0	0	0	0
g__Pluralibacter	0.425983	-0.0166667	50.8333	50	0.0166667	0	1.51667e-05	0	NDDs <= CON	9.1e-06	0.01	0	#NAME?	0.619545	g__Pluralibacter	0	0	0	0	0	0	0	0	0	0	0	0	0	0	0	0	0	0	0	0	0	0	0	0	0	0	0	0	0	0	0	0	0	0
g__Anaeroglobus	0.425983	-0.0166667	50.8333	50	0.0166667	0	1.26667e-05	0	NDDs <= CON	7.6e-06	0.01	0	#NAME?	0.619545	g__Anaeroglobus	0	0	0	0	0	0	0	0	0	0	0	0	0	0	0	0	0	0	0	0	0	0	0	0	0	0	0	0	0	0	0	0	0	0
g__Bacteroidetes_unclassified	0.425983	-0.0166667	50.8333	50	0.0166667	0	1.03333e-05	0	NDDs <= CON	6.2e-06	0.01	0	#NAME?	0.619545	g__Bacteroidetes_unclassified	0	0	0	0	0	0	0	0	0	0	0	0	0	0	0	0	0	0	0	0	0	0	0	0.00062	0	0	0	0	0	0	0	0	0	0
[truncated: 66 more columns]

## Sheet: Table S1E. Species
Table S1E. Species analysis.
ID	Pvalue	Effect_size	mean_rank_CON	mean_rank_NDDs	mean_occ_CON	mean_occ_NDDs	mean_abun_CON	mean_abun_NDDs	enrichment	mean_abun	mean_occ	FC	log2FC	Qvalue	ID	C001	C002	C003	C004	C005	C006	C007	C008	C009	C010	C011	C012	C013	C014	C015	C016	C017	C018	C019	C020	C021	C022	C023	C024	C025	C026	C027	C028	C029	C030	C031	C032	C033	C034
s__Faecalibacterium_prausnitzii	0.727629	-0.0416667	51.3333	49.25	1	0.975	11.5621	11.3186	NDDs <= CON	11.4647	0.99	0.978936	-0.030714	0.882133	s__Faecalibacterium_prausnitzii	15.1001	6.45935	17.9309	16.4077	8.93644	13.0731	11.7679	7.80516	13.4392	16.3292	10.8774	8.81539	12.5707	6.91677	7.25297	14.5606	11.2096	6.54631	23.1015	7.13543	10.489	2.1061	10.9506	12.6025	10.807	28.2112	14.4547	8.69669	5.23307	17.1633	0.54769	13.0814	3.48651	3.52411
s__Bacteroides_vulgatus	0.980233	-0.00333333	50.5667	50.4	0.733333	0.825	6.09784	6.08901	NDDs <= CON	6.09431	0.77	0.998553	-0.00208896	0.988421	s__Bacteroides_vulgatus	0	0	0	0	7.1587	6.43227	9.93229	0.77367	4.3088	0	0	6.95261	4.88349	3.52569	1.54272	9.07541	0	9.39042	5.39195	5.85189	17.0792	0.82875	26.6786	13.1553	16.3932	1.97918	0	2.68989	0	13.655	0	5.15221	5.05939	4.34646
s__Bacteroides_uniformis	0.179397	-0.158333	53.6667	45.75	0.8	0.7	5.24546	4.11485	NDDs <= CON	4.79322	0.76	0.78446	-0.350227	0.557947	s__Bacteroides_uniformis	6.584	22.6438	0	0	7.53671	4.24899	0.71985	1.51769	8.66046	1.26283	2.28616	3.45236	0.38749	14.0929	5.47415	7.01877	12.9327	7.5811	20.0289	11.0024	7.45205	2.65927	8.79409	0	6.64308	5.02595	0	1.48509	7.65811	1.16412	0	2.63194	7.10296	1.614
s__Ruminococcus_bromii	0.0713833	-0.212083	54.7417	44.1375	0.783333	0.675	5.00789	3.34004	NDDs <= CON	4.34075	0.74	0.666955	-0.584339	0.418881	s__Ruminococcus_bromii	3.26705	5.27858	7.59517	10.2435	2.94309	0.83105	0	5.1947	5.5797	0	0	0.00079	10.2511	9.40966	6.13571	3.97218	5.07622	0	9.07802	4.64314	16.0526	2.97349	2.42219	5.40049	1.5963	8.49362	12.1453	2.95812	4.94413	0.70024	0	0.00147	6.19232	0
s__Eubacterium_rectale	0.855671	-0.0216667	50.9333	49.85	0.666667	0.75	4.00618	4.26628	NDDs <= CON	4.11022	0.7	1.06493	0.0907534	0.909487	s__Eubacterium_rectale	0	0.12434	0	0	12.0712	19.905	0	17.101	0.19595	1.54253	0.00766	0	14.0501	6.53706	13.9965	5.58611	1.0608	1.69142	0.04431	5.87709	0.08087	14.3741	6.48135	5.16385	0.15556	0	0	9.30908	13.9653	3.4637	0	8.36666	0	0
s__Roseburia_faecis	0.652486	-0.0533333	51.5667	48.9	0.766667	0.725	2.72568	3.60638	NDDs <= CON	3.07796	0.75	1.32311	0.403938	0.819243	s__Roseburia_faecis	0.44407	3.21571	3.82406	0	7.37528	3.46853	0	0.58804	3.02305	8.86835	0	0	3.03293	4.9572	0.91602	5.67958	1.94271	1.56992	4.81161	0.51682	7.94614	0	0	0.42201	4.9122	6.19706	7.37933	4.57649	1.24398	2.3078	1.20293	0.07937	0	0
s__Bifidobacterium_pseudocatenulatum	0.0917516	-0.2	54.5	44.5	0.916667	0.85	3.11754	2.89433	NDDs <= CON	3.02826	0.89	0.928404	-0.107175	0.445575	s__Bifidobacterium_pseudocatenulatum	0	3.75902	4.87096	4.25208	0.62715	12.2848	2.44405	0.27581	0.82981	2.69411	7.7745	8.37339	0.91282	3.77124	2.7763	1.59696	1.70901	1.93892	0	0.85783	0.93013	0.67669	1.8294	1.76328	0.67913	3.80345	2.5544	9.02245	2.12933	1.31559	0	5.29572	16.0788	1.21318
s__Eubacterium_sp_CAG_180	0.0421123	-0.215	54.8	44.05	0.5	0.275	3.00244	2.31473	NDDs < CON	2.72736	0.41	0.770949	-0.375293	0.301567	s__Eubacterium_sp_CAG_180	0	12.591	15.4687	0	0.00463	0	0	5.3799	0	0	0	0.00278	2.56425	0	0.08612	0	3.95675	11.261	0	0	0.00876	0.03467	0	0	1.10659	15.7414	0	0	2.13938	0.07602	0	0.04071	0	0
s__Bifidobacterium_longum	0.863137	-0.0208333	50.9167	49.875	1	0.95	2.20341	3.26709	NDDs <= CON	2.62888	0.98	1.48274	0.568269	0.91627	s__Bifidobacterium_longum	2.09612	1.86883	2.0948	2.25332	2.85527	6.56631	1.14878	0.33839	0.33668	2.42244	1.77163	3.34749	0.61949	0.26479	0.47399	0.72954	1.7567	1.15767	2.28642	1.02405	0.61482	1.96374	0.35645	0.43429	0.18487	2.47223	0.7404	5.57121	1.91963	2.56765	13.8208	1.13512	4.90717	3.43183
s__Bacteroides_fragilis	0.0813405	-0.20625	54.625	44.3125	0.916667	0.675	1.94284	2.97137	NDDs <= CON	2.35425	0.82	1.52939	0.61296	0.419015	s__Bacteroides_fragilis	0.57959	2.95857	0.00945	0.20412	0.12223	0.02486	7.89511	0.01287	0	3.29517	2.47064	0.85395	0.74057	2.2609	0.01628	1.9015	2.18058	0.25124	0	0	2.44713	0	1.02482	0.7325	0.54646	0.00536	0	0.84534	7.20861	0.01318	4.37174	0.01559	2.13006	0.03329
s__Anaerostipes_hadrus	0.0153379	-0.2875	56.25	41.875	0.966667	0.875	2.71633	1.76576	NDDs < CON	2.3361	0.93	0.650054	-0.621369	0.212256	s__Anaerostipes_hadrus	0	3.04562	1.14392	4.80158	2.18321	1.68218	4.39307	0.22666	0.79023	4.47045	14.1252	0.15528	1.40938	1.73301	1.62165	4.70078	1.66721	0.34011	2.44853	1.56647	1.67979	0.55276	3.08635	2.29054	10.6977	2.41542	1.31364	9.73854	1.10869	1.49779	5.51685	0.812	9.05976	3.19907
s__Bacteroides_plebeius	0.7598	0.0266667	49.9667	51.3	0.2	0.25	2.25675	1.50954	CON <= NDDs	1.95787	0.22	0.668898	-0.580141	0.89945	s__Bacteroides_plebeius	0	0	0	20.846	0	3.72974	21.9578	15.8218	0	0	0	0	0	0	0	0	0	0	0	0	0	0.0172	0	0	0	0	0	0	0	0	0	9.34812	0	0
s__Fusicatenibacter_saccharivorans	0.0398768	-0.24375	55.375	43.1875	0.916667	0.925	2.17803	1.51573	NDDs < CON	1.91311	0.92	0.695916	-0.523016	0.290482	s__Fusicatenibacter_saccharivorans	0.57296	2.90167	1.02183	1.96846	6.4571	1.15949	2.79992	0.8016	5.06295	6.74594	0	1.14634	4.56966	0	1.34694	1.07765	1.51145	3.14072	2.44902	0.19193	4.39263	0.62322	1.60192	2.0716	0.48467	1.76931	0	8.53601	1.55701	8.73846	0.75712	0.56303	0	0.29075
s__Bacteroides_dorei	0.179587	-0.133333	53.1667	46.5	0.383333	0.25	2.15266	1.38734	NDDs <= CON	1.84653	0.33	0.644478	-0.633798	0.557947	s__Bacteroides_dorei	17.4705	0	0	0	7.58378	0	0	0.21299	4.01358	0	0	0	0.85732	7.65123	0	0	24.7181	0.09377	0.52156	0	0	0.2476	0	0	8.05832	0	0	0.00056	7.43626	3.02198	0	0.06318	0	0
s__Blautia_wexlerae	0.0241314	-0.2675	55.85	42.475	1	1	2.05024	1.41626	NDDs < CON	1.79665	1	0.690775	-0.533713	0.230729	s__Blautia_wexlerae	0.10672	0.50708	1.16532	1.18328	1.57148	0.40518	2.20667	0.0719	0.59126	4.55664	15.7187	4.85377	0.78261	1.84598	3.38374	2.67141	0.93116	0.22475	0.99017	2.06592	0.47428	0.43486	1.37671	1.97014	0.13185	2.73537	9.44564	0.93539	0.52801	1.59105	0.36617	0.82321	2.01097	8.74614
s__Roseburia_inulinivorans	0.294161	-0.124167	52.9833	46.775	0.833333	0.75	2.12454	1.27518	NDDs <= CON	1.78479	0.8	0.600216	-0.736445	0.619545	s__Roseburia_inulinivorans	15.7343	0	0.15216	0	2.96337	2.76836	0.23565	2.3266	2.21562	10.8401	0	18.9096	6.5261	4.82279	3.83982	2.55744	0.72434	0.08827	0.08844	0.11092	0.60116	0.00557	0.42671	4.15347	4.17022	0.61293	1.06803	0.01573	0.72776	0.95422	0.11013	0.00871	0	0
s__Ruminococcus_gnavus	0.846321	-0.0233333	50.9667	49.8	0.866667	0.825	1.46659	2.12109	NDDs <= CON	1.72839	0.85	1.44628	0.532345	0.909487	s__Ruminococcus_gnavus	0.71968	0.74716	0.02985	4.20769	0.15685	0	0.89717	0	0.05966	0.02428	7.42472	4.32276	0.45277	0.34232	0.91257	0.7005	0.26626	0.00479	0.15663	0.00344	0.35053	0.00182	0.01505	0.23803	0	0.41887	0.52905	1.60351	0.15543	0.325	0.65825	0.84311	12.852	2.965
s__Alistipes_putredinis	0.715262	-0.0408333	51.3167	49.275	0.5	0.5	1.83801	1.53391	NDDs <= CON	1.71637	0.5	0.834551	-0.260928	0.870888	s__Alistipes_putredinis	0.00176	0	0	0	6.24121	1.84834	0	0	3.32178	0	0.9656	0	0	2.6774	2.64195	0	4.31687	5.26995	5.42079	4.21627	4.45157	17.0756	0	3.20457	1.51919	0	0	0	5.2331	0.10597	0	2.69839	0	0
s__Bacteroides_thetaiotaomicron	0.648646	-0.0541667	51.5833	48.875	0.8	0.8	1.3645	2.18713	NDDs <= CON	1.69355	0.8	1.60289	0.680673	0.815634	s__Bacteroides_thetaiotaomicron	0	2.96484	0	0	0.5897	0.2942	2.92258	0.02389	0.94258	0	0.00951	0.5854	0.09014	0.75541	0.82112	1.98352	0	0.46952	0.31528	3.86952	0	0.4324	0	0.7632	0.50672	0	16.8312	0	0.33976	0.42586	4.84119	0.30007	2.97567	1.71243
s__Bifidobacterium_adolescentis	0.0326349	0.241667	45.6667	57.75	0.5	0.625	0.773803	2.91295	CON < NDDs	1.62946	0.55	3.76446	1.91244	0.255846	s__Bifidobacterium_adolescentis	0.73518	0	6.84193	2.1309	1.05616	0	0	0.13833	0	0	0	0.74837	1.02778	0.31895	0.4489	0.53888	0	0	0	0.0431	0.14271	3.41734	3.27357	0	0	4.75951	0.19649	0	1.84454	0	0	2.98719	0	0
s__Akkermansia_muciniphila	0.0187074	-0.275833	56.0167	42.225	0.8	0.6	2.10336	0.37414	NDDs < CON	1.41167	0.72	0.177877	-2.49104	0.212256	s__Akkermansia_muciniphila	0	0	0.62246	0.06481	0.00628	0	0	0.01714	1.43415	0	0.00368	1.40904	0.0384	0.18704	0.05258	0.12232	1.06949	0.00216	0.58927	1.21892	0.04232	7.0877	0.15085	0.48257	0.16203	0.04253	0.01566	0.01348	0.29009	0.0005	36.8553	0.07885	0.01658	23.9504
s__Eubacterium_eligens	0.00711487	-0.31875	56.875	40.9375	0.916667	0.775	1.51398	0.948058	NDDs < CON	1.28761	0.86	0.626202	-0.6753	0.13743	s__Eubacterium_eligens	5.05824	2.84422	0.77197	1.06999	0.31675	2.65128	5.97861	1.88498	2.23527	2.17125	2.98722	2.02143	2.15194	4.05796	0.60982	15.2319	0.39224	2.29802	0	1.06133	0.75557	1.22879	1.44164	0.3707	4.0927	0.23497	0.73151	0.00404	0.53899	0.83106	0.0374	0.51871	0	1.47398
s__Prevotella_copri	0.081904	0.120833	48.0833	54.125	0.0833333	0.2	0.36372	2.64147	CON <= NDDs	1.27482	0.13	7.26238	2.86044	0.419015	s__Prevotella_copri	0	0	0	0	0	0	0	0	0	1.86839	0	0	0	0	0	0	0	0	0	0	0	4.67085	0	15.277	0	0	0	0	0	0	0	0	0	0
s__Roseburia_intestinalis	0.0191225	-0.274167	55.9833	42.275	0.766667	0.6	1.63638	0.685711	NDDs < CON	1.25611	0.7	0.41904	-1.25484	0.212256	s__Roseburia_intestinalis	0	2.00629	0	3.68195	0.00876	0.00198	3.58023	5.84541	5.06193	0	0.14718	0	0.00293	1.00008	3.37604	0.22285	1.86449	0.15531	0	0.50966	0.10905	0	0	0	1.71979	1.50849	0	0.19392	1.12813	1.15952	0.33351	7.6322	0.06886	1.00447
s__Alistipes_finegoldii	0.0837271	-0.2	54.5	44.5	0.65	0.6	1.43367	0.648756	NDDs <= CON	1.1197	0.63	0.452514	-1.14397	0.419015	s__Alistipes_finegoldii	0.40644	0	5.85968	0	0	0.09689	0	0.03053	0.79784	0	0	0	0.51994	0	0.9146	0	3.7013	0.57747	2.60212	2.78434	2.29225	0.7326	2.21263	5.83054	0.37095	0.20029	0	0	1.28801	0	0	2.79553	0	2.07538
s__Bacteroides_ovatus	0.294565	-0.123333	52.9667	46.8	0.75	0.7	0.820111	1.56323	NDDs <= CON	1.11736	0.73	1.90612	0.93064	0.619545	s__Bacteroides_ovatus	4.66675	0	0	0	1.11393	0.29665	0.08351	0.00231	3.69326	0	0.48389	0.21533	0.72978	0	1.00198	0	0.40943	0.12729	1.37445	0.06541	2.96083	1.04287	0	0.75834	0.76306	0.70887	0.48243	0.67751	2.21242	0.41595	0	0.82386	0	4.94687
s__Bacteroides_stercoris	0.0703234	0.174167	47.0167	55.725	0.233333	0.4	0.720782	1.4653	CON <= NDDs	1.01859	0.3	2.03293	1.02356	0.415547	s__Bacteroides_stercoris	0	0	0	0	0	0.19553	0	0.59805	0	0	0	2.36544	0.86125	0	0.76623	0	0	17.8267	0	1.76949	0	0.2364	0	0.47496	0.83702	0	0	0	0	0	0	0	0	0
s__Collinsella_aerofaciens	0.766176	0.035	49.8	51.55	0.65	0.7	0.905663	1.17727	CON <= NDDs	1.01431	0.67	1.2999	0.378404	0.89945	s__Collinsella_aerofaciens	0	0	3.25478	0	0.40985	0.81099	0.67951	2.51424	1.01364	0	0	2.44741	1.1026	3.41517	1.19594	0	0.89974	1.0253	1.19478	0.95703	0.57301	1.44926	0.92462	0	0	0.94503	0.85909	3.75126	2.52033	0	0	2.8192	0	0.3182
s__Lachnospira_pectinoschiza	0.888848	0.0158333	50.1833	50.975	0.483333	0.5	1.09124	0.718673	CON <= NDDs	0.942214	0.49	0.658583	-0.602562	0.934097	s__Lachnospira_pectinoschiza	17.8149	5.55097	0	0	1.04368	0.02343	9.33304	1.13002	1.26637	0	0	0	11.1418	3.25757	0	0	0.36717	0.0007	0.81323	0.10155	0.24989	1.19411	0	0	1.953	0.24422	0	0	0.59613	3.31811	0	0.6825	0	0
s__Escherichia_coli	0.812811	-0.0283333	51.0667	49.65	0.833333	0.725	0.816272	0.982347	NDDs <= CON	0.882702	0.79	1.20346	0.267183	0.909487	s__Escherichia_coli	0.05179	0.31706	0.39214	0.08199	0.59897	0	0.02713	0.0927	0.04299	0.07533	0.32679	0.05109	0.01293	0	0.06917	0.00505	0	0	0.0221	0.43978	0.01067	0.16539	0.28258	0.02683	0	0.00502	0.0025	0.59095	1.31125	3.70887	4.63009	0	0.03077	1.61494
s__Bacteroides_caccae	0.159589	0.151667	47.4667	55.05	0.366667	0.55	0.561509	1.20808	CON <= NDDs	0.820137	0.44	2.15148	1.10533	0.557947	s__Bacteroides_caccae	0	0	1.18678	0	0	0.1845	0	0	0.76013	9.55559	0	0	0.37915	0	0	0	0	1.27244	0.34142	1.88872	1.23575	0.71092	0	0	0	0	0	0	0	0	0	1.16982	0	3.4309
s__Megamonas_funiformis	0.306651	0.085	48.8	53.05	0.166667	0.25	0.587673	1.01282	CON <= NDDs	0.757731	0.2	1.72344	0.785287	0.619545	s__Megamonas_funiformis	0	0	0	0	0.00115	0	0	0	0.30849	0	0	0	3.72635	0	0	0	0	0	0.96218	0	0	0	0	0	1.76527	0	0	0	0.17217	19.6971	0	0.70752	0	0
s__Coprococcus_eutactus	0.621651	-0.04125	51.325	49.2625	0.216667	0.175	0.759961	0.696974	NDDs <= CON	0.734766	0.2	0.917118	-0.124821	0.788731	s__Coprococcus_eutactus	0	0	0	0	0	0	0	0.19734	0	0	0	0	0	0	0	2.84093	2.04116	0	0	10.7841	0	0	0.8092	0	2.57493	0	0	0	0.1938	0	0	1.16524	0	0
s__Ruminococcus_bicirculans	0.27169	-0.129167	53.0833	46.625	0.733333	0.7	0.786757	0.644149	NDDs <= CON	0.729714	0.72	0.818739	-0.288524	0.60099	s__Ruminococcus_bicirculans	0	0.49871	1.53553	1.6278	1.04351	0.6491	1.13572	0.8455	6.19147	0	0	0.00925	1.91981	0.48575	0.63923	1.65792	0.49307	4.54167	0.95032	1.12334	1.3425	0	0.23002	0.01738	0.50867	0.13074	1.82798	0.02106	0.24852	0.01584	0.31449	1.24492	0	0
s__Streptococcus_thermophilus	0.485424	-0.075	52	48.25	0.45	0.4	0.89714	0.470907	NDDs <= CON	0.726647	0.43	0.524898	-0.929891	0.681368	s__Streptococcus_thermophilus	0	0	4.05063	0	0.01419	0	0	0	0	0	20.644	0	0	0	0	0	0.59552	0	0	0.11787	0	0	5.13836	0.00692	0.46344	0.00281	2.61481	0.02166	1.74584	0	0.05315	0	0.01071	0
s__Parabacteroides_distasonis	0.477248	-0.0833333	52.1667	48	0.7	0.675	0.722947	0.700645	NDDs <= CON	0.714026	0.69	0.96915	-0.0452076	0.672124	s__Parabacteroides_distasonis	1.06319	2.44432	1.13823	0	0.36228	0.45305	0.30003	0.31647	0.29176	0	0.7268	0.40153	0.29552	0.76968	0.18593	0	0	1.16697	0.27274	1.12906	1.82618	1.01348	0	0	0.28153	0.31466	0	1.3496	1.78067	0.40947	0	0.3746	0	0
s__Coprococcus_comes	0.310037	-0.115417	52.8083	47.0375	0.583333	0.525	0.680279	0.663385	NDDs <= CON	0.673521	0.56	0.975166	-0.0362796	0.619545	s__Coprococcus_comes	0.15819	0	0	0	0	0.21469	1.83914	0.60813	1.63875	0	0	3.91005	1.17345	0	2.71992	2.70251	0.43783	0.08238	0	1.41165	0	0.83835	0.7811	1.01065	1.76398	0.77316	0	0	0.98278	0.79725	0	1.85014	2.24818	0
s__Ruminococcus_torques	0.592269	0.06	49.3	52.3	0.483333	0.55	0.538121	0.673658	CON <= NDDs	0.592336	0.51	1.25187	0.324087	0.765241	s__Ruminococcus_torques	0	0	0	0	0	1.17093	0	1.1341	0.24929	2.15816	0	0	0.18545	0	4.85367	0	1.61286	0.46759	0.06804	2.4	0	0	3.06757	0	0.92102	0.02255	0	2.96228	2.64946	0.30048	0	1.28885	0	0
s__Streptococcus_salivarius	0.00148934	-0.376667	58.0333	39.2	1	0.95	0.685124	0.337345	NDDs < CON	0.546012	0.98	0.492386	-1.02214	0.074029	s__Streptococcus_salivarius	0.06757	0.74219	0.35946	0.31629	0.19411	1.17856	0.25096	0.16799	0.77699	0.59881	0.30833	0.83422	0.27906	0.67539	0.96001	0.71037	0.40225	1.10969	0.23103	0.95556	0.07511	0.39267	0.67362	0.18182	0.01676	0.39115	0.37863	1.79128	0.66839	0.12761	0.37749	0.11561	0.31838	0.23192
s__Parabacteroides_merdae	0.506045	0.0675	49.15	52.525	0.316667	0.4	0.445527	0.60301	CON <= NDDs	0.508521	0.35	1.35348	0.436669	0.697566	s__Parabacteroides_merdae	0	0	0	0	0.65523	0.25214	0.70287	0.99819	2.86838	0	0	0.2705	0	0	0	0	0	2.51539	1.84206	1.56276	1.9903	2.99582	0	0	0	0.44637	0	0	0	0	0	0.805	0	0
s__Roseburia_hominis	0.0601763	-0.221667	54.9333	43.85	0.783333	0.75	0.656953	0.26062	NDDs <= CON	0.49842	0.77	0.396711	-1.33384	0.38816	s__Roseburia_hominis	0.72876	0.11874	0.70892	6.37224	2.75618	0.45096	0	0.11495	0.15156	6.63151	0	0.06256	0.07676	2.02213	1.68548	1.90711	0.5325	0.44829	0.00822	2.49295	0.33835	0.70347	0	0.75172	0.01801	0.99036	0.57082	0.00201	0.49465	0.12459	0.00245	0	0	0
s__Bifidobacterium_bifidum	0.3605	0.0891667	48.7167	53.175	0.266667	0.375	0.494925	0.4764	CON <= NDDs	0.487515	0.31	0.96257	-0.0550367	0.619545	s__Bifidobacterium_bifidum	0	0	1.75118	1.62643	0	0	0	0.76188	0.27358	0	0	2.4662	0	0.23911	0	0	0	0	0	0	0	0	2.33991	0	0	0	0	2.27445	3.19017	0	4.27791	0	0	0
s__Dorea_longicatena	0.351248	-0.109167	52.6833	47.225	0.7	0.675	0.507015	0.437826	NDDs <= CON	0.479339	0.69	0.863537	-0.21167	0.619545	s__Dorea_longicatena	0.82378	0	0	0	0.97373	0.12321	0.33124	0.11278	0.45401	0.78046	0	0.89273	0.53716	0.31437	0.4937	0	0.82833	0.48528	1.27763	1.46111	0.36299	0.95727	0	1.4225	0.72631	0	0	1.64962	0.68149	0.23417	0.97588	0.47305	0	0
s__Tyzzerella_nexilis	0.762063	-0.0333333	51.1667	49.5	0.466667	0.45	0.669661	0.15017	NDDs <= CON	0.461865	0.46	0.224248	-2.15683	0.89945	s__Tyzzerella_nexilis	0	0.00654	0	0.01283	0	0	0.08453	0	0	0	0.18879	0.14372	0.00865	0	0	0.25063	0	0	0.0113	0	0	0	0.05715	0	0	0.01498	2.20274	0.00151	0.05166	0	0.49531	0	6.5532	1.90407
s__Veillonella_parvula	0.586887	0.0645833	49.2083	52.4375	0.816667	0.825	0.151049	0.900566	CON <= NDDs	0.450856	0.82	5.96207	2.57581	0.761782	s__Veillonella_parvula	0.02842	0.01056	0.05846	0.03955	0	0.16704	0.02604	0.19041	0.03348	0.01567	0.00947	0.1818	0.01468	0.31065	0.71675	0.01966	0.03091	0.06069	0.05457	0.01008	0	0	0.03387	0.13317	0	0.0369	0.07836	0.29154	0.03714	0	0	0.45962	0.3918	0.10308
s__Flavonifractor_plautii	0.868671	0.02	50.1	51.1	0.983333	0.95	0.397956	0.525967	CON <= NDDs	0.449161	0.97	1.32167	0.402364	0.919833	s__Flavonifractor_plautii	0.12109	0.87952	0.70049	0.81483	0.28572	0	0.2379	0.01318	0.10305	0.05213	0.6908	0.31036	0.01743	0.06249	0.20788	0.42075	0.11679	0.01782	1.92346	0.13865	0.14387	0.01895	0.22611	0.23146	0.01045	0.72989	0.99892	0.1256	0.26507	0.01246	0.66251	0.19928	0.83864	2.06225
s__Bifidobacterium_breve	0.453891	-0.08	52.1	48.1	0.466667	0.35	0.230422	0.772789	NDDs <= CON	0.447369	0.42	3.3538	1.7458	0.654501	s__Bifidobacterium_breve	0	0.08546	0.57129	0.1636	0	0.17022	0.02174	0	0.03524	0	2.36466	0.27885	0	0	0	0.0033	0	0	0	0	0.00576	0.13718	0	0.009	0	0.50549	0.61472	0.15316	0.44772	0	0	0	0.96031	0.04913
s__Firmicutes_bacterium_CAG_83	0.49558	-0.0804167	52.1083	48.0875	0.75	0.725	0.477495	0.373867	NDDs <= CON	0.436044	0.74	0.782975	-0.352961	0.689893	s__Firmicutes_bacterium_CAG_83	0.04177	1.19506	0.81934	0	0.4988	0.21021	0	0.00377	1.2317	0	0	0	0.04572	0.27006	1.47247	0	0.62521	3.34412	0.52358	2.04742	0.85176	0.6999	0.24675	0.30043	0.18012	0	0.67249	0.11882	0.19435	0.10614	0.0131	0.56558	0	0
s__Bacteroides_xylanisolvens	0.602956	-0.0566667	51.6333	48.8	0.466667	0.425	0.41559	0.428878	NDDs <= CON	0.420905	0.45	1.03197	0.0454058	0.775491	s__Bacteroides_xylanisolvens	0	0	0	7.99556	0.57221	0.70817	0	0.13185	0.03441	0	0.03602	0	0.27436	0	0	0	0	0.61906	0.12555	0.84493	0.01691	0.0448	0	0	0	0	0	0	0.09717	0	0	0.00468	8.11211	0
s__Parasutterella_excrementihominis	0.0162455	-0.283333	56.1667	42	0.833333	0.675	0.462797	0.283094	NDDs < CON	0.390916	0.77	0.611703	-0.709096	0.212256	s__Parasutterella_excrementihominis	0.76805	2.46329	0.51057	0	0.03075	0	0.23499	0.03098	0.50972	0	0.28636	0.20961	0.26216	0.52848	0.72211	1.54585	0	0.86315	0.03277	0.15107	0.53489	0.53274	0	0.31862	0.81698	0.35091	0.12869	0.32045	0	0.73278	0.90383	0.00417	0.37834	3.32798
s__Eubacterium_sp_CAG_38	0.19853	-0.150833	53.5167	45.975	0.75	0.65	0.490669	0.237082	NDDs <= CON	0.389234	0.71	0.483182	-1.04936	0.557947	s__Eubacterium_sp_CAG_38	0	0	0.03413	0.28633	0	0.16474	0.02962	3.42368	0.03422	0	0.67205	0	0.26077	0.16467	0.16388	0.40201	0.05492	0.292	0.23043	0.00625	0.18833	0	3.30435	0.80745	0.42568	0.01559	0	2.31475	0.06299	1.91374	0.06533	0.44263	0.03239	0.1557
s__Ruthenibacterium_lactatiformans	0.00622241	-0.324167	56.9833	40.775	0.933333	0.8	0.510608	0.201049	NDDs < CON	0.386784	0.88	0.393744	-1.34467	0.128242	s__Ruthenibacterium_lactatiformans	0.1171	0.62803	0.08581	0.54953	0.18098	0.01548	0	0	0.17816	0.03809	0.29934	0.14751	0.04097	0.00413	0.50271	0.01276	0.17745	0.06234	0.52188	0.25056	0.33888	0.1968	0.07781	0.36859	0.00964	0.39738	0.5072	0.03045	0.2665	0	5.35133	0.21524	0.28375	1.01587
s__Bacteroides_coprocola	0.0467706	0.133333	47.8333	54.5	0.0666667	0.2	0.293069	0.524443	CON < NDDs	0.385619	0.12	1.78948	0.839544	0.318719	s__Bacteroides_coprocola	0	0	0	0	0	0	0	0	0	0	0	0	0	0	0	0	0	0	0	0	1.03545	1.11753	0	0	0	0	0	0	0	0	0	12.0504	0	0
s__Prevotella_buccae	0.771717	0.00875	50.325	50.7625	0.0166667	0.025	0.000605167	0.92082	CON <= NDDs	0.368691	0.02	1521.6	10.5714	0.89945	s__Prevotella_buccae	0	0	0	0	0	0	0	0	0	0	0	0	0	0	0	0	0	0	0	0	0	0	0	0	0	0	0	0	0	0	0	0	0	0
s__Dialister_sp_CAG_357	0.337335	0.0433333	49.6333	51.8	0.0333333	0.075	0.105031	0.678908	CON <= NDDs	0.334582	0.05	6.46386	2.6924	0.619545	s__Dialister_sp_CAG_357	0	0	0	0	0	0	0	0	0	0	0	0	0	0	0	0	0	0	0	0.1769	0	0	0	0	0	0	0	0	0	0	0	0	0	0
s__Ruminococcus_lactaris	0.441372	-0.0766667	52.0333	48.2	0.35	0.3	0.410115	0.209174	NDDs <= CON	0.329738	0.33	0.510037	-0.971327	0.638903	s__Ruminococcus_lactaris	0	0.98758	0.00571	0	0.0476	2.03039	0	0.0287	0.67981	0	0	0	0	0	4.90092	2.0057	0.53064	0	0	0.10048	0	1.52563	0	0	0.42902	0	0	0	0	0	0	0.13694	0	0
s__Eubacterium_hallii	6.15183e-05	-0.474583	59.9917	36.2625	0.95	0.775	0.402858	0.194296	NDDs < CON	0.319433	0.88	0.482293	-1.05202	0.0320259	s__Eubacterium_hallii	0.26386	0	0.09174	1.04889	0.47558	0.02669	0.05175	0.09302	0.20732	0.69253	0.12121	0.50654	0.18921	0.04217	0.26003	0.33224	0.38032	0.22928	0.12206	0.20611	0.25543	0.91667	0.88482	1.17164	0.0626	0.07629	0.40225	1.2745	1.0418	0.53515	0.29938	0.61043	0.27591	0.06212
s__Klebsiella_pneumoniae	0.813462	-0.0216667	50.9333	49.85	0.266667	0.225	0.230449	0.402548	NDDs <= CON	0.299289	0.25	1.7468	0.80471	0.909487	s__Klebsiella_pneumoniae	0	0.01932	0	0	0.01083	0	0	0	0	0	0	0	0	0	7.47145	0	0	0	0	0	0	0	0	0	0	0	0	0	0	0	0	0	0.14779	0
s__Agathobaculum_butyriciproducens	0.0189667	-0.277917	56.0583	42.1625	0.883333	0.825	0.370496	0.178924	NDDs < CON	0.293867	0.86	0.482932	-1.05011	0.212256	s__Agathobaculum_butyriciproducens	0.42049	0.06345	0	0.44965	0.25449	0.99572	0	0.05658	0.13408	1.16122	0.01531	0.92673	0.30712	2.45761	0.5691	0.49651	0.17374	0.2722	0.01008	0.20789	0.41155	0.32508	0.6157	0.6155	0.13747	0.27168	0	1.35081	0.17264	0.10848	0	0.25902	0	0.51163
s__Eubacterium_siraeum	0.539281	0.06	49.3	52.3	0.283333	0.35	0.37999	0.144079	CON <= NDDs	0.285626	0.31	0.379165	-1.3991	0.718568	s__Eubacterium_siraeum	0	0	0.01261	0	0	0	0	0.01273	1.70613	0	0	0	0	0	0.02379	0	0.01665	0	0	0	0	0	0	7.71927	2.61959	0	0.06412	0	0.15328	0	0	0.02389	0	0
s__Sellimonas_intestinalis	0.0149166	-0.2825	56.15	42.025	0.733333	0.525	0.339222	0.204201	NDDs < CON	0.285214	0.65	0.601968	-0.732241	0.212256	s__Sellimonas_intestinalis	0.01928	1.69892	1.1612	0.21642	0.03887	0	0	0	0.3037	0	0.36851	0.33187	0	0.09272	0.72331	0.67888	0	0.00646	0.68416	0.00686	0.4524	0	0.49908	0.86236	0	0.39486	0.53265	0.09649	0.404	0	1.29941	0	0.50369	0.9799
s__Gemmiger_formicilis	0.0700045	0.213333	46.2333	56.9	0.716667	0.8	0.245008	0.322128	CON <= NDDs	0.275856	0.75	1.31476	0.394801	0.415547	s__Gemmiger_formicilis	0	0.07071	0.0215	0	0.7372	0.53334	0.00689	0	0.1975	3.18314	0.01635	1.49688	0.09382	0.05211	0.02441	0.39234	0.76644	0.06621	0.21051	0.78342	0	0.15958	0.03244	0.45958	0.22221	0.24205	0	0.09719	0.05287	0.8537	0.35602	0	0	0
s__Proteobacteria_bacterium_CAG_139	0.114687	-0.184167	54.1833	44.975	0.766667	0.55	0.244065	0.313963	NDDs <= CON	0.272024	0.68	1.28639	0.363332	0.479757	s__Proteobacteria_bacterium_CAG_139	0.03055	0.11402	2.10875	0	0.85122	0	1.20013	0	0.02702	0	0.30036	0.70987	0.30597	0.02072	0.04078	0.04908	0	0.25379	0	0.00582	0.01839	0.08195	0	0.01388	0.03485	0.01764	1.23325	0.01903	0	0.02707	0.03105	0	0.09647	1.23892
s__Eubacterium_sp_CAG_251	0.367989	-0.0583333	51.6667	48.75	0.133333	0.075	0.263748	0.22928	NDDs <= CON	0.249961	0.11	0.869315	-0.202049	0.619545	s__Eubacterium_sp_CAG_251	0	0	0	2.84269	0	2.84192	0	0	0	0	0	4.34027	0	2.98844	0	0	0	0	0	0	0	0.18386	0	0	0	0	0	0	0	0	0	0	0	0
s__Eubacterium_sp_CAG_274	0.824549	0.0233333	50.0333	51.2	0.366667	0.4	0.164374	0.343798	CON <= NDDs	0.236144	0.38	2.09155	1.06458	0.909487	s__Eubacterium_sp_CAG_274	0	1.20905	0	0	0	0	0	0	0	1.06897	0	0	0	0	0	0	0.2496	0.02326	0.1159	0	0	0	0.29094	0	0.63559	0	0	0.3461	0	1.8828	0	0	0	1.52875
s__Barnesiella_intestinihominis	0.4346	-0.0675	51.85	48.475	0.233333	0.2	0.309702	0.093391	NDDs <= CON	0.223177	0.22	0.301552	-1.72952	0.630991	s__Barnesiella_intestinihominis	0	0	0	0	0	0	0	0	2.1643	0	0	0	0	0	0	0.42863	0	0	0	1.78966	0	3.56274	0	0	0.42447	0	0	0	1.1439	0	0	1.21309	0	0
s__Erysipelatoclostridium_ramosum	0.814383	-0.0279167	51.0583	49.6625	0.783333	0.625	0.170846	0.295242	NDDs <= CON	0.220604	0.72	1.72812	0.789206	0.909487	s__Erysipelatoclostridium_ramosum	0.01276	0.04252	0.0073	0.31465	0.02001	0	0.13494	0.00745	0.13218	0.01838	0.11826	0.19405	0.00728	0	0.02922	0.3171	0.00067	0	0.00294	0.14946	0.10634	0.00121	0.02867	0	0	0.07409	0.01454	0.07226	0	0	1.1969	0.00527	0.56329	0.0275
s__Butyrivibrio_crossotus	0.794003	0.00791667	50.3417	50.7375	0.0166667	0.025	0.31152	0.0700127	CON <= NDDs	0.214917	0.02	0.224745	-2.15364	0.900349	s__Butyrivibrio_crossotus	0	0	0	0	0	0	0	0	0	0	0	0	0	0	0	0	0	0	0	0	0	0	0	0	0	0	0	0	0	0	0	0	0	0
s__Bacteroides_eggerthii	0.0930524	0.0991667	48.5167	53.475	0.05	0.15	0.044281	0.470593	CON <= NDDs	0.214806	0.09	10.6274	3.40972	0.447002	s__Bacteroides_eggerthii	0	0	0	0	0	0	0	0.11874	2.13208	0	0	0	0	0	0	0	0	0	0	0	0	0	0	0	0	0	0	0.40604	0	0	0	0	0	0
s__Bacteroides_cellulosilyticus	0.5901	-0.0466667	51.4333	49.1	0.233333	0.2	0.263151	0.133206	NDDs <= CON	0.211173	0.22	0.506198	-0.982226	0.763606	s__Bacteroides_cellulosilyticus	0	1.34861	0	0	0.47306	0	0.06065	0	0.12187	0.49908	0	0	0	0	0	0	0	0.13088	0	0.82802	0	0	0	0	0	0	5.51615	0	0.11914	0	0	0	0	0
s__Phascolarctobacterium_faecium	0.589005	-0.0558333	51.6167	48.825	0.383333	0.35	0.237321	0.170848	NDDs <= CON	0.210732	0.37	0.719904	-0.474124	0.763357	s__Phascolarctobacterium_faecium	0	0	0	0	0.65509	0.01524	0.82374	0	0	0	0.57993	0.36552	0	0	0.26539	0	0.51371	1.54306	1.32135	0.68746	0	0	0	0	0	1.34394	0	0.13349	0.77123	0.06899	0	0	0	0
s__Oscillibacter_sp_57_20	0.516334	0.0741667	49.0167	52.725	0.55	0.6	0.221924	0.188729	CON <= NDDs	0.208646	0.57	0.850424	-0.233746	0.709676	s__Oscillibacter_sp_57_20	0	0.31039	0.18062	0	0.12291	0.11248	0	0.27502	0.29303	0.03636	0.01212	0.02001	0.26709	0.20747	0	0	0.0657	1.37147	0	0.48445	0	1.64576	0	0.4688	0.249	0	0	0	0.60265	0.11575	0	0.22237	0	0
s__Eisenbergiella_massiliensis	0.0692984	-0.201667	54.5333	44.45	0.566667	0.4	0.16146	0.269673	NDDs <= CON	0.204745	0.5	1.67021	0.740031	0.415299	s__Eisenbergiella_massiliensis	0	0	0.2616	0.19836	0	0	0	0	0.02198	0	0.35895	0.07226	0	0.00857	0	0	0	0	0.14805	0.00629	0.02643	0	0	0.01018	0	0.01623	1.11539	0	0.05122	0	1.28952	0.01061	0.63135	1.81773
s__Dorea_formicigenerans	0.492215	-0.0804167	52.1083	48.0875	0.683333	0.675	0.22073	0.180408	NDDs <= CON	0.204601	0.68	0.817324	-0.29102	0.687474	s__Dorea_formicigenerans	0	0	0	0	0.30279	0.22422	0.09552	0.16965	0	1.32691	0	0.246	0.09153	0.08447	0.63756	0	0.16616	0.19583	0	0.35688	0.15849	0.74323	0	0.22172	0.0561	0.20581	0	1.52992	0.44326	0.12252	0.66109	0.11214	0	0
s__Odoribacter_splanchnicus	0.145329	-0.154167	53.5833	45.875	0.45	0.35	0.25353	0.126207	NDDs <= CON	0.2026	0.41	0.497799	-1.00637	0.557947	s__Odoribacter_splanchnicus	0.45463	0	0	0	0	0.25641	0	0	0.44289	0	0.03754	0	0.23555	0.50534	0	0	0	0.80029	0	1.17132	0.52781	1.72053	0	0	0.21151	0	0	0	0.34936	0.02248	0	0.8461	0	0
s__Blautia_obeum	0.0248026	-0.264167	55.7833	42.575	0.8	0.675	0.241066	0.12496	NDDs < CON	0.194624	0.75	0.518365	-0.94796	0.230729	s__Blautia_obeum	0.09314	0.18568	0.08417	0.13142	0.04441	0.00635	0	0.21606	0.00886	0.48188	0	1.46666	0.60691	0.19623	0.07782	0	0.30736	0.12724	0.27359	0.3722	0.58335	1.24141	0	0.21249	0.00773	0.24294	0.1181	0.30274	0.18228	0.08422	0.12688	0.30841	0	0
s__Eubacterium_ventriosum	0.956388	-0.00666667	50.6333	50.3	0.583333	0.6	0.222136	0.142855	NDDs <= CON	0.190424	0.59	0.643097	-0.636892	0.981435	s__Eubacterium_ventriosum	0	0.01186	0	0	1.19289	0.04773	0	0.39009	0	0.44928	0	0	0.2351	0.06684	2.26738	0.42354	0.0095	0	0.11283	0.00686	0.17292	0.02647	0.05676	0	0	0	0	0.04722	0	0.04847	0	0	0.08862	0.29767
s__Clostridium_bolteae	0.209823	-0.147917	53.4583	46.0625	0.816667	0.675	0.251759	0.0969437	NDDs <= CON	0.189833	0.76	0.385065	-1.37682	0.557947	s__Clostridium_bolteae	0.05274	0.72453	0.02212	0.1046	0.01351	0.00582	0	0	0.03593	0.00412	0.07834	0.01562	0	0	0	0.09247	0	0.01758	0.03155	0.03029	0.00635	0.31511	0.00363	0.01942	0	0.00242	0.25283	0	0.01985	0	0.11317	0.00501	0.0578	7.15872
s__Coprococcus_catus	0.163456	-0.156667	53.6333	45.8	0.566667	0.475	0.22727	0.109483	NDDs <= CON	0.180155	0.53	0.481732	-1.0537	0.557947	s__Coprococcus_catus	0	0.63014	0	0	0.15031	0.11919	0.55878	0.07272	0.01453	0.93521	0	1.00391	0.55144	0	0.72842	0.19663	0.40318	0.0476	0	0.16432	0.41653	1.0715	0	0.63102	0.08872	0.72816	0	0	0.03493	0.21465	0	0	0	0
s__Megasphaera_elsdenii	0.0345978	0.141667	47.6667	54.75	0.0666667	0.2	0.010711	0.426218	CON < NDDs	0.176914	0.12	39.7925	5.31443	0.263379	s__Megasphaera_elsdenii	0	0.2343	0	0	0	0	0	0.13521	0	0	0	0	0	0	0	0	0	0	0	0	0	0	0	0	0	0	0	0	0	0	0	0	0	0
s__Bacteroides_coprophilus	0.0330991	0.075	49	52.75	0	0.075	0	0.441687	CON < NDDs	0.176675	0.03	Inf	Inf	0.255846	s__Bacteroides_coprophilus	0	0	0	0	0	0	0	0	0	0	0	0	0	0	0	0	0	0	0	0	0	0	0	0	0	0	0	0	0	0	0	0	0	0
s__Dialister_invisus	0.0443872	-0.225833	55.0167	43.725	0.616667	0.4	0.198158	0.121375	NDDs < CON	0.167445	0.53	0.612519	-0.707173	0.306133	s__Dialister_invisus	0.02144	0.00909	2.40476	0.04316	0	0	0.00175	0	0.40145	0.11164	0	0.01391	0.04731	0.14615	0	0.03002	0	0	0	0	2.01482	0.89855	0.35632	0.08055	0	0	0.26374	0	0	0	0	0.00676	0.0715	0.34745
s__Bacteroides_intestinalis	0.755441	0.0233333	50.0333	51.2	0.133333	0.175	0.267769	0.0144875	CON <= NDDs	0.166457	0.15	0.0541044	-4.20811	0.89945	s__Bacteroides_intestinalis	0	0	0	0	2.73158	0	0	0	0.0741	0	0	0	0	0	0	0	0	0	0	0	0	0	0	0	0	0	0	0.04814	0	0	0	0.46313	0	0
s__Prevotella_sp_AM42_24	0.0842988	0.05	49.5	52	0	0.05	0	0.404553	CON <= NDDs	0.161821	0.02	Inf	Inf	0.419015	s__Prevotella_sp_AM42_24	0	0	0	0	0	0	0	0	0	0	0	0	0	0	0	0	0	0	0	0	0	0	0	0	0	0	0	0	0	0	0	0	0	0
s__Bacteroides_finegoldii	0.88389	-0.0125	50.75	50.125	0.2	0.2	0.239601	0.0359085	NDDs <= CON	0.158124	0.2	0.149868	-2.73824	0.931281	s__Bacteroides_finegoldii	0	0	0	0	0	1.42107	0	0	0.10894	0	0	0	0	0	0	0	0	0	0	0	0	0	0	0.27385	0.4389	0	0	0	0.02352	0	0	0	0	0
[truncated: 437 more rows]
[truncated: 66 more columns]

## Sheet: Table S1F. Diversity
Table S1F. Diversity calculation of the gut microbiota at phyla, genera, and species levels.
ID	Group	Groups	Genus_Shannon	Genus_Simpson	Genus_InSimpson	Species_Shannon	Species_Simpson	Species_InSimpson
C001	CON	0	2.05843	0.822043	5.61933	2.05843	0.822043	5.61933
[truncated: 99 more rows]

## Sheet: Table S1G. HUmann4
Table S1G. Functional analysis of the gut microbiota.
[truncated: 18,923 more rows]
[truncated: 64 more columns]

[truncated: 6 more sheets: Table S1H. predicted pathways, Table S1I. KO, Table S1J. Fecal_metabolism, Table S1K. Blood_metabolism, Table S1L. PERMANOVA, Table S1M. Correlation analysis]
